# Supplementary material for: Concise synthesis of simplified aogacillin analogs reveals innate reactivity and synergy with aminoglycosides
Source: Chem Sci. 2026 Jun 19. Online ahead of print. doi: 10.1039/d6sc04046b (PMC13312816; doi:10.1039/d6sc04046b)
Supplement: SC-OLF-D6SC04046B-s002 [file SC-OLF-D6SC04046B-s002.cif]

# Supplementary Information (SI) for Chemical Science.
# This journal is © The Royal Society of Chemistry 2026

####################################################################### 
# 
# This file contains crystal structure data downloaded from the 
# Cambridge Structural Database (CSD) hosted by the Cambridge 
# Crystallographic Data Centre (CCDC).
# 
# Full information about CCDC data access policies and citation 
# guidelines are available at http://www.ccdc.cam.ac.uk/access/V1 
# 
# Audit and citation data items may have been added by the CCDC. 
# Please retain this information to preserve the provenance of 
# this file and to allow appropriate attribution of the data. 
# 
#######################################################################

data_ARL_AOG_410
_database_code_depnum_ccdc_archive 'CCDC 2547911'
loop_
_audit_author_name
_audit_author_address
'John Bacsa'
;Emory University
United States of America
;
_audit_update_record             
;
2026-04-20 deposited with the CCDC.	2026-06-19 downloaded from the CCDC.
;
# start Validation Reply Form
_vrf_PLAT089_ARL_AOG_410         
;
PROBLEM: Poor Data / Parameter Ratio (Zmax <= 18) ....... 4.95 Note
RESPONSE:  The hydrogen atoms were refined anisotropically using 
Hirshfeld-partitioned electron densities.  This approach significantly 
contributes to the low data-to-parameter ratio. 
However, this ratio is based on the assumption 
of a completely free anisotropic refinement.  RIGU restraints were 
applied to this model. 
;
# end Validation Reply Form
_audit_creation_date             2026-03-16
_audit_creation_method           
;
Olex2 1.5-dev
(compiled 2026.02.28 svn.r049bb739 for OlexSys, GUI svn.r7508)
;
_chemical_formula_moiety         'C16 H22 O3'
_chemical_formula_sum            'C16 H22 O3'
_chemical_formula_weight         262.351
_chemical_absolute_configuration ad
_chemical_oxdiff_formula         'C16  H22  O3  '
_chemical_oxdiff_usercomment     'CSD: TAVNOV'
loop_
_atom_type_symbol
_atom_type_scat_dispersion_real
_atom_type_scat_dispersion_imag
_atom_type_scat_source
_atom_type_scat_dispersion_source
C 0.01788 0.00908 'NoSpherA2: Chem.Sci. 2021, DOI:10.1039/D0SC05526C'
'Brennan, Cowan, Rev. Sci. Instrum., 1992, 63, 850'
H 0.00000 0.00000 'NoSpherA2: Chem.Sci. 2021, DOI:10.1039/D0SC05526C'
'Brennan, Cowan, Rev. Sci. Instrum., 1992, 63, 850'
O 0.04960 0.03234 'NoSpherA2: Chem.Sci. 2021, DOI:10.1039/D0SC05526C'
'Brennan, Cowan, Rev. Sci. Instrum., 1992, 63, 850'

_space_group_crystal_system      tetragonal
_space_group_IT_number           96
_space_group_name_H-M_alt        'P 43 21 2'
_space_group_name_Hall           ' P 4nw 2abw'
loop_
_space_group_symop_id
_space_group_symop_operation_xyz
1 x,y,z
2 -y+1/2,x+1/2,z+3/4
3 y+1/2,-x+1/2,z+1/4
4 x+1/2,-y+1/2,-z+1/4
5 -x+1/2,y+1/2,-z+3/4
6 -x,-y,z+1/2
7 y,x,-z
8 -y,-x,-z+1/2

_symmetry_Int_Tables_number      96
_cell_length_a                   10.6068(1)
_cell_length_b                   10.6068(1)
_cell_length_c                   25.2502(2)
_cell_angle_alpha                90
_cell_angle_beta                 90
_cell_angle_gamma                90
_cell_volume                     2840.75(4)
_cell_formula_units_Z            8
_cell_measurement_reflns_used    42728
_cell_measurement_temperature    100.00(10)
_cell_measurement_theta_max      76.7990
_cell_measurement_theta_min      4.1910
_cell_oxdiff_angle_alpha         89.9890(10)
_cell_oxdiff_angle_beta          89.9571(11)
_cell_oxdiff_angle_gamma         89.9860(12)
_cell_oxdiff_length_a            10.61087(16)
_cell_oxdiff_length_b            10.60399(14)
_cell_oxdiff_length_c            25.2474(3)
_cell_oxdiff_measurement_reflns_used 42728
_cell_oxdiff_volume              2840.78(7)
_exptl_absorpt_coefficient_mu    0.667
_exptl_absorpt_correction_T_max  1.000
_exptl_absorpt_correction_T_min  0.470
_exptl_absorpt_correction_type   gaussian
_exptl_absorpt_process_details   
;
CrysAlisPro 1.171.44.57a (Rigaku Oxford Diffraction, 2024)
Numerical absorption correction based on gaussian integration over
a multifaceted crystal model
Empirical absorption correction using spherical harmonics,
implemented in SCALE3 ABSPACK scaling algorithm.
;
_exptl_crystal_colour            colourless
_exptl_crystal_colour_primary    colourless
_exptl_crystal_density_diffrn    1.227
_exptl_crystal_description       plate
_exptl_crystal_F_000             1139.715
loop_
_exptl_crystal_face_index_h
_exptl_crystal_face_index_k
_exptl_crystal_face_index_l
_exptl_crystal_face_perp_dist
0 0 1 0.1611
-1 0 0 0.1230
1 0 0 0.1200
-1 1 1 0.1167
-1 1 -1 0.0630
1 -1 1 0.0600
1 -1 0 0.0600
-1 1 0 0.0800
0 -1 0 0.0820
-2 -6 -3 0.1077
5 4 0 0.1285
-5 -4 0 0.1285
-5 3 -10 0.0948
-6 4 -2 0.0767
0 1 16 0.1666
4 -5 3 0.0477
-4 5 -3 0.0775
2 2 -15 0.1886
-5 -3 7 0.1758
5 -5 -4 0.0867
1 -7 1 0.0714
5 4 -7 0.1636
0 7 -2 0.1168
-4 5 3 0.1034
6 -4 2 0.0722
1 1 16 0.1698
0 -7 0 0.0777
6 3 0 0.1224
1 3 14 0.1738
6 -2 3 0.0870
0 -1 -16 0.1472
-5 3 -6 0.0833
0 -1 -16 0.1514
-5 3 -9 0.0867
5 -5 3 0.0530
3 6 3 0.1473
-5 5 0 0.0781
_exptl_crystal_size_max          0.331
_exptl_crystal_size_mid          0.26
_exptl_crystal_size_min          0.122
loop_
_exptl_oxdiff_crystal_face_indexfrac_h
_exptl_oxdiff_crystal_face_indexfrac_k
_exptl_oxdiff_crystal_face_indexfrac_l
_exptl_oxdiff_crystal_face_x
_exptl_oxdiff_crystal_face_y
_exptl_oxdiff_crystal_face_z
-0.0009 -0.0016 0.9992 -0.0015 0.0582 -0.0182
-0.9992 0.0025 -0.0046 -0.0892 -0.0362 -0.1086
0.9992 -0.0025 0.0046 0.0892 0.0362 0.1086
-0.9998 1.0016 1.0052 0.0236 -0.0022 -0.2132
-0.9981 1.0048 -0.9932 0.0266 -0.1185 -0.1768
0.9981 -1.0048 0.9932 -0.0266 0.1185 0.1768
0.9990 -1.0032 -0.0060 -0.0251 0.0604 0.1950
-0.9990 1.0032 0.0060 0.0251 -0.0604 -0.1950
-0.0003 -1.0007 -0.0106 -0.1143 0.0241 0.0863
-2.3457 -6.3883 -2.5385 -0.9369 -0.0739 0.3417
5.2404 4.4670 0.0010 0.9798 0.0777 0.1844
-5.2404 -4.4670 -0.0010 -0.9798 -0.0777 -0.1844
-4.7591 2.7054 -9.9328 -0.1052 -0.8161 -0.5683
-5.6005 3.9348 -1.7432 -0.0501 -0.4000 -0.9151
0.4533 0.8816 16.2196 0.1216 0.9386 -0.3229
4.1165 -5.3641 3.0839 -0.2478 0.4601 0.8526
-4.2358 5.3229 -2.5224 0.2317 -0.4307 -0.8722
2.2548 2.0027 -14.7286 0.4487 -0.8259 0.3414
-5.3640 -3.1214 7.0885 -0.8457 0.2972 -0.4432
4.6918 -4.7262 -4.1621 -0.1146 0.0432 0.9925
0.7438 -6.8338 1.0032 -0.7153 0.2542 0.6509
4.6087 4.3084 -6.5584 0.9130 -0.3228 0.2492
0.0289 6.8404 -1.9032 0.7864 -0.2790 -0.5511
-4.1264 5.3204 3.4337 0.2340 -0.0800 -0.9689
5.7745 -3.6079 2.4055 0.1022 0.4367 0.8938
0.7455 1.4909 15.9042 0.2178 0.9156 -0.3379
-0.1984 -6.8818 0.4737 -0.8046 0.1908 0.5624
6.1353 3.1182 0.4576 0.9053 0.1698 0.3894
1.2646 3.3229 14.0427 0.4758 0.7806 -0.4053
6.3211 -2.3469 3.2930 0.2941 0.4768 0.8283
-0.4847 -0.8728 -16.2171 -0.1234 -0.9398 0.3187
-5.3459 3.3972 -6.4137 -0.0830 -0.6494 -0.7559
0.1865 -0.5157 -16.3372 -0.0223 -0.9315 0.3631
-4.5842 3.3065 -9.3508 -0.0215 -0.7908 -0.6117
4.9295 -4.6227 3.1219 -0.0903 0.4732 0.8763
3.3955 5.8145 3.4576 0.9642 0.1793 -0.1951
-5.1618 4.5551 -0.0141 0.0580 -0.2990 -0.9525

_diffrn_reflns_av_R_equivalents  0.0366
_diffrn_reflns_av_unetI/netI     0.0130
_diffrn_reflns_Laue_measured_fraction_full 0.9955
_diffrn_reflns_Laue_measured_fraction_max 0.9928
_diffrn_reflns_limit_h_max       13
_diffrn_reflns_limit_h_min       -12
_diffrn_reflns_limit_k_max       13
_diffrn_reflns_limit_k_min       -13
_diffrn_reflns_limit_l_max       31
_diffrn_reflns_limit_l_min       -31
_diffrn_reflns_number            59062
_diffrn_reflns_point_group_measured_fraction_full 0.9973
_diffrn_reflns_point_group_measured_fraction_max 0.9930
_diffrn_reflns_theta_full        67.6840
_diffrn_reflns_theta_max         76.99
_diffrn_reflns_theta_min         4.52
_diffrn_ambient_environment      N~2~
_diffrn_ambient_temperature      100.00(10)
_diffrn_detector                 'Hybrid Pixel Array Detector'
_diffrn_detector_area_resol_mean 10.0000
_diffrn_detector_type            HyPix
_diffrn_measured_fraction_theta_full 0.9955
_diffrn_measured_fraction_theta_max 0.9928
_diffrn_measurement_details      
;
List of Runs (angles in degrees, time in seconds):

  # Type    Start    End  Width  t~exp~   \w     \q     \k     \f   Frames
#--------------------------------------------------------------------------
  1  \w     86.00 170.00   1.00    1.00    --  107.75  77.00 120.00   84
  2  \w     95.00 170.00   1.00    1.00    --  107.75  77.00 150.00   75
  3  \w     27.00 116.00   1.00    1.00    --   48.56  72.00  52.00   89
  4  \w     94.00 169.00   1.00    1.00    --  107.75  77.00-180.00   75
  5  \w     84.00 159.00   1.00    1.00    --  107.75  77.00   0.00   75
  6  \w     94.00 177.00   1.00    1.00    --  107.75  45.00   0.00   83
  7  \w     94.00 177.00   1.00    1.00    --  107.75  72.00  52.00   83
  8  \w     90.00 165.00   1.00    1.00    --  107.75  61.00 150.00   75
  9  \w     94.00 169.00   1.00    1.00    --  107.75  45.00 120.00   75
 10  \w    103.00 178.00   1.00    1.00    --  107.75  61.00  90.00   75
 11  \w     93.00 168.00   1.00    1.00    --  107.75  15.00  90.00   75
 12  \w     94.00 169.00   1.00    1.00    --  107.75  45.00 -30.00   75
 13  \w     94.00 169.00   1.00    1.00    --  107.75  30.00 -90.00   75
 14  \w     94.00 169.00   1.00    1.00    --  107.75 125.00 -30.00   75
 15  \w    102.00 177.00   1.00    1.00    --  107.75 125.00-120.00   75
 16  \w    101.00 178.00   1.00    1.00    --  107.75 125.00 -90.00   77
 17  \w     98.00 174.00   1.00    1.00    --  107.75 125.00   0.00   76
 18  \w     99.00 174.00   1.00    1.00    --  107.75 125.00  60.00   75
 19  \w     98.00 173.00   1.00    1.00    --  107.75 125.00  90.00   75
 20  \w     94.00 169.00   1.00    1.00    --  107.75 125.00 120.00   75
 21  \w     99.00 174.00   1.00    1.00    --  107.75 125.00 150.00   75
 22  \w     -2.00  81.00   1.00    1.00    --   48.56 -99.00 -90.00   83
 23  \w     60.00 135.00   1.00    1.00    --  107.75 -86.00-114.36   75
 24  \w    -24.00  61.00   1.00    1.00    --   48.56 -72.00 -76.00   85
 25  \w   -119.00 -40.00   1.00    1.00    --  -48.56 -19.00-180.00   79
 26  \w   -158.00 -70.00   1.00    1.00    --  -86.25 -72.00 -76.00   88
 27  \w   -106.00 -13.00   1.00    1.00    --  -86.25  72.00  52.00   93
 28  \w    -61.00  23.00   1.00    1.00    --  -48.56  72.00  52.00   84
 29  \w   -158.00 -82.00   1.00    1.00    --  -86.25 -15.00 150.00   76
 30  \w   -120.00 -30.00   1.00    1.00    --  -48.56 -72.00 -76.00   90
 31  \w   -160.00 -85.00   1.00    1.00    --  -86.25 -95.00-120.00   75
 32  \w   -159.00 -83.00   1.00    1.00    --  -86.25 -95.00-150.00   76
 33  \w   -160.00 -85.00   1.00    1.00    --  -86.25 -95.00-180.00   75
 34  \w   -154.00 -79.00   1.00    1.00    --  -86.25-125.00  90.00   75
 35  \w   -121.00 -66.00   1.00    1.00    --  -48.56 -55.00 130.00   55
 36  \w    -71.00 -16.00   1.00    1.00    --  -86.25  61.00  90.00   55
;
_diffrn_measurement_device       'four-circle diffractometer'
_diffrn_measurement_device_type  'XtaLAB Synergy, Dualflex, HyPix'
_diffrn_measurement_method       '\w scans'
_diffrn_orient_matrix_type       
'CrysAlisPro convention (1999,Acta A55,543-557)'
_diffrn_orient_matrix_UB_11      0.0895819000
_diffrn_orient_matrix_UB_12      0.1142454000
_diffrn_orient_matrix_UB_13      -0.0012162000
_diffrn_orient_matrix_UB_21      0.0359179000
_diffrn_orient_matrix_UB_22      -0.0247480000
_diffrn_orient_matrix_UB_23      0.0582079000
_diffrn_orient_matrix_UB_31      0.1085894000
_diffrn_orient_matrix_UB_32      -0.0861095000
_diffrn_orient_matrix_UB_33      -0.0182656000
_diffrn_oxdiff_digest_hkl        
;
01b515def89963ea25a80bf132225a41434211
;
_diffrn_radiation_monochromator  mirror
_diffrn_radiation_probe          x-ray
_diffrn_radiation_type           'Cu K\a'
_diffrn_radiation_wavelength     1.54184
_diffrn_source                   'micro-focus sealed X-ray tube'
_diffrn_source_type              'PhotonJet (Cu) X-ray Source'
_reflns_Friedel_coverage         0.993
_reflns_limit_h_max              13
_reflns_limit_h_min              -13
_reflns_limit_k_max              9
_reflns_limit_k_min              -8
_reflns_limit_l_max              31
_reflns_limit_l_min              -31
_reflns_number_gt                2957
_reflns_number_total             2992
_reflns_threshold_expression     I>=2u(I)
_computing_cell_refinement       'CrysAlisPro 1.171.44.57a (Rigaku OD, 2024)'
_computing_data_collection       
'CrysAlisPro system (CCD 44.57a 64-bit (release 20-06-2024))'
_computing_data_reduction        'CrysAlisPro 1.171.44.57a (Rigaku OD, 2024)'
_computing_molecular_graphics    'Olex2 1.5-dev (Dolomanov et al., 2009)'
_computing_publication_material  'Olex2 1.5-dev (Dolomanov et al., 2009)'
_computing_structure_refinement  'olex2.refine 1.5-dev (Bourhis et al., 2015)'
_computing_structure_solution    'SHELXT  (Sheldrick, 2015)'
_refine_diff_density_max         0.3963
_refine_diff_density_min         -0.1700
_refine_diff_density_rms         0.0520
_refine_ls_abs_structure_details 'Refined as an inversion twin.'
_refine_ls_abs_structure_Flack   -0.07(7)
_refine_ls_d_res_high            0.7912
_refine_ls_d_res_low             9.7790
_refine_ls_extinction_coef       0.00022(6)
_refine_ls_extinction_expression Fc^*^=kFc[1+0.001xFc^2^\l^3^/sin(2\q)]^-1/4^
_refine_ls_goodness_of_fit_ref   1.1302
_refine_ls_hydrogen_treatment    mixed
_refine_ls_matrix_type           full
_refine_ls_number_constraints    1
_refine_ls_number_parameters     364
_refine_ls_number_reflns         2992
_refine_ls_number_restraints     30
_refine_ls_R_factor_all          0.0126
_refine_ls_R_factor_gt           0.0123
_refine_ls_restrained_S_all      1.1238
_refine_ls_shift/su_max          -0.0004
_refine_ls_shift/su_mean         0.0000
_refine_ls_structure_factor_coef Fsqd
_refine_ls_weighting_details     
'w=1/[\s^2^(Fo^2^)+(0.0063P)^2^+0.1153P] where P=(Fo^2^+2Fc^2^)/3'
_refine_ls_weighting_scheme      calc
_refine_ls_wR_factor_gt          0.0259
_refine_ls_wR_factor_ref         0.0260
_olex2_refinement_description    
;
1. Twinned data refinement
 Scales: 1.07(7)
 -0.07(7)
2. Rigid body (RIGU) restrains
 C12, C15, H15a, H15b, H15c
 with sigma for 1-2 distances of 0.01 and sigma for 1-3 distances of 0.02
3.a Idealised Me refined with riding coordinates and stretchable bonds:
 C15(H15a,H15b,H15c)
;
_olex2_refine_details            
;
Refinement using NoSpherA2, an implementation of
NOn-SPHERical Atom-form-factors in Olex2.
Please cite:
F. Kleemiss et al. Chem. Sci. DOI 10.1039/D0SC05526C - 2021
NoSpherA2 implementation of HAR makes use of
tailor-made aspherical atomic form factors calculated
on-the-fly from a Hirshfeld-partitioned electron density (ED) - not from
spherical-atom form factors.

The ED is calculated from a gaussian basis set single determinant SCF
wavefunction - either Hartree-Fock or DFT using selected funtionals
- for a fragment of the crystal.
This fragment can be embedded in an electrostatic crystal field by employing cluster charges
or modelled using implicit solvation models, depending on the software used.
The following options were used:
   SOFTWARE:       X:\HXC496-ARL\ARL_AOG_410.tscb
   PARTITIONING:   NoSpherA2
   INT ACCURACY:   Normal
   METHOD:         PBE
   BASIS SET:      def2-TZVP
   CHARGE:         0
   MULTIPLICITY:   1
   DATE:           2026-03-16_12-16-31
;
_atom_sites_solution_primary     dual
loop_
_atom_site_label
_atom_site_type_symbol
_atom_site_fract_x
_atom_site_fract_y
_atom_site_fract_z
_atom_site_U_iso_or_equiv
_atom_site_adp_type
_atom_site_occupancy
_atom_site_refinement_flags_posn
_atom_site_refinement_flags_adp
O1 O 0.05913(3) 0.53599(3) 0.356897(13) 0.01835(8) Uani 1 . .
O2 O -0.03009(4) 0.71650(3) 0.337415(14) 0.02691(10) Uani 1 . .
O3 O 0.12462(4) 0.66564(4) 0.508195(14) 0.02345(9) Uani 1 . .
H3 H 0.1568(8) 0.6022(9) 0.5324(3) 0.042(2) Uani 1 . .
C1 C 0.09598(5) 0.43909(5) 0.395258(19) 0.01607(10) Uani 1 . .
C2 C -0.02273(5) 0.35607(5) 0.410292(18) 0.01745(10) Uani 1 . .
C3 C -0.03001(5) 0.25956(5) 0.36336(2) 0.02349(12) Uani 1 . .
C4 C 0.10885(6) 0.21873(6) 0.36971(3) 0.03102(14) Uani 1 . .
H4 H 0.1393(7) 0.1483(7) 0.3409(3) 0.057(2) Uani 1 . .
C5 C 0.17935(6) 0.34443(5) 0.36431(3) 0.02419(12) Uani 1 . .
H5a H 0.2764(6) 0.3404(7) 0.3787(3) 0.0389(19) Uani 1 . .
H5b H 0.1843(7) 0.3758(7) 0.3235(3) 0.0403(19) Uani 1 . .
C6 C 0.02186(6) 0.26930(6) 0.45578(2) 0.02796(13) Uani 1 . .
H6a H 0.0653(7) 0.3228(7) 0.4886(3) 0.045(2) Uani 1 . .
H6b H -0.0606(7) 0.2197(7) 0.4719(3) 0.043(2) Uani 1 . .
C7 C 0.11606(7) 0.17816(6) 0.42836(3) 0.03759(16) Uani 1 . .
H7a H 0.0884(8) 0.0780(7) 0.4328(4) 0.059(3) Uani 1 . .
H7b H 0.2131(8) 0.1861(8) 0.4431(3) 0.057(2) Uani 1 . .
C8 C -0.14348(5) 0.42674(6) 0.42184(2) 0.02305(12) Uani 1 . .
H8a H -0.2185(6) 0.3612(7) 0.4314(3) 0.043(2) Uani 1 . .
H8b H -0.1361(7) 0.4907(7) 0.4552(3) 0.046(2) Uani 1 . .
H8c H -0.1746(7) 0.4830(7) 0.3881(3) 0.0421(19) Uani 1 . .
C9 C -0.06276(7) 0.31474(6) 0.30899(2) 0.03016(13) Uani 1 . .
H9a H -0.0006(8) 0.3877(7) 0.2956(3) 0.047(2) Uani 1 . .
H9b H -0.1565(8) 0.3549(8) 0.3082(3) 0.055(2) Uani 1 . .
H9c H -0.0620(9) 0.2383(8) 0.2800(3) 0.064(3) Uani 1 . .
C10 C -0.12449(7) 0.15215(6) 0.37279(3) 0.03306(14) Uani 1 . .
H10a H -0.1151(8) 0.0817(8) 0.3418(3) 0.058(3) Uani 1 . .
H10b H -0.1135(8) 0.1038(7) 0.4103(3) 0.058(2) Uani 1 . .
H10c H -0.2203(8) 0.1857(7) 0.3693(4) 0.059(3) Uani 1 . .
C11 C 0.01739(5) 0.64960(5) 0.371837(18) 0.01767(10) Uani 1 . .
C12 C 0.03131(5) 0.69204(5) 0.426054(18) 0.01655(10) Uani 1 . U
C13 C 0.10216(5) 0.62158(5) 0.459692(18) 0.01611(10) Uani 1 . .
C14 C 0.16030(5) 0.50327(5) 0.441604(18) 0.01705(10) Uani 1 . .
C15 C -0.02634(6) 0.81519(5) 0.44151(2) 0.02539(12) Uani 1 . U
H15a H 0.01141(19) 0.84455(15) 0.47580(16) 0.113(4) Uani 1 GR U
H15b H -0.00942(10) 0.8793(3) 0.41318(14) 0.129(5) Uani 1 GR U
H15c H -0.1197(4) 0.80438(7) 0.44594(3) 0.123(5) Uani 1 GR U
C16 C 0.26483(5) 0.46076(6) 0.46544(2) 0.02503(12) Uani 1 . .
H16a H 0.3111(7) 0.3760(7) 0.4520(3) 0.046(2) Uani 1 . .
H16b H 0.3073(7) 0.5102(7) 0.4981(3) 0.044(2) Uani 1 . .

loop_
_atom_site_aniso_label
_atom_site_aniso_U_11
_atom_site_aniso_U_22
_atom_site_aniso_U_33
_atom_site_aniso_U_12
_atom_site_aniso_U_13
_atom_site_aniso_U_23
O1 0.0271(2) 0.01515(17) 0.01280(15) -0.00064(15) 0.00017(14) 0.00004(13)
O2 0.0459(3) 0.01797(19) 0.01690(17) 0.00374(16) -0.01208(17) 0.00105(14)
O3 0.0319(2) 0.0243(2) 0.01418(18) -0.00160(18) -0.00533(16) -0.00043(15)
H3 0.032(5) 0.051(6) 0.042(5) -0.010(5) -0.005(4) -0.002(5)
C1 0.0169(2) 0.0141(2) 0.0172(2) 0.00065(18) 0.00217(18) 0.00128(18)
C2 0.0169(2) 0.0163(2) 0.0191(2) 0.00021(19) 0.00163(19) 0.00273(19)
C3 0.0243(3) 0.0156(3) 0.0306(3) -0.0014(2) 0.0026(2) -0.0037(2)
C4 0.0269(3) 0.0170(3) 0.0492(4) 0.0035(2) 0.0061(3) -0.0073(3)
H4 0.050(5) 0.036(5) 0.084(6) -0.002(4) 0.026(5) -0.021(5)
C5 0.0205(3) 0.0210(3) 0.0310(3) 0.0018(2) 0.0070(2) -0.0042(2)
H5a 0.018(4) 0.045(5) 0.053(5) 0.008(4) 0.003(4) -0.008(4)
H5b 0.043(5) 0.044(5) 0.034(4) 0.005(4) 0.003(4) -0.007(4)
C6 0.0261(3) 0.0249(3) 0.0328(3) -0.0045(2) -0.0037(3) 0.0143(2)
H6a 0.038(5) 0.056(5) 0.040(4) -0.011(4) -0.019(4) 0.009(4)
H6b 0.039(5) 0.042(5) 0.047(5) -0.017(4) 0.008(4) 0.014(4)
C7 0.0289(4) 0.0204(3) 0.0635(5) 0.0036(3) -0.0039(3) 0.0151(3)
H7a 0.051(6) 0.030(5) 0.094(7) -0.002(4) -0.006(5) 0.024(5)
H7b 0.047(6) 0.053(6) 0.072(6) 0.014(5) -0.007(5) 0.019(5)
C8 0.0172(3) 0.0252(3) 0.0268(3) 0.0004(2) 0.0029(2) -0.0039(2)
H8a 0.024(4) 0.040(5) 0.066(5) -0.011(4) 0.012(4) -0.000(4)
H8b 0.039(5) 0.057(5) 0.043(4) 0.002(4) 0.010(4) -0.024(4)
H8c 0.036(5) 0.043(5) 0.048(5) 0.018(4) -0.004(4) 0.010(4)
C9 0.0379(4) 0.0292(3) 0.0233(3) -0.0077(3) 0.0003(3) -0.0083(3)
H9a 0.060(6) 0.032(4) 0.048(5) -0.022(4) 0.004(4) -0.002(4)
H9b 0.042(5) 0.086(7) 0.038(4) 0.013(5) -0.015(4) -0.001(5)
H9c 0.101(8) 0.058(6) 0.034(5) -0.027(6) 0.005(5) -0.028(5)
C10 0.0313(4) 0.0190(3) 0.0488(4) -0.0067(3) 0.0009(3) -0.0031(3)
H10a 0.055(6) 0.049(6) 0.070(6) -0.027(5) 0.013(5) -0.021(5)
H10b 0.074(7) 0.029(5) 0.070(6) -0.017(4) -0.005(5) 0.015(5)
H10c 0.045(6) 0.034(5) 0.097(7) 0.004(4) -0.002(5) 0.006(5)
C11 0.0253(3) 0.0142(2) 0.0135(2) -0.00016(19) -0.00378(19) 0.00067(18)
C12 0.0213(3) 0.0150(2) 0.0133(2) 0.00041(19) -0.00235(19) 0.00007(17)
C13 0.0181(2) 0.0169(2) 0.0132(2) -0.00193(19) -0.00161(18) 0.00186(19)
C14 0.0167(2) 0.0175(2) 0.0170(2) -0.00039(18) -0.00092(19) 0.00386(18)
C15 0.0316(3) 0.0197(3) 0.0249(3) 0.0048(2) -0.0049(2) -0.0047(2)
H15a 0.157(11) 0.095(8) 0.087(6) 0.060(7) -0.070(6) -0.067(5)
H15b 0.253(16) 0.043(6) 0.091(7) 0.050(7) 0.072(7) 0.021(5)
H15c 0.040(5) 0.067(7) 0.263(15) 0.013(4) 0.019(5) -0.069(9)
C16 0.0221(3) 0.0269(3) 0.0261(3) 0.0047(2) -0.0053(2) 0.0056(2)
H16a 0.043(5) 0.043(5) 0.052(5) 0.019(4) -0.014(4) -0.007(4)
H16b 0.041(5) 0.057(5) 0.034(4) -0.000(4) -0.022(4) -0.012(4)

loop_
_geom_bond_atom_site_label_1
_geom_bond_atom_site_label_2
_geom_bond_distance
_geom_bond_site_symmetry_2
_geom_bond_publ_flag
O1 C1 1.4654(6) . ?
O1 C11 1.3380(6) . ?
O2 C11 1.2299(6) . ?
O3 H3 0.971(9) . ?
O3 C13 1.3323(6) . ?
C1 C2 1.5827(7) . ?
C1 C5 1.5495(7) . ?
C1 C14 1.5160(7) . ?
C2 C3 1.5679(7) . ?
C2 C6 1.5460(7) . ?
C2 C8 1.5124(7) . ?
C3 C4 1.5435(8) . ?
C3 C9 1.5323(8) . ?
C3 C10 1.5358(8) . ?
C4 H4 1.092(7) . ?
C4 C5 1.5347(8) . ?
C4 C7 1.5442(10) . ?
C5 H5a 1.093(7) . ?
C5 H5b 1.083(7) . ?
C6 H6a 1.104(7) . ?
C6 H6b 1.098(7) . ?
C6 C7 1.5532(9) . ?
C7 H7a 1.107(8) . ?
C7 H7b 1.098(8) . ?
C8 H8a 1.084(7) . ?
C8 H8b 1.084(7) . ?
C8 H8c 1.091(7) . ?
C9 H9a 1.072(7) . ?
C9 H9b 1.082(8) . ?
C9 H9c 1.092(7) . ?
C10 H10a 1.087(8) . ?
C10 H10b 1.084(8) . ?
C10 H10c 1.080(8) . ?
C11 C12 1.4486(6) . ?
C12 C13 1.3581(7) . ?
C12 C15 1.4941(7) . ?
C13 C14 1.4709(7) . ?
C14 C16 1.3398(7) . ?
C15 H15a 1.004(5) . ?
C15 H15b 1.004(5) . ?
C15 H15c 1.004(5) . ?
C16 H16a 1.079(7) . ?
C16 H16b 1.077(7) . ?

loop_
_geom_angle_atom_site_label_1
_geom_angle_atom_site_label_2
_geom_angle_atom_site_label_3
_geom_angle
_geom_angle_site_symmetry_1
_geom_angle_site_symmetry_3
_geom_angle_publ_flag
C11 O1 C1 122.24(4) . . ?
C13 O3 H3 113.4(5) . . ?
C2 C1 O1 109.67(4) . . ?
C5 C1 O1 105.86(4) . . ?
C5 C1 C2 102.38(4) . . ?
C14 C1 O1 108.38(4) . . ?
C14 C1 C2 115.01(4) . . ?
C14 C1 C5 115.06(4) . . ?
C3 C2 C1 102.78(4) . . ?
C6 C2 C1 105.43(4) . . ?
C6 C2 C3 100.83(4) . . ?
C8 C2 C1 116.37(4) . . ?
C8 C2 C3 115.32(4) . . ?
C8 C2 C6 114.26(4) . . ?
C4 C3 C2 93.31(4) . . ?
C9 C3 C2 116.04(4) . . ?
C9 C3 C4 114.62(5) . . ?
C10 C3 C2 113.53(5) . . ?
C10 C3 C4 113.48(5) . . ?
C10 C3 C9 105.92(5) . . ?
H4 C4 C3 113.9(4) . . ?
C5 C4 C3 102.24(4) . . ?
C5 C4 H4 113.0(4) . . ?
C7 C4 C3 103.01(5) . . ?
C7 C4 H4 115.7(4) . . ?
C7 C4 C5 107.65(6) . . ?
C4 C5 C1 103.89(4) . . ?
H5a C5 C1 113.3(4) . . ?
H5a C5 C4 113.3(4) . . ?
H5b C5 C1 107.9(4) . . ?
H5b C5 C4 112.0(4) . . ?
H5b C5 H5a 106.5(6) . . ?
H6a C6 C2 112.2(4) . . ?
H6b C6 C2 108.4(4) . . ?
H6b C6 H6a 107.5(5) . . ?
C7 C6 C2 103.66(5) . . ?
C7 C6 H6a 112.7(4) . . ?
C7 C6 H6b 112.3(4) . . ?
C6 C7 C4 102.84(5) . . ?
H7a C7 C4 110.6(5) . . ?
H7a C7 C6 112.4(5) . . ?
H7b C7 C4 110.5(4) . . ?
H7b C7 C6 113.8(5) . . ?
H7b C7 H7a 106.7(6) . . ?
H8a C8 C2 110.3(4) . . ?
H8b C8 C2 113.5(4) . . ?
H8b C8 H8a 106.3(5) . . ?
H8c C8 C2 112.1(4) . . ?
H8c C8 H8a 107.6(6) . . ?
H8c C8 H8b 106.7(6) . . ?
H9a C9 C3 114.8(4) . . ?
H9b C9 C3 112.0(4) . . ?
H9b C9 H9a 106.0(6) . . ?
H9c C9 C3 108.4(5) . . ?
H9c C9 H9a 108.6(6) . . ?
H9c C9 H9b 106.7(7) . . ?
H10a C10 C3 109.8(4) . . ?
H10b C10 C3 114.6(4) . . ?
H10b C10 H10a 107.1(6) . . ?
H10c C10 C3 110.9(4) . . ?
H10c C10 H10a 104.7(6) . . ?
H10c C10 H10b 109.2(7) . . ?
O2 C11 O1 117.12(4) . . ?
C12 C11 O1 120.83(4) . . ?
C12 C11 O2 122.03(5) . . ?
C13 C12 C11 118.45(4) . . ?
C15 C12 C11 118.48(4) . . ?
C15 C12 C13 122.96(4) . . ?
C12 C13 O3 118.74(5) . . ?
C14 C13 O3 120.64(4) . . ?
C14 C13 C12 120.48(4) . . ?
C13 C14 C1 115.73(4) . . ?
C16 C14 C1 124.62(5) . . ?
C16 C14 C13 119.64(5) . . ?
H15a C15 C12 109.5 . . ?
H15b C15 C12 109.5 . . ?
H15b C15 H15a 109.5 . . ?
H15c C15 C12 109.5 . . ?
H15c C15 H15a 109.5 . . ?
H15c C15 H15b 109.5 . . ?
H16a C16 C14 121.0(4) . . ?
H16b C16 C14 121.8(4) . . ?
H16b C16 H16a 117.2(6) . . ?

loop_
_geom_hbond_atom_site_label_D
_geom_hbond_atom_site_label_H
_geom_hbond_atom_site_label_A
_geom_hbond_distance_DH
_geom_hbond_distance_HA
_geom_hbond_distance_DA
_geom_hbond_angle_DHA
_geom_hbond_site_symmetry_A
O3 H3 O2 0.971(9) 1.708(9) 2.6492(6) 162.3(8) 3_455

loop_
_geom_torsion_atom_site_label_1
_geom_torsion_atom_site_label_2
_geom_torsion_atom_site_label_3
_geom_torsion_atom_site_label_4
_geom_torsion
_geom_torsion_site_symmetry_1
_geom_torsion_site_symmetry_2
_geom_torsion_site_symmetry_3
_geom_torsion_site_symmetry_4
_geom_torsion_publ_flag
O1 C1 C2 C3 81.91(4) . . . . ?
O1 C1 C2 C6 -172.87(4) . . . . ?
O1 C1 C2 C8 -45.10(5) . . . . ?
O1 C1 C5 C4 -120.39(4) . . . . ?
O1 C1 C14 C13 41.34(4) . . . . ?
O1 C1 C14 C16 -137.38(4) . . . . ?
O1 C11 C12 C13 8.60(6) . . . . ?
O1 C11 C12 C15 -175.07(5) . . . . ?
O2 C11 O1 C1 -168.55(4) . . . . ?
O2 C11 C12 C13 -169.68(5) . . . . ?
O2 C11 C12 C15 6.65(6) . . . . ?
O3 C13 C12 C11 174.10(4) . . . . ?
O3 C13 C12 C15 -2.06(6) . . . . ?
O3 C13 C14 C1 159.57(4) . . . . ?
O3 C13 C14 C16 -21.64(6) . . . . ?
C1 O1 C11 C12 13.08(5) . . . . ?
C1 C2 C3 C4 52.63(4) . . . . ?
C1 C2 C3 C9 -66.88(5) . . . . ?
C1 C2 C3 C10 170.05(4) . . . . ?
C1 C2 C6 C7 -69.03(5) . . . . ?
C1 C5 C4 C3 40.18(5) . . . . ?
C1 C5 C4 C7 -67.92(5) . . . . ?
C1 C14 C13 C12 -24.79(5) . . . . ?
C2 C1 O1 C11 89.33(4) . . . . ?
C2 C1 C5 C4 -5.52(4) . . . . ?
C2 C1 C14 C13 -81.77(4) . . . . ?
C2 C1 C14 C16 99.51(5) . . . . ?
C2 C3 C4 C5 -56.65(4) . . . . ?
C2 C3 C4 C7 54.97(4) . . . . ?
C2 C6 C7 C4 -3.00(5) . . . . ?
C3 C2 C1 C5 -30.15(4) . . . . ?
C3 C2 C1 C14 -155.66(4) . . . . ?
C3 C2 C6 C7 37.62(5) . . . . ?
C3 C4 C7 C6 -33.50(5) . . . . ?
C4 C3 C2 C6 -56.10(4) . . . . ?
C4 C3 C2 C8 -179.69(4) . . . . ?
C4 C5 C1 C14 119.96(4) . . . . ?
C5 C1 O1 C11 -160.89(4) . . . . ?
C5 C1 C2 C6 75.07(4) . . . . ?
C5 C1 C2 C8 -157.16(4) . . . . ?
C5 C1 C14 C13 159.59(4) . . . . ?
C5 C1 C14 C16 -19.13(6) . . . . ?
C5 C4 C3 C9 64.02(5) . . . . ?
C5 C4 C3 C10 -174.12(5) . . . . ?
C5 C4 C7 C6 74.07(5) . . . . ?
C6 C2 C1 C14 -50.45(5) . . . . ?
C6 C2 C3 C9 -175.61(5) . . . . ?
C6 C2 C3 C10 61.32(5) . . . . ?
C7 C4 C3 C9 175.64(5) . . . . ?
C7 C4 C3 C10 -62.49(6) . . . . ?
C7 C6 C2 C8 161.94(5) . . . . ?
C8 C2 C1 C14 77.33(5) . . . . ?
C8 C2 C3 C9 60.80(5) . . . . ?
C8 C2 C3 C10 -62.27(5) . . . . ?
C11 O1 C1 C14 -36.95(5) . . . . ?
C11 C12 C13 C14 -1.62(6) . . . . ?
C12 C13 C14 C16 153.99(5) . . . . ?
C14 C13 C12 C15 -177.78(5) . . . . ?

loop_
_diffrn_refln_index_h
_diffrn_refln_index_k
_diffrn_refln_index_l
_diffrn_refln_intensity_net
_diffrn_refln_intensity_u
_diffrn_refln_scale_group_code
0 0 -4 968571 18921 35
0 0 4 999999 18915.3 30
0 0 -8 3125.55 150.236 35
0 0 -8 3108.45 147.223 3
0 0 8 3185.2 141.811 30
0 0 -12 41574.6 1035.2 35
0 0 12 42818.6 1007.6 30
0 0 -12 44045.5 1010.63 22
0 0 -12 45058.9 1054.46 3
0 0 16 43393 1073.99 30
0 0 16 42262.7 1070.93 26
0 0 -16 42486.3 1070.55 22
0 0 -16 44528.4 1040.54 33
0 0 20 247.156 87.6599 30
0 0 20 278.57 102.881 13
0 0 -20 380.665 109.215 10
0 0 -20 316.555 98.4107 11
0 0 20 262.783 99.8188 26
0 0 -20 283.266 85.117 22
0 0 -20 177.576 99.2739 7
0 0 24 6824.96 349.024 30
0 0 24 6164.21 341.619 13
0 0 -24 6870.28 359.961 10
0 0 -24 6583.43 353.706 11
0 0 -24 6570.75 386.076 7
0 0 -24 6903.03 384.552 18
0 0 24 7112.37 353.903 26
0 0 28 576.393 102.313 13
0 0 -28 550.166 96.9171 11
0 0 28 473.82 96.4052 26
0 0 -28 345.247 100.584 7
0 0 -28 410.009 84.6368 18
0 1 -1 64457.1 1275.52 25
0 1 1 66575.3 1274.41 25
1 0 1 64087.2 1270.25 25
1 0 -1 63833.9 1269.26 25
1 0 1 66144.1 1279.21 30
0 1 1 64947.5 1263.54 30
0 -1 1 65352.8 1264.53 30
1 0 1 61085.5 1287.92 28
1 0 -1 67352.4 1285.51 28
0 1 -1 65511 1266.26 3
0 -1 -1 67296.1 1266.96 3
-1 0 -1 64616.3 1266.79 35
1 0 -1 66484.6 1266.45 35
1 0 -2 9180.96 219.593 28
1 0 2 9506.16 211.948 30
0 1 2 9129.2 205.771 30
0 -1 2 9190.45 206.373 30
0 -1 -2 9373.31 210.765 3
0 1 -2 9718.74 211.363 3
-1 0 -2 9371.32 210.791 35
1 0 -2 9423.65 210.161 35
0 -1 3 4536.59 126.987 30
1 0 3 4937.41 130.101 30
1 0 -3 4763.38 138.893 28
0 1 3 4549.31 126.968 30
1 0 -3 4564.01 129.578 22
0 -1 -3 4733.62 132.821 3
0 1 -3 4782.9 133.143 3
-1 0 -3 4736.52 133.357 35
1 0 -3 4798.37 132.785 35
0 1 4 170819 3390.81 30
1 0 4 173507 3389.65 30
0 -1 4 177506 3392.72 30
1 0 -4 168211 3391.87 22
0 1 -4 176073 3401.75 3
0 -1 -4 175064 3400.37 3
0 1 -4 174628 3403.93 35
-1 0 -4 176782 3403.45 35
1 0 -4 175592 3400.88 35
0 -1 5 1201.14 68.8753 30
0 1 5 1211.39 68.4568 30
1 0 5 1313.67 70.6952 30
1 0 -5 1113.14 64.751 22
0 1 -5 1424.36 77.9015 3
0 -1 -5 1552.14 81.8209 3
1 0 -5 1426.23 77.2847 35
0 1 -5 1341.95 79.0504 35
-1 0 -5 1287.12 74.2834 35
1 0 6 1089.71 69.3346 30
-1 0 6 1121.63 76.3042 30
0 1 6 998.781 69.446 30
0 -1 6 1094.42 71.6048 30
1 0 -6 1034.16 67.8306 22
0 -1 -6 1050.36 73.5152 3
0 1 -6 1165.65 76.912 3
1 0 -6 1205.53 81.2977 35
-1 0 -6 1139.41 77.6331 35
0 1 -6 1156 76.8753 35
0 1 7 4318.88 161.303 30
-1 0 7 4541.16 173.334 30
0 -1 7 4466.53 163.291 30
1 0 7 4524.1 160.465 30
1 0 -7 4661.67 162.589 22
0 1 -7 4430.49 172.752 3
0 -1 -7 4660.34 176.439 3
-1 0 -7 4528.75 172.978 35
1 0 -7 4594.88 173.566 35
0 1 -7 4309.75 173.165 35
1 0 8 36770 801.016 30
-1 0 8 36080.7 820.991 30
0 -1 8 35396.6 803.656 30
0 1 8 35137.6 804.106 30
1 0 -8 37065.6 802.776 22
-1 0 -8 35209 826.697 3
0 -1 -8 36147.9 824.341 3
0 1 -8 35896.5 826.614 3
0 1 -8 36141.2 830.137 35
1 0 -8 36774.1 826.247 35
-1 0 -8 36303.5 826.042 35
0 -1 9 17456.9 456.017 30
-1 0 9 17406.9 468.507 30
0 1 9 17239.4 456.878 30
1 0 9 17962.1 454.117 30
1 0 -9 17793.1 452.724 22
0 1 -9 17218.5 436.932 22
0 1 -9 17474.7 477.792 3
-1 0 -9 17437.4 480.605 3
0 -1 -9 16956.1 473.019 3
0 1 -9 17975.8 483.32 35
1 0 -9 17874.4 477.315 35
-1 0 -9 17749.4 477.932 35
1 0 10 19800.7 512.073 30
-1 0 10 18895.8 526.762 30
0 -1 10 19550.3 515.702 30
0 1 10 19792.2 517.685 30
1 0 -10 20231.2 541.305 35
-1 0 -10 20394.5 544.163 35
0 1 -10 19483.7 541.608 35
0 -1 -10 19888.1 532.284 22
1 0 -10 20532.5 515.487 22
0 1 -10 20263.7 501.236 22
-1 0 -10 19670.4 546.375 3
0 -1 -10 20523.4 544.819 3
0 1 -10 19924.2 543.064 3
1 0 11 115.114 54.2029 30
0 1 11 82.1397 46.59 30
-1 0 11 97.8247 55.7146 30
0 -1 11 109.55 53.6675 30
1 0 -11 57.1048 52.6104 35
-1 0 -11 41.3513 48.2477 35
0 1 -11 60.1406 51.4921 35
0 1 -11 71.9355 54.3948 24
1 0 11 65.2951 49.1761 26
0 -1 -11 124.662 56.6828 24
1 0 -11 143.654 52.6253 27
0 -1 -11 76.5301 48.224 22
0 1 -11 95.1157 42.0869 22
1 0 -11 52.1661 44.8358 22
0 1 -11 75.6263 56.5974 3
0 -1 -11 41.5212 54.7564 3
-1 0 -11 86.2617 58.7016 3
0 -1 12 78678.6 1716.34 30
1 0 -12 77487 1708.08 29
-1 0 12 77154.9 1728.34 30
0 1 12 79785.3 1719.69 30
1 0 12 79937.4 1708 30
1 0 -12 79388.5 1728.3 33
1 0 -12 82073.8 1756.98 35
0 1 -12 78668.8 1760.39 35
-1 0 -12 82847.7 1764.12 35
0 1 -12 81069.5 1754.07 24
1 0 12 80229.5 1711.94 26
1 0 -12 78945.4 1745.48 27
0 -1 -12 82820.7 1748.45 24
0 -1 -12 83239.6 1746.48 22
0 1 -12 78900.4 1694.99 22
1 0 -12 81504.9 1712.76 22
0 -1 -12 77363 1751.01 3
-1 0 -12 80455 1769.82 3
0 1 -12 82819.3 1771.23 3
1 0 13 36916.2 867.917 30
-1 0 13 34921.9 882.224 30
0 1 13 35162.6 870.165 30
0 -1 13 34764.1 866.084 30
0 1 -13 34335 907.293 35
1 0 -13 36396.9 879.77 33
0 1 -13 35142 864.488 33
0 -1 -13 33892.6 832.933 33
1 0 -13 34910.8 895.268 27
1 0 13 34557.9 859.672 26
0 -1 -13 36400.5 902.969 24
0 1 -13 35367.3 904.349 24
0 -1 -13 35850.1 890.347 22
0 1 -13 36193.9 851.4 22
1 0 -13 35368.7 861.622 22
-1 0 -13 35507.4 920.29 3
0 1 -13 36192.5 920.727 3
0 -1 -13 35901.1 914.151 3
1 0 14 19320.6 554.614 30
0 1 14 18268.5 559.911 30
-1 0 14 18488.2 570.346 30
0 -1 14 19537.8 566.374 30
0 -1 -14 20011.5 542.441 34
1 0 -14 19453.3 567.634 33
0 1 -14 19285.3 559.195 33
0 1 -14 18759.7 602.162 35
0 -1 -14 19744.2 532.543 33
1 0 14 19753.9 559.337 26
0 1 -14 19893 598.774 24
0 -1 -14 20375.5 597.08 24
1 0 -14 19674.7 559.598 22
0 -1 -14 19628.9 583.416 22
0 1 -14 19080.2 541.554 22
0 -1 -14 19089.2 598.817 3
-1 0 -14 18661.2 602.499 3
0 1 -14 19691.1 606.872 3
-1 0 15 15279.6 514.956 30
1 0 15 16813.4 507.648 30
0 -1 15 15460.5 502.288 30
0 1 15 16495 513.512 30
0 -1 -15 16872.8 478.807 33
0 -1 -15 15807.7 476.121 34
0 1 -15 15321.3 493.345 33
0 1 -15 15544.7 546.691 35
1 0 -15 16695.8 515.329 33
0 1 15 16177.1 509.26 26
0 -1 -15 15790.7 534.918 24
0 -1 15 15529 501.397 26
0 1 -15 16440.8 546.169 24
1 0 15 16796.2 507.499 26
1 0 -15 16510.2 504.498 22
-1 0 -15 16599.8 527.548 22
0 1 -15 15935.6 490.533 22
0 -1 -15 16193.4 526.358 22
-1 0 -15 16642.3 565.793 3
-1 0 -16 3592.94 244.086 3
0 -1 -16 3570.9 189.014 33
0 1 -16 3421.94 237.772 35
1 0 -16 3910.51 220.019 33
0 1 -16 3882.67 212.821 33
0 1 16 3306.57 208.94 30
0 -1 16 3414.41 212.327 30
1 0 16 3054.5 198.488 30
-1 0 16 3236.99 214.675 30
0 1 16 3649.96 218.108 26
0 1 -16 3449.42 231.778 24
1 0 16 3175.21 202.261 26
0 -1 16 3318.46 210.822 26
0 -1 -16 3144.71 219.107 24
1 0 -16 3872.43 214.296 22
0 1 -16 3945.05 210.386 22
-1 0 -16 3938.41 231.55 22
0 -1 -16 3322.03 220.582 22
-1 0 -16 3225.78 232.619 7
1 0 -16 3533.15 233.003 7
-1 0 -17 34303.8 986.531 3
0 1 -17 33964.6 881.46 33
0 1 -17 30849.1 940.578 35
1 0 -17 34301.9 894.634 33
0 -1 -17 33050.5 842.773 33
1 0 17 34690.7 894.956 30
0 -1 17 33092 894.599 30
0 1 17 33039.8 898.063 30
-1 0 17 34920.3 924.185 30
0 1 -17 33143.1 924.881 11
1 0 -17 32656 899.198 11
-1 0 -17 31711.4 922.559 11
0 1 -17 31979 955.696 10
1 0 17 33894.5 921.597 13
1 0 -17 32550.5 928.231 10
0 -1 -17 32251.6 901.244 11
-1 0 17 33874.9 903.975 13
0 -1 17 34889.8 916.248 13
0 1 17 34038.9 901.408 26
0 -1 17 34469.5 901.661 26
0 -1 -17 35785.3 960.156 24
1 0 17 34199 896.62 26
0 1 -17 35312.7 965.488 24
0 1 -17 34577.9 878.061 22
1 0 -17 35039.8 897.71 22
-1 0 -17 33678.2 918.888 22
0 -1 -17 33414.1 920.047 22
-1 0 -17 33365.7 966.357 7
1 0 -17 33524.4 946.025 7
0 -1 -17 32283.5 945.231 7
0 1 -17 34018.4 955.798 7
0 -1 -17 33549.2 891.183 5
0 -1 -18 15.6974 76.2793 7
1 0 -18 92.1128 78.9507 7
0 1 -18 47.7089 69.1209 7
-1 0 -18 116.175 88.3439 7
-1 0 -18 -17.0036 68.1372 3
0 1 -18 43.4439 56.846 33
1 0 -18 23.3169 54.3427 33
0 -1 -18 -9.20892 52.9521 33
-1 0 18 53.344 73.3184 30
0 -1 18 98.629 73.8616 30
0 1 18 -12.3265 71.8794 30
1 0 18 142.06 79.7114 30
-1 0 18 25.1354 73.2859 13
0 1 -18 -14.0653 74.8722 11
-1 0 -18 100.819 72.7347 11
0 -1 -18 53.0291 66.9506 10
1 0 -18 38.1876 73.1894 11
0 -1 18 51.9608 73.6152 13
0 -1 -18 65.1203 73.8071 11
1 0 18 41.0885 74.1127 13
1 0 -18 44.1837 65.595 10
0 1 -18 231.165 100.213 10
0 1 18 49.4979 72.1593 26
1 0 18 84.3454 86.8458 26
0 -1 18 12.3793 75.1347 26
0 1 -18 31.2836 76.0094 24
0 -1 -18 45.7918 75.6422 24
0 1 -18 97.215 67.2204 22
-1 0 -18 26.5801 57.766 22
1 0 -18 46.8935 58.0992 22
0 -1 -18 108.787 78.186 22
0 -1 -18 13.3387 75.5899 17
0 -1 -18 77.862 67.6844 18
0 1 -19 3899.94 277.61 7
-1 0 -19 3600.21 277.426 7
1 0 -19 3909.05 273.12 7
0 -1 -19 4017.4 282.357 7
0 1 -19 3521.98 217.021 33
1 0 -19 3922.98 234.978 33
0 1 19 3236.19 231.367 30
-1 0 19 3518.72 245.219 30
0 -1 19 4016.59 249.003 30
1 0 19 3862.75 242.831 30
1 0 19 3961.16 261.196 13
1 0 -19 3394.83 249.766 10
0 1 19 3538.33 248.054 13
-1 0 -19 4106.3 273.379 11
0 1 -19 4114.86 269.922 11
0 -1 -19 3610.14 243.611 11
-1 0 19 3668.61 247.311 13
0 -1 -19 3512.07 241.263 10
0 -1 19 3422.19 239.844 13
1 0 -19 4018.62 255.327 11
0 1 -19 3870.92 277.056 10
0 -1 19 3990.53 251.575 26
-1 0 19 4089.4 259.931 26
0 1 -19 3775.9 272.03 24
1 0 19 3944.61 247.215 26
0 1 19 3726.79 244.949 26
0 -1 -19 4304.87 285.981 24
1 0 -19 3777.19 235.709 22
-1 0 -19 3889.8 252.495 22
0 -1 -19 3913.86 254.912 22
0 1 -19 3874.95 228.741 22
1 0 -19 3773.6 285.232 18
0 -1 -19 3749.46 267.777 18
0 -1 -19 3239.5 233.169 17
1 0 -20 35855.4 1043.57 7
0 1 -20 34606.9 991.166 9
0 -1 -20 35486 1045.85 7
0 1 -20 36651.3 1054.88 7
-1 0 -20 35281.7 1059.8 7
1 0 -20 35532.6 948.527 33
1 0 20 35787.3 972.241 30
-1 0 20 34850.9 990.522 30
0 -1 20 36754.6 984.751 30
0 1 20 35876.7 979.08 30
1 0 20 35506.1 1003.82 13
-1 0 -20 36020.5 1021.19 11
-1 0 -20 36094.6 1041.46 10
0 1 -20 36520.7 1021.6 11
0 1 20 34519.3 995.2 13
0 -1 20 35707.1 993.825 13
-1 0 20 34333.9 976.836 13
0 -1 -20 35682.6 992.815 11
0 -1 -20 33691.5 974.276 10
1 0 -20 35368.4 1021 10
1 0 -20 34759.5 981.888 11
0 1 -20 35146.7 1058.3 10
0 -1 20 32402.7 956.661 26
0 1 20 37873 995.681 26
0 1 -20 35117.2 1043.23 24
1 0 20 38407.7 993.416 26
-1 0 20 35900.6 991.479 26
0 -1 -20 35850.9 1039.46 24
1 0 -20 36364.8 967.253 22
-1 0 -20 37306.1 1002.14 22
0 1 -20 36181 945.339 22
0 -1 -20 36423 1003.5 22
1 0 -20 33204.8 1055.52 18
0 -1 -20 34040.3 971.625 17
0 -1 -20 33294.6 1020.02 18
0 1 -21 8287.81 432.821 7
0 -1 -21 7991.12 421.069 7
0 1 -21 7900.16 386.124 9
1 0 -21 8132.4 419.653 7
-1 0 -21 8304.5 434.512 7
1 0 -21 8537.25 361.513 33
0 -1 21 8133.93 380.001 30
0 1 21 7993.24 378.28 30
-1 0 21 7981.61 388.322 30
1 0 21 7716.59 370.675 30
-1 0 21 8000.65 381.556 13
0 1 -21 8782.41 418.979 11
0 -1 -21 7823.2 383.044 11
1 0 21 7595.87 384.75 13
0 1 21 8423.83 404.94 13
0 -1 -21 7699.96 376.178 10
1 0 -21 7428.21 390.959 10
0 1 -21 8679.35 438.055 10
-1 0 -21 8041.04 404.144 11
-1 0 -21 7596.1 406.623 10
1 0 -21 8231.47 387.953 11
0 -1 21 8205.66 392.29 13
-1 0 21 8556.53 398.656 26
1 0 21 8896.19 395.237 26
0 1 -21 7882.91 419.403 24
0 -1 -21 7876.39 414.54 24
0 1 21 8421.07 388.642 26
1 0 -21 7645.35 358.168 22
0 -1 -21 7594.55 379.064 22
-1 0 -21 8239.41 387.862 22
0 -1 -21 8059.96 409.912 18
1 0 -21 7187.6 414.92 18
0 -1 -21 8123.83 377.425 17
0 1 -22 37.4149 85.2781 7
0 -1 -22 36.9965 98.4682 7
-1 0 -22 97.9293 112.61 7
0 1 -22 74.375 77.8527 9
1 0 -22 54.1257 97.6265 7
1 0 -22 11.8593 65.2029 33
-1 0 22 121.207 88.3483 30
0 1 22 28.6763 66.8324 30
0 -1 22 43.0028 77.5664 30
1 0 22 83.7277 69.1563 30
0 -1 -22 15.0299 73.0381 11
0 1 22 31.8102 94.0252 13
0 1 -22 133.842 96.5564 10
0 1 -22 82.9721 95.4118 11
1 0 22 48.236 92.4468 13
-1 0 22 148.166 92.2039 13
1 0 -22 14.8343 86.5025 11
-1 0 -22 101.347 89.9141 11
-1 0 -22 88.5883 86.0969 10
0 -1 -22 86.9783 70.4458 10
0 -1 22 61.5654 89.7506 13
1 0 -22 -16.4749 80.0588 10
0 1 22 14.5309 81.1267 26
0 1 -22 56.5965 87.931 24
0 -1 -22 110.607 94.8021 24
1 0 22 42.8841 92.153 26
-1 0 22 60.7476 89.7799 26
-1 0 -22 -29.3607 79.4391 22
0 -1 -22 307.941 94.6398 22
1 0 -22 65.4665 68.5293 22
1 0 -22 97.8772 89.2344 18
0 -1 -22 -33.9177 94.6804 18
0 -1 -22 -13.6228 70.0603 17
-1 0 -22 112.853 101.776 18
0 -1 -23 7701.64 397.388 18
0 -1 -23 9457.08 390.978 17
-1 0 -23 8325.42 433.388 18
0 1 -23 8582.42 466.524 18
1 0 -23 8227.97 441.295 18
-1 0 23 7540.39 382.515 30
0 1 23 7679.22 379.621 30
1 0 23 8211.39 389.844 30
0 -1 23 9120.35 403.889 30
0 -1 -23 8339.05 383.24 10
1 0 -23 8849.71 401.637 11
0 -1 -23 7986.8 388.879 11
-1 0 23 8482.23 396.867 13
0 1 -23 7873.19 407.237 11
1 0 23 9168.76 427.15 13
0 1 -23 8691.9 446.73 10
0 -1 23 7864.25 394.819 13
1 0 -23 8544.76 408.446 10
-1 0 -23 8404.99 421.351 10
-1 0 -23 8474.95 418.067 11
0 1 23 9182.8 422.577 13
-1 0 23 8382.63 403.689 26
0 -1 -23 8871.16 443.074 24
0 1 -23 9274.53 457.562 24
1 0 23 8918.36 406.602 26
0 1 23 9020.02 409.602 26
0 -1 -23 8045.48 392.704 22
1 0 -23 8880.72 441.362 7
0 -1 -23 8533.19 436.536 7
0 1 -23 8176.1 434.154 7
-1 0 -23 8471.7 447.774 7
-1 0 24 14.7263 64.0029 30
0 1 24 14.039 63.9939 30
0 -1 24 14.0225 74.6408 30
1 0 24 -13.8268 74.8153 30
-1 0 -24 115.799 81.9751 10
-1 0 -24 -16.4265 78.2057 11
1 0 -24 71.7377 82.4896 11
1 0 -24 30.362 78.0672 10
0 -1 -24 43.217 71.3854 11
0 1 24 31.0676 90.5766 13
1 0 24 47.4401 78.361 13
0 -1 24 15.175 80.7748 13
-1 0 24 14.5147 75.9621 13
0 1 -24 18.1667 84.6695 10
0 1 -24 -16.1881 81.7457 11
0 -1 -24 77.0906 84.7606 18
-1 0 -24 -51.7811 91.8749 18
0 1 -24 20.158 97.9501 18
1 0 -24 128.095 88.918 18
0 -1 -24 -36.0553 95.9591 7
0 1 -24 54.6161 101.635 7
1 0 -24 35.2288 104.125 7
-1 0 -24 -38.1979 117.388 7
-1 0 24 44.456 97.673 26
0 1 -24 18.65 74.7295 24
0 1 24 14.2727 78.4638 26
1 0 24 56.5423 96.1608 26
0 -1 -24 18.2107 79.1463 24
0 -1 25 7784.89 380.934 13
0 1 25 8490.24 396.58 13
1 0 -25 7946.16 371.518 11
1 0 -25 8410.19 379.717 10
1 0 25 8149.35 393.526 13
0 -1 -25 7898.02 366.367 11
-1 0 25 8083.51 376.866 13
-1 0 -25 7186.2 370.238 10
0 1 -25 7764.4 388.414 11
0 1 -25 8320.04 409.988 10
-1 0 -25 7552.26 382.559 11
0 -1 -25 7571.98 365.201 18
1 0 -25 8326.39 411.903 18
0 1 -25 7675.1 417.822 18
-1 0 -25 7144.65 376.64 18
-1 0 -25 8625.21 433.74 7
1 0 -25 7780.26 403.732 7
0 1 -25 8042.22 413.697 7
0 -1 -25 8278.95 416.21 7
-1 0 25 7898.53 378.802 26
1 0 25 8550.45 383.943 26
0 1 25 8566.59 384.5 26
0 1 -26 666.049 127.284 10
0 1 26 700.789 123.872 13
-1 0 26 691.851 118.255 13
1 0 -26 872.927 118.159 10
0 1 -26 783.266 127.579 11
-1 0 -26 609.033 115.176 10
1 0 26 664.237 128.099 13
-1 0 -26 661.859 121.863 11
0 -1 26 868.845 135.879 13
1 0 -26 787.823 121 11
0 -1 -26 711.135 115.103 11
1 0 -26 725.652 133.739 18
0 1 -26 671.059 134.15 18
-1 0 -26 697.409 120.382 18
0 -1 -26 666.504 109.434 18
1 0 -26 605.552 133.965 7
0 1 -26 720.614 136.356 7
-1 0 -26 622.594 138.466 7
0 -1 -26 603.587 135.262 7
0 -1 26 1007.85 140.386 26
1 0 26 851.882 125.539 26
0 1 26 716.589 123.237 26
-1 0 26 593.486 117.565 26
0 1 -27 4583.61 249.623 10
1 0 -27 4421.77 229.724 11
0 -1 27 4250.16 239.896 13
1 0 27 5071.17 267.723 13
-1 0 -27 4753.01 257.417 11
-1 0 27 4661.91 244.381 13
0 1 27 4545.09 249.137 13
0 -1 -27 4908.93 238.266 11
0 1 -27 5479.44 275.462 11
1 0 -27 4524.55 249.69 18
0 -1 -27 4805.23 224.27 18
-1 0 -27 3889.45 217.319 18
0 1 -27 4011.6 255.373 18
-1 0 -27 4744.54 282.154 7
1 0 -27 4644.87 270.654 7
0 -1 -27 4556.74 269.632 7
0 1 -27 4518.23 268.354 7
-1 0 27 4964.31 255.195 26
1 0 27 4686.74 245.697 26
0 -1 27 4579.39 243.463 26
0 1 27 5377.93 263.594 26
0 -1 28 1729.41 157.472 13
0 1 -28 1852.2 162.976 11
0 1 28 1999.54 163.859 13
-1 0 -28 1706.23 155.92 11
1 0 -28 1756.18 138.85 11
0 -1 -28 2068.43 148.977 11
-1 0 28 1562.57 140.887 13
0 1 -28 1653.57 144.83 10
1 0 28 1818.38 162.408 13
0 1 -28 1761.85 159.736 18
1 0 -28 1627.04 147.692 18
0 1 -28 1638.61 165.369 7
1 0 -28 1647.76 165.387 7
-1 0 -28 1878.75 177.126 7
0 -1 -28 1653.04 163.503 7
-1 0 28 1896.53 160.589 26
1 0 28 1933.14 158.166 26
0 -1 28 1953.41 161.382 26
0 1 28 1644.92 150.372 26
1 0 29 18.8988 64.9486 13
-1 0 -29 106.424 63.3491 11
0 -1 29 80.8594 60.5069 13
0 1 29 70.4789 61.1572 13
0 1 -29 62.4847 58.8514 11
-1 0 29 79.3708 60.7508 13
1 0 -29 175.274 60.4861 18
0 1 -29 107.173 64.3823 18
0 -1 -29 10.2498 72.5295 7
0 1 -29 61.7416 75.5126 7
-1 0 -29 141.185 78.2847 7
1 0 -29 -10.1257 68.896 7
-1 0 29 53.8115 59.1295 26
0 1 29 35.1016 67.1642 26
0 -1 29 26.159 66.7379 26
1 0 29 150.481 62.6411 26
0 -1 30 383.584 75.3334 26
1 0 30 355.04 71.1321 26
0 1 30 359.486 69.1911 26
-1 0 30 389.014 75.158 26
0 1 -30 406.864 71.9568 11
1 0 30 428.588 78.6912 13
-1 0 -30 333.347 63.9275 11
0 -1 30 409.273 73.8912 13
0 1 30 395.961 71.2131 13
-1 0 30 395.824 64.4549 13
-1 0 -30 291.43 75.3144 7
0 1 -30 371.951 79.3 7
1 0 -30 377.901 77.6879 7
0 -1 -30 388.279 80.1069 7
0 -1 31 -4.8198 37.7641 13
1 0 31 -5.38749 45.0394 13
0 1 -31 63.5282 47.6244 7
1 0 -31 17.5919 43.7732 7
-1 0 -31 12.3777 48.116 7
0 -1 -31 23.3418 49.1128 7
1 -1 0 814280 13205.4 22
1 1 0 513586 13187.5 24
1 -1 0 834281 13199.5 24
1 1 0 593024 13193.3 28
1 -1 0 829374 13204.1 28
1 1 -1 1498.88 53.6621 24
1 -1 -1 1519.05 53.1039 24
1 -1 1 1531.23 52.2054 30
1 -1 -1 1604.91 56.3043 28
1 1 1 1468.23 51.3033 30
1 1 1 1423.7 56.9657 28
1 -1 1 1455.72 57.176 28
1 1 -1 1634.22 56.3152 28
1 -1 1 1582.1 55.3694 22
-1 1 -1 1459.92 55.8052 3
-1 -1 -1 1436.83 55.7731 3
1 1 -2 5782.37 150.711 24
1 -1 -2 5925.56 150.591 24
1 -1 2 6432.46 147.863 30
1 1 2 5974.25 145.703 30
1 -1 -2 5855.6 153.535 28
1 1 -2 5964.22 153.638 28
1 1 -2 5888.85 139.706 22
-1 1 -2 5867.33 154.565 3
-1 -1 -2 5822.2 153.692 3
-1 1 -3 251178 4767.76 35
1 1 -3 249648 4765.02 35
1 1 -3 245539 4765.09 24
1 -1 -3 245118 4763.52 24
1 1 3 240121 4751.99 30
1 -1 3 255858 4754.79 30
1 1 -3 236128 4740.43 22
-1 -1 -3 246156 4767.99 3
-1 1 -3 252356 4769.43 3
-1 1 -4 88295.3 1751.68 35
1 1 -4 88252.9 1750.33 35
1 -1 -4 87251.1 1746.97 24
1 1 -4 86817.4 1748.5 24
1 1 4 87373.1 1734.28 30
1 -1 4 88742.7 1735.58 30
1 1 -4 86843.9 1720.38 22
-1 1 -4 87840.4 1752.16 3
-1 -1 -4 88456.4 1752.35 3
1 1 -5 47845.2 1010.01 35
-1 1 -5 48872.1 1012.54 35
1 1 -5 48853.7 1008.36 24
1 -1 -5 47862.3 1004.57 24
1 1 5 48183.3 991.011 30
1 -1 5 48387.7 991.814 30
1 1 -5 47860.7 976.632 22
-1 -1 -5 47866.1 1011.03 3
-1 1 -5 48455.6 1012.31 3
1 1 -6 9436.51 268.148 35
-1 1 -6 9732.85 271.93 35
1 -1 -6 8978.32 260.353 24
1 1 -6 9770.39 267.622 24
-1 -1 6 8779.86 260.87 30
1 1 6 9365.08 249.951 30
1 -1 6 8970.13 247.087 30
-1 1 6 8939.99 262.942 30
1 1 -6 9322.28 236.581 22
-1 1 -6 9481.24 269.286 3
-1 -1 -6 9337.92 268.106 3
1 1 -7 34255.9 755.942 35
-1 1 -7 32842 752.199 35
1 -1 -7 33157.8 744.167 24
1 1 -7 33782.3 749.351 24
-1 -1 7 32239.1 744.472 30
1 1 7 32493.9 725.846 30
-1 1 7 32497.8 745.72 30
1 -1 7 33401.9 726.839 30
1 1 -7 34070.4 712.968 22
-1 -1 -7 32749.6 753.121 3
-1 1 -7 32444 751.952 3
1 1 -8 4696.79 190.104 35
-1 1 -8 4533.04 188.806 35
1 1 -8 4498.14 182.525 24
1 -1 -8 4349.66 179.853 24
1 -1 8 4733.35 172.025 30
-1 -1 8 4704.2 184.364 30
1 1 8 4675.99 170.809 30
-1 1 8 4288.26 179.65 30
1 1 -8 4656.59 160.017 22
1 -1 -8 4485.73 180.362 22
-1 -1 -8 4760.12 190.517 3
-1 1 -8 4561.67 188.743 3
1 1 -9 97252 2026.69 35
-1 1 -9 98162.1 2031.49 35
1 1 -9 98093.9 2018.66 24
1 -1 -9 96213.4 2010.38 24
-1 1 9 97795.8 2012.93 30
1 -1 9 99123.7 1989.13 30
1 1 9 97570.5 1987.73 30
-1 -1 9 94822.6 2009.04 30
1 -1 -9 94057.7 2004.88 22
1 1 -9 98131.1 1970.34 22
-1 -1 -9 98310 2028.56 3
-1 1 -9 96513.3 2028.56 3
-1 1 -10 49506.6 1121.82 35
1 1 -10 50485.5 1123.84 35
1 1 -10 48396.5 1104.54 24
1 -1 -10 50540.8 1107.89 24
1 1 10 49973 1080.68 30
1 -1 10 48656.1 1075.08 30
-1 -1 10 47488 1095.18 30
-1 1 10 47213.8 1098.12 30
1 1 -10 48776.2 1058.39 22
1 -1 -10 49659.7 1100.95 22
-1 1 -10 48800.2 1121.15 3
-1 -1 -10 49191.9 1119.6 3
1 1 -11 19539.5 565.706 35
-1 1 -11 21332.4 582.089 35
1 -1 11 20235.4 530.24 26
1 -1 -11 20534.6 559.477 27
1 1 11 20154.5 530.35 26
1 1 -11 20587.2 561.86 24
1 -1 -11 20661.7 556.265 24
1 1 -11 20091.2 557.796 27
1 1 11 20810.1 533.111 30
1 1 -11 19770.2 538.779 29
-1 1 -11 20364.1 545.907 29
-1 1 11 20000.1 548.869 30
-1 -1 11 19095.9 541.501 30
1 -1 11 19754.7 526.223 30
1 1 -11 19758.3 510.461 22
1 -1 -11 20885 552.818 22
-1 1 -11 20372.9 575.213 3
-1 -1 -11 20363.2 572.601 3
1 -1 -12 361.512 66.6782 33
-1 1 -12 378.453 78.6735 35
1 1 -12 344.031 78.0425 35
1 1 -12 403.667 72.7795 33
1 -1 -12 316.609 70.3377 27
1 1 -12 413.317 74.8592 27
1 1 -12 373.979 79.1718 24
1 -1 12 376.559 68.257 26
1 1 12 406.145 69.7984 26
1 -1 -12 382.666 73.0701 24
-1 -1 12 431.493 75.5692 30
1 -1 12 362.817 69.5189 30
-1 1 12 323.627 69.7534 30
1 1 12 363.414 69.6321 30
1 1 -12 349.418 66.3403 29
1 -1 -12 447.453 75.3584 22
1 1 -12 449.326 63.4471 22
-1 1 -12 391.824 83.8508 3
-1 -1 -12 367.138 81.0974 3
1 1 -13 21578.3 628.452 35
1 1 -13 22011.3 614.041 33
-1 1 -13 21628.2 635.56 35
-1 -1 -13 21102.6 589.024 34
1 -1 -13 21998.9 588.848 33
1 -1 -13 21931.8 616.685 24
1 -1 13 20752.6 576.978 26
1 1 13 21353.8 583.16 26
1 1 -13 21458.2 618.463 24
-1 1 13 21539.8 603.998 30
1 1 -13 20635.6 590.669 29
1 1 13 20851.5 578.779 30
-1 -1 13 20723.7 597.524 30
1 -1 13 21059.2 578.181 30
1 1 -13 21634.7 564.756 22
1 -1 -13 21135.2 597.852 22
-1 -1 -13 21519.3 635.135 3
-1 1 -13 22168.6 642.352 3
-1 1 -14 1329.56 135.649 35
1 1 -14 1263.01 131.749 35
1 1 -14 1232.72 124.356 33
-1 -1 -14 1414.16 120.245 34
1 -1 -14 1377.64 121.135 33
1 1 14 1203.09 117.876 26
1 -1 -14 1298.06 126.342 24
1 -1 14 1096.73 113.693 26
1 1 -14 1340 133.942 24
-1 -1 14 1233.59 126.078 30
1 -1 14 1177.72 115.795 30
1 1 14 1187.58 116.815 30
1 1 -14 1134.2 117.225 29
-1 1 14 1224.28 123.895 30
1 1 -14 1238.99 109.162 22
-1 1 -14 1333.75 117.835 22
1 -1 -14 1128.26 115.512 22
-1 1 -14 1320.06 139.301 3
-1 -1 -14 1182.51 136.956 3
1 1 -15 9989.85 402.92 35
-1 1 -15 9461.87 397.395 35
1 1 -15 9499.11 373.838 33
1 -1 -15 9923.88 359.635 33
-1 -1 15 9346.43 367.164 30
1 1 -15 8963.57 359.241 29
1 1 15 9436.33 351.377 30
-1 1 15 8942.47 362.982 30
1 -1 15 9335.43 350.476 30
1 -1 15 9281.07 351.141 26
-1 -1 -15 9819.41 392.746 24
1 1 15 9468.06 355.573 26
1 1 -15 9265.54 383.052 24
1 -1 -15 9761.81 386.25 24
1 1 -15 9213.01 334.286 22
1 -1 -15 8918.8 361.507 22
-1 -1 -15 9638.58 387.86 22
-1 1 -15 9631.06 358.216 22
-1 1 -15 9229.89 400.452 3
-1 -1 -15 9591.04 400.625 3
-1 -1 -16 1424.98 158.607 3
-1 1 -16 1240.14 151.018 3
1 -1 -16 1656.37 141.689 33
-1 1 -16 1745.15 170.385 35
1 1 -16 1726.66 153.355 33
1 1 -16 1538.1 159.538 35
1 -1 16 1638.57 144.055 30
1 1 16 1629.01 143.427 30
-1 1 16 1304.42 140.901 30
-1 -1 16 1431.32 142.593 30
-1 1 -16 1673.9 162.286 11
1 -1 16 1591.41 152.105 13
1 -1 16 1726.97 149.53 26
-1 1 -16 1581.13 160.571 24
1 1 -16 1436.75 151.548 24
-1 -1 -16 1325.41 149.958 24
1 -1 -16 1926 170.327 24
1 1 16 1966.63 157.224 26
1 -1 -16 1754.99 154.369 22
-1 1 -16 1487.97 135.334 22
1 1 -16 1640.6 131.777 22
-1 -1 -16 1594.16 155.698 22
-1 1 -16 1408.62 162.047 7
-1 -1 -16 1658.42 166.848 7
1 -1 -16 1408.67 150.002 7
1 1 -16 1292.75 149.55 7
-1 -1 -17 1268.05 135.829 6
1 1 -17 963.086 129.868 7
1 -1 -17 1022.31 134.838 7
-1 -1 -17 842.341 144.409 7
-1 1 -17 1397.31 163.955 7
-1 1 -17 1362.8 162.975 3
-1 -1 -17 1219.66 156.491 3
1 -1 -17 1147.71 124.708 33
1 1 -17 1015.51 129.353 33
1 -1 17 1111.71 128.87 30
-1 1 17 1134.66 137.748 30
1 1 17 1442.05 139.54 30
-1 -1 17 1370.19 145.884 30
1 1 -17 912.481 123.852 11
-1 1 17 1020.11 127.331 13
-1 1 -17 1209.35 144.865 11
1 1 -17 1025.85 143.602 10
1 -1 -17 1155.68 126.686 11
-1 -1 -17 980.149 132.438 11
-1 -1 17 1126.87 133.345 13
1 -1 17 1258.45 141.659 13
-1 1 -17 1206.06 148.84 24
1 -1 17 1212.67 137.586 26
1 1 -17 1218.97 149.945 24
-1 -1 -17 1382.51 158.724 24
1 -1 -17 1051.97 133.584 24
1 1 17 1234.63 135.353 26
1 -1 -17 1112.38 131.405 22
1 1 -17 1067.02 115.337 22
-1 1 -17 1184.79 129.901 22
-1 -1 -17 1093.11 138.435 22
1 -1 -17 1091.94 144.543 18
1 1 -18 307.336 98.1842 7
-1 -1 -18 311.944 102.411 7
1 1 -18 279.489 76.8471 9
1 -1 -18 440.205 107.628 7
-1 1 -18 199.658 94.5491 7
-1 1 -18 358.557 105.183 3
-1 -1 -18 517.477 95.0921 5
-1 -1 -18 421.291 110.088 3
1 -1 -18 264.2 77.4714 33
1 1 -18 381 85.8029 33
1 -1 18 411.36 95.143 30
-1 -1 18 369.386 97.8964 30
1 1 18 376.036 93.7458 30
-1 1 18 330.193 90.1289 30
1 1 -18 324.511 87.4514 11
1 1 -18 375.482 99.3324 10
-1 1 18 582.827 111.389 13
-1 -1 18 389.465 93.2544 13
-1 1 -18 294.579 90.8071 11
-1 -1 -18 296.835 82.7253 11
1 -1 18 336.204 93.6023 13
1 -1 -18 427.289 92.7399 10
1 -1 -18 418.848 89.6123 11
1 -1 18 372.791 87.7426 26
1 1 18 336.609 94.4584 26
1 1 -18 335.365 99.6306 24
-1 -1 -18 428.49 113.556 24
-1 1 -18 374.06 107.431 24
1 -1 -18 342.393 96.2265 24
1 1 -18 336.289 74.4498 22
1 -1 -18 468.491 94.9067 22
-1 1 -18 518.848 93.3693 22
-1 -1 -18 536.889 110.365 22
-1 -1 -18 355.15 98.8458 17
1 -1 -18 375.366 83.5102 17
1 -1 -18 480.463 108.065 18
1 -1 -19 -16.1046 88.5494 7
1 1 -19 83.0366 69.9047 9
-1 -1 -19 226.942 103.208 7
1 1 -19 130.414 96.3788 7
-1 1 -19 159.148 100.217 7
-1 -1 -19 59.4902 69.3961 5
1 -1 -19 22.6939 59.4062 33
1 1 -19 13.022 60.7138 33
-1 -1 19 263.105 90.2896 30
1 -1 19 75.0326 69.8333 30
-1 1 19 83.2003 78.5948 30
1 1 19 62.5016 71.8877 30
-1 1 19 68.4558 72.8949 13
1 1 -19 17.2115 80.234 10
-1 1 -19 249.562 92.2175 11
1 -1 -19 162.29 68.3133 10
-1 -1 19 173.2 94.2743 13
1 1 -19 14.3564 73.8445 11
1 -1 19 113.985 80.7556 13
-1 -1 -19 29.8809 74.0531 11
-1 -1 -19 159.281 70.3795 10
1 -1 -19 126.357 70.5605 11
1 -1 -19 190.462 92.5615 24
-1 1 -19 121.629 89.3671 24
-1 1 19 13.7729 82.5256 26
1 1 19 25.5201 75.4469 26
1 -1 19 89.3652 85.9717 26
-1 -1 19 288.906 93.6025 26
-1 -1 -19 50.878 69.9441 24
1 1 -19 146.278 86.5288 24
-1 -1 -19 106.746 79.8231 22
1 1 -19 74.509 53.7755 22
1 -1 -19 -13.6846 65.1724 22
-1 1 -19 184.182 75.4873 22
-1 -1 -19 45.8848 74.3377 17
1 -1 -19 100.536 79.7909 18
1 -1 -19 99.632 61.7358 17
1 -1 -20 8603.25 420.649 7
-1 1 -20 7843.66 423.693 7
-1 -1 -20 8223.97 427.82 7
1 1 -20 7562.91 400.338 7
1 1 -20 7628.2 369.927 9
1 -1 -20 7970.51 349.769 33
1 1 -20 9387.6 388.146 33
-1 -1 20 8640.56 393.582 30
1 -1 20 8038.94 366.581 30
1 1 20 8871.77 382.6 30
-1 1 20 7899.71 381.288 30
1 -1 -20 8084.24 368.415 11
1 1 -20 7580.3 406.601 10
1 -1 -20 7884.59 371.577 10
1 1 -20 8575.15 401.298 11
-1 -1 20 8027.58 381.406 13
1 1 20 8862.46 411.055 13
1 -1 20 8658.51 404.321 13
-1 -1 -20 8472.45 402.802 11
-1 1 20 8146.37 385.204 13
-1 1 -20 8151.91 402.697 11
-1 1 -20 8025.08 428.752 10
-1 -1 -20 7614.07 377.788 10
1 1 20 8294.09 379.925 26
-1 1 -20 8014.29 420.052 24
-1 -1 20 8305.24 390.139 26
1 1 -20 8303.26 414.528 24
-1 -1 -20 7644.88 411.094 24
1 -1 -20 7991.27 403.904 24
-1 1 20 8633.73 392.109 26
1 -1 20 7883.48 369.242 26
1 1 -20 8396.74 346.845 22
1 -1 -20 8546.89 388.298 22
-1 -1 -20 8259.64 398.84 22
-1 1 -20 7853.92 356.691 22
1 -1 -20 8129.13 362.794 17
-1 -1 -20 8080.9 393.445 17
1 -1 -20 7341.02 399.432 18
-1 -1 -20 7444.55 391.283 18
1 -1 -21 69.8143 84.8233 7
-1 -1 -21 75.7671 102.503 7
1 1 -21 194.235 105.794 7
-1 1 -21 114.984 103.705 7
1 1 -21 182.472 76.0148 33
1 -1 -21 57.6957 65.4074 33
-1 -1 21 44.5767 81.7012 30
1 1 21 121.768 81.0685 30
1 -1 21 68.0173 82.5746 30
-1 1 21 178.664 91.5242 30
1 -1 -21 56.0622 68.1215 10
1 1 -21 154.972 87.8308 11
1 1 -21 36.8059 101.181 10
1 1 21 113.805 102.406 13
-1 1 -21 -19.4388 99.9739 10
-1 -1 -21 30.5098 66.3186 10
-1 -1 21 115.889 85.647 13
-1 -1 -21 48.1895 82.6181 11
1 -1 -21 81.5425 80.3532 11
1 -1 21 154.854 100.964 13
-1 1 -21 151.959 101.161 11
-1 1 21 73.8304 84.9102 13
1 1 -21 35.592 79.2692 24
-1 -1 -21 93.2374 86.9243 24
-1 1 -21 248.281 94.6524 24
-1 1 21 14.8385 86.5365 26
1 -1 -21 34.7564 71.6693 24
1 1 21 138.936 93.5586 26
-1 -1 -21 129.39 80.1616 22
1 -1 -21 160.58 81.5121 22
1 -1 -21 70.2108 86.9936 18
-1 -1 -21 48.8724 74.2743 18
1 -1 -21 138.099 79.0853 17
-1 -1 -21 -31.0987 85.496 17
1 -1 -22 1117.18 166.968 7
-1 1 -22 1394.3 161.746 9
-1 -1 -22 1463.44 194.099 7
1 1 -22 1255.19 172.359 7
-1 1 -22 1245.84 182.976 7
1 1 -22 1249.12 139.103 33
1 1 22 1231.63 149.801 30
1 -1 22 1287.83 152.888 30
-1 -1 22 1394.98 164.673 30
-1 1 22 1338.23 161.138 30
1 1 -22 1184.37 170.346 10
1 1 22 1172.13 167.623 13
-1 1 -22 1098.85 161.77 11
1 -1 22 1374.69 171.927 13
1 -1 -22 1116.24 144.302 10
-1 1 22 1333.84 161.28 13
-1 -1 -22 1240.15 158.006 10
-1 1 -22 1357.5 185.882 10
1 -1 -22 1397.29 155.9 11
-1 -1 22 1373.7 160.295 13
1 1 -22 1373.58 169.723 11
-1 -1 -22 1300.05 162.771 11
-1 1 22 1205.19 162.101 26
1 1 22 1234.42 155.345 26
-1 1 -22 1132.35 168.149 24
1 -1 -22 1066.11 159.073 24
-1 -1 -22 1241.14 176.64 24
1 1 -22 1346.34 174.835 24
1 -1 -22 1424.42 160.018 22
-1 -1 -22 1217.24 162.567 22
1 -1 -22 1082.19 159.964 18
-1 -1 -22 898.33 146.481 18
-1 -1 -22 1167.74 151.421 17
1 1 -22 768.501 167.631 18
1 -1 -23 7612.68 402.594 7
-1 1 -23 6649.27 397.217 7
-1 -1 -23 7196.27 407.993 7
-1 1 -23 7098.65 361.619 9
1 1 -23 6890.03 388.587 7
1 1 -23 7467.81 331.255 33
1 1 23 7322.03 354.708 30
-1 -1 23 7535.38 367.941 30
-1 1 23 6870.34 354.007 30
1 -1 23 7284.37 354.872 30
-1 1 23 7265.44 364.786 13
1 -1 -23 7127.09 342.66 11
-1 1 -23 6845.81 397.455 10
1 -1 23 6773.98 369.576 13
-1 1 -23 7343.12 392.479 11
1 1 -23 6927.71 390.595 10
1 -1 -23 6645.3 330.689 10
1 1 -23 7035.64 368.05 11
-1 -1 23 7017.88 358.309 13
-1 -1 -23 6989.36 371.585 11
-1 -1 -23 7065.55 354.247 10
1 1 23 7027.17 377.637 13
-1 -1 -23 7351.68 408.838 24
1 1 -23 7311.71 394.749 24
1 -1 -23 6820.93 381.188 24
1 1 23 7486.63 361.333 26
-1 1 -23 6957.92 403.803 24
-1 1 23 7621.98 372.336 26
1 -1 -23 6843.55 351.321 22
-1 -1 -23 7327.65 373.902 22
1 1 -23 6380.53 407.422 18
-1 -1 -23 6188.6 346.844 18
1 -1 -23 6910.59 375.548 18
-1 -1 -23 7164.62 353.541 17
-1 -1 24 232.034 84.7256 30
1 1 24 354.204 90.9178 30
-1 1 24 261.977 85.0291 30
1 -1 24 272.544 94.7224 30
-1 1 24 362.833 111.183 13
1 1 -24 330.096 108.238 10
-1 -1 -24 280.42 103.928 11
-1 1 -24 93.4938 89.1799 10
1 -1 -24 155.31 82.6473 11
-1 -1 24 361.203 107.063 13
-1 1 -24 251.692 117.707 11
1 -1 24 325.987 106.803 13
1 1 -24 259.451 95.1162 11
1 1 24 289.083 102.482 13
-1 -1 -24 298.286 91.7165 18
-1 -1 -24 275.344 94.6454 17
-1 1 -24 274.864 116.178 18
1 1 -24 200.967 112.318 18
1 -1 -24 351.701 104.352 18
1 1 -24 347.409 112.1 7
1 -1 -24 361.765 121.994 7
-1 -1 -24 280.261 117.792 7
-1 1 -24 245.137 117.458 7
-1 1 -24 239.711 90.0136 9
1 1 24 221.673 85.1293 25
1 1 -24 375.872 118.092 24
-1 1 24 526.857 122.46 26
-1 -1 -24 394.64 114.173 24
1 -1 -24 192.291 96.2456 24
-1 1 -24 288.548 102.53 24
1 1 24 223.208 95.0486 26
1 1 -25 14.4453 76.9122 11
-1 1 -25 159.632 102.92 11
1 1 25 76.5192 92.897 13
-1 -1 25 110.134 83.5708 13
-1 1 -25 17.4022 89.5076 10
-1 -1 -25 -29.3194 87.8407 11
1 -1 -25 204.156 78.3113 11
-1 1 25 54.9682 79.0293 13
1 1 -25 96.3955 78.0874 10
1 -1 25 104.04 93.6258 13
-1 1 -25 108.442 86.0671 18
1 1 -25 130.794 102.735 18
-1 -1 -25 112.833 72.1032 18
1 -1 -25 131.425 85.1674 18
1 1 -25 82.5164 94.9009 7
-1 1 -25 160.828 107.068 7
1 -1 -25 179.85 95.353 7
-1 -1 -25 212.656 107.566 7
-1 1 25 55.7844 90.9352 26
1 -1 25 120.361 91.9181 26
1 1 25 80.294 80.1905 26
-1 1 26 3409.45 228.48 13
1 1 -26 3571.86 244.701 10
-1 1 -26 3224.04 244.144 10
1 -1 26 3727.7 249.034 13
-1 1 -26 3455.16 248.217 11
1 -1 -26 3306.93 209.173 11
1 1 -26 3844.88 244.833 11
-1 -1 26 3163.49 224.542 13
1 1 26 3166.3 237.345 13
-1 -1 -26 3513.09 237.493 11
1 1 -26 2789.35 240.337 18
-1 -1 -26 2908.58 192.802 18
-1 1 -26 3455.15 256.487 18
1 -1 -26 3453.09 231.63 18
-1 1 -26 3340.57 259.981 7
1 1 -26 3485.17 252.316 7
-1 -1 -26 3838.42 277.454 7
1 -1 -26 3365.17 251.181 7
-1 1 26 3564.19 234.709 26
1 1 26 3668.77 237.556 26
-1 -1 26 3157.67 227.027 26
1 -1 26 3326.02 230.3 26
1 1 -27 858.661 122.711 10
-1 -1 27 845.102 120.179 13
-1 1 -27 860.655 129.751 10
1 -1 27 815.309 128.928 13
1 -1 -27 720.628 90.3931 11
1 1 27 933.374 131.968 13
-1 -1 -27 1042.62 131.858 11
-1 1 -27 767.413 125.775 11
-1 1 27 883.946 122.227 13
1 1 -27 986.025 130.632 11
-1 1 -27 660.335 113.886 18
1 -1 -27 1001.39 121.373 18
1 1 -27 842.967 135.764 18
-1 -1 -27 889.915 144.849 7
-1 1 -27 645.776 128.657 7
1 -1 -27 837.569 132.987 7
1 1 -27 898.528 132.691 7
1 1 27 1060.77 134.969 26
-1 -1 27 966.423 128.105 26
1 -1 27 967.427 124.78 26
-1 1 27 1055.06 132.437 26
1 1 -28 2434.1 169.342 10
-1 -1 28 2250.65 168.257 13
1 1 -28 2382.8 172.838 11
-1 1 -28 2426.14 187.078 11
1 1 28 2137.65 173.929 13
1 -1 28 2209.51 175.814 13
-1 1 -28 2287.71 172.479 10
-1 1 28 2288.37 163.907 13
-1 -1 -28 2329.13 169.077 11
1 -1 -28 2271.62 155.428 18
1 1 -28 2477.03 187.898 18
-1 1 -28 2103.04 171.079 18
1 -1 -28 2500.68 191.646 7
-1 1 -28 2475.74 196.223 7
1 1 -28 2517.71 191.86 7
-1 -1 -28 2365.48 197.026 7
1 -1 28 2472.92 179.433 26
-1 -1 28 2388.54 173.726 26
-1 1 28 2603.34 184.491 26
1 1 28 2450.42 177.542 26
-1 1 29 916.176 101.212 13
1 1 29 975.475 113.061 13
-1 -1 29 1032.84 110.173 13
-1 1 -29 1154.64 123.317 11
1 1 -29 862.969 100.788 11
1 -1 29 1129.87 120.701 13
1 1 -29 1247.46 131.665 18
1 1 -29 1191.18 124.573 7
-1 -1 -29 1051.75 123.876 7
-1 1 -29 1052.29 124.351 7
1 -1 -29 990.39 119.139 7
1 1 29 945.018 111.9 26
-1 1 29 1049.25 110.936 26
1 -1 29 1086.68 116.321 26
-1 -1 29 1056.83 114.98 26
1 -1 30 923.127 99.8689 13
-1 -1 30 1049.08 90.9213 13
1 1 30 946.478 100.774 13
-1 1 30 986.543 82.207 13
-1 1 -30 953.915 96.3539 11
-1 1 -30 1052.15 111.611 7
1 1 -30 1048.44 107.289 7
1 -1 -30 1137.76 108.846 7
-1 -1 -30 1212.54 118.175 7
1 1 -30 1153.65 99.1051 18
1 -1 31 1485.43 102.529 13
-1 1 -31 1162.81 86.6579 11
1 1 31 1212.61 90.1629 13
1 -1 -31 1389.76 100.065 7
1 1 -31 1244.54 96.4409 7
-1 -1 -31 1354.84 101.575 7
-1 1 -31 1177.92 95.7112 7
0 -2 0 43787.3 867.097 22
2 0 0 42700.1 867.721 25
0 2 0 44145.2 879.622 25
2 0 0 44412.2 902.526 28
0 -2 1 58265.9 1140.01 22
0 -2 -1 58038.4 1172.83 22
0 2 -1 58749.3 1170.85 25
0 2 -1 60201.4 1137.65 24
2 0 -1 56606.3 1158.19 25
2 0 1 57300.1 1159.9 25
0 2 1 59864 1170.58 25
2 0 1 58656.5 1194.81 28
2 0 -1 59804.5 1191.11 28
2 0 2 563705 11103 25
0 -2 -2 571409 11089.3 24
0 2 -2 589808 11094.5 24
0 2 2 597959 11112.8 25
0 2 -2 586295 11114.9 25
2 0 -2 590576 11134.3 28
0 2 2 564750 11085.7 30
2 0 2 576221 11120.3 30
0 -2 2 583760 11088.4 30
2 0 2 552034 11138.5 28
0 -2 -2 571196 11123.9 22
0 -2 -2 572353 11093.6 3
0 2 -2 592509 11093.4 3
-2 0 -3 77316.5 1535.07 35
2 0 -3 78746.4 1534.4 35
0 -2 -3 76993.4 1530.24 24
0 2 3 79772.6 1541.87 25
0 -2 3 78242 1528.02 30
2 0 3 78200.9 1549.46 30
2 0 3 71845.1 1566.54 28
0 2 3 75607 1525.75 30
2 0 -3 77202.8 1565.48 28
2 0 -3 79190 1554.35 22
0 2 -3 77495.3 1536.3 3
0 -2 -3 79700.8 1536.63 3
-2 0 -4 30423.9 654.67 35
2 0 -4 30858.5 653.86 35
0 2 4 30209.3 651.444 25
2 0 -4 30795.9 661.934 22
0 2 -4 31188.9 604.31 22
0 2 -4 30361.5 656.437 3
0 -2 -4 31032.2 656.045 3
2 0 -4 30331 677.887 28
0 2 4 30093.3 643.957 30
0 -2 4 30378.9 645.691 30
2 0 4 32232.3 660.246 30
2 0 -5 15419.4 363.993 35
-2 0 -5 15352.4 365.124 35
2 0 -5 14964.6 362.233 22
0 2 -5 14923.6 315.585 22
0 -2 -5 14963.2 364.098 3
0 2 -5 14965.4 364.33 3
0 2 5 14417.2 350.512 30
2 0 -5 14664.5 380.504 28
2 0 5 15124 358.959 30
0 -2 5 14706.3 352.108 30
2 0 -6 8666.58 254.771 35
-2 0 -6 8549.86 256.373 35
0 2 -6 8971.57 270.436 35
2 0 6 8928.66 249.388 30
0 -2 6 8828.61 246.153 30
0 2 6 8875.21 245.68 30
2 0 -6 9217.37 254.267 22
0 2 -6 9226.17 215.174 22
0 -2 -6 8833.8 257.012 3
0 2 -6 9439.57 264.063 3
-2 0 -7 83317.7 1695.04 35
2 0 -7 83892.2 1692.94 35
0 2 -7 83012.7 1708.39 35
2 0 -7 75954.8 1690.48 24
2 0 7 83165.1 1674.18 30
0 2 7 81747.2 1673.17 30
0 -2 7 83825.4 1674.64 30
0 2 -7 81389 1631.8 22
2 0 -7 82670.7 1677.78 22
-2 0 -7 81366.6 1711.71 3
0 -2 -7 81168.6 1694.04 3
0 2 -7 83136.6 1696.57 3
-2 0 -8 4042.69 174.539 35
0 2 -8 3870.41 178.822 35
2 0 -8 4263.43 177.106 35
2 0 -8 4120.05 175.352 24
0 -2 -8 4086.23 169.914 24
2 0 8 4354.5 165.465 30
0 2 8 4228.46 164.782 30
0 -2 8 4232.55 166.272 30
2 0 -8 4051.33 163.233 22
0 2 -8 4171.58 138.173 22
0 2 -8 4019.51 176.852 3
0 -2 -8 4356.46 178.568 3
-2 0 -8 4195.48 186.815 3
2 0 -9 5586.18 220.254 35
0 2 -9 5989.05 238.549 35
-2 0 -9 5694.14 225.82 35
0 -2 -9 5443.21 214.648 24
0 2 -9 6068.19 225.605 24
2 0 -9 5330.74 218.858 24
0 -2 9 5762.16 209.693 30
-2 0 9 5819.06 232.807 30
2 0 9 5618.55 205.721 30
0 2 9 5762.41 209.95 30
0 -2 -9 5367.5 225.344 22
2 0 -9 5796.01 208.9 22
0 2 -9 5589.35 179.576 22
0 -2 -9 5688.04 225.021 3
-2 0 -9 5828.89 237.678 3
0 2 -9 5959.33 230.415 3
0 2 -10 11705.4 394.195 35
2 0 -10 13063.5 393.598 35
-2 0 -10 12992.7 394.417 35
0 2 -10 12601.9 387.822 24
2 0 -10 12409.6 400.252 27
2 0 10 12733.7 367.939 26
0 -2 -10 12525.6 381.148 24
2 0 -10 11470.8 380.271 24
-2 0 10 11903.1 391.56 30
0 -2 10 12967.1 372.899 30
0 2 -10 12653.4 381.823 29
2 0 10 12990.9 368.237 30
0 2 10 12354.1 368.826 30
0 2 -10 13138.3 337.273 22
2 0 -10 12599.1 366.688 22
0 -2 -10 12707.9 397.212 22
0 2 -10 13238.4 398.98 3
0 -2 -10 12101.7 388.202 3
-2 0 -10 13434.4 413.015 3
-2 0 -11 15872.4 482.616 35
0 2 -11 16161.1 497.752 35
2 0 -11 16681.6 481.724 35
2 0 -11 15794.9 484.842 33
2 0 -11 14009.3 460.54 24
0 -2 -11 17380.7 481.949 24
2 0 11 16580.1 456.147 26
2 0 -11 15917.4 489.25 27
0 2 -11 16437.6 481.583 24
-2 0 11 16032.5 486.252 30
2 0 11 16377.8 450.737 30
0 2 -11 15999.9 471.447 29
0 -2 11 16396.5 457.585 30
0 2 11 15958.8 455.068 30
0 2 -11 16479.5 419.404 22
0 -2 -11 16632.7 488.331 22
2 0 -11 17672.8 462.695 22
-2 0 -11 16073.4 498.33 3
0 -2 -11 16017.7 483.319 3
0 2 -11 16293.1 488.524 3
0 2 -12 308.126 76.9471 35
2 0 -12 307.74 75.5634 33
0 2 -12 559.508 81.592 33
0 -2 -12 327.234 68.5353 34
2 0 -12 307.877 62.2664 32
2 0 12 264.189 59.1727 26
0 2 -12 264.615 76.561 24
2 0 -12 485.874 84.191 27
0 -2 -12 243.165 62.9314 24
0 -2 12 416.269 71.6108 30
2 0 12 387.63 71.4787 30
2 0 -12 302.377 62.8235 29
0 2 -12 332.899 70.2027 29
0 2 12 310.482 65.7371 30
-2 0 12 308.625 78.4569 30
2 0 -12 348.525 65.7636 22
0 2 -12 392.603 56.2118 22
0 -2 -12 429.958 81.5079 22
0 2 -12 371.114 75.9766 3
-2 0 -12 312.781 76.7754 3
0 -2 -12 344.262 78.0578 3
0 -2 -13 9229.81 312.49 33
2 0 -13 9195.6 330.945 32
0 -2 -13 9756.27 349.913 34
0 2 -13 9470.06 356.098 33
0 2 -13 8969.68 376.276 35
2 0 -13 9543.93 364.392 33
2 0 13 9255.74 334.675 26
0 -2 -13 9937.25 362.123 24
0 2 -13 10288.8 374.723 24
2 0 -13 10180.7 379.082 27
2 0 -13 10138.5 343.078 29
0 2 -13 9214.3 350.914 29
0 2 13 9666.19 342.675 30
0 -2 13 9784.57 341.481 30
2 0 13 10067.7 341.931 30
-2 0 13 9891.82 371.766 30
2 0 -13 9960.3 341.124 22
0 2 -13 9328.13 303.399 22
0 -2 -13 9988.87 373.305 22
-2 0 -13 9976.18 390.815 3
0 2 -13 10342.7 382.623 3
0 -2 -13 9631.66 370.836 3
0 -2 -14 5535.52 233.476 33
2 0 -14 5520.77 273.409 33
0 2 -14 5451.23 292.315 35
0 2 -14 5458.86 267.003 33
2 0 -14 5907.9 254.453 32
2 0 -14 5917.95 287.272 27
0 -2 -14 5746.23 276.061 24
0 -2 14 6232.26 264.502 26
2 0 14 6344.44 265.32 26
0 2 14 5652.1 255.245 26
0 2 -14 5687.55 281.927 24
0 -2 14 5990.9 262.776 30
0 2 -14 5737.36 274.75 29
-2 0 14 5888.33 283.546 30
2 0 14 5959.05 256.955 30
0 2 14 5584.42 257.783 30
0 2 -14 5947.24 231.774 22
0 -2 -14 5667.28 280.928 22
2 0 -14 5746.8 254.016 22
-2 0 -14 5360.25 288.64 3
0 2 -15 7837.27 327.483 33
2 0 -15 6496.32 315.656 33
0 2 -15 7328.32 354.594 35
0 -2 -15 6857.15 274.901 33
-2 0 15 7452.26 333.841 30
0 2 15 7200.44 306.323 30
0 -2 15 7502.48 312.141 30
2 0 15 7523.85 305.433 30
0 2 -15 7428.88 327.219 29
2 0 -15 7668.5 345.39 27
2 0 15 7776.73 315.193 26
0 2 -15 7244.12 336.473 24
0 -2 15 7499.18 313.714 26
0 2 15 7380.47 310.905 26
0 -2 -15 7509.18 332.5 24
0 -2 -15 8011.02 344.941 22
2 0 -15 7794.81 311.008 22
0 2 -15 7778.14 281.417 22
-2 0 -15 7559.98 362.128 3
0 -2 -16 9183.26 382.548 5
0 -2 -16 9899.43 397.593 6
0 2 -16 9281.03 404.938 7
2 0 -16 9515.38 401.727 7
-2 0 -16 9119.37 416.951 7
0 -2 -16 9431.68 403.745 7
-2 0 -16 9931.57 437.806 3
0 2 -16 9082.29 417.477 35
2 0 -16 9745.65 395.718 33
0 2 -16 9287.49 377.348 33
0 -2 -16 9870.99 343.54 33
0 2 16 9796.09 377.682 30
0 2 -16 9772.5 394.018 29
-2 0 16 9526.93 398.989 30
2 0 16 9904.74 370.213 30
0 -2 16 9498.68 372.335 30
-2 0 -16 9428.81 405.21 11
0 -2 16 10241 395.997 13
0 2 -16 9763.41 410.791 24
0 -2 16 9431.98 371.679 26
0 -2 -16 10222.9 408.22 24
2 0 16 9247.62 369.488 26
0 2 16 9965.31 381.391 26
0 2 -16 9544.73 332.948 22
0 -2 -16 9724.13 403.953 22
2 0 -16 9572.02 365.515 22
2 0 -16 9364.22 432.584 18
0 -2 -17 9036.46 389.265 6
0 -2 -17 8789.78 401.068 7
-2 0 -17 9237.93 429.335 7
2 0 -17 9010.73 399.739 7
0 -2 -17 9970.64 399.635 5
0 2 -17 8842.71 404.518 7
-2 0 -17 9728.3 443.613 3
0 2 -17 8895.04 373.324 33
0 2 -17 8040.55 405.024 35
2 0 -17 9719.53 397.059 33
2 0 17 8806.16 360.305 30
0 2 17 9091.15 373.26 30
-2 0 17 8548.44 389.239 30
0 -2 17 10163.6 387.947 30
-2 0 -17 9099.6 407.928 11
0 -2 17 8838.72 379.796 13
2 0 -17 8320.05 358.756 11
0 -2 -17 8539.72 363.247 11
2 0 -17 9122.55 399.054 10
-2 0 17 9212.12 370.665 13
0 2 -17 9676.82 447.199 10
0 2 -17 8431.75 389.037 11
2 0 17 9131.99 374.1 26
0 -2 17 9325.72 376.553 26
0 -2 -17 8533.32 392.283 24
0 2 17 9266.04 376.814 26
0 2 -17 9583.77 416.503 24
-2 0 -17 9628.31 409.137 22
0 2 -17 9192.73 330.697 22
2 0 -17 9815.08 374.552 22
0 -2 -17 9844.88 415.146 22
0 -2 -17 7839.63 380.506 17
0 -2 -17 8974.64 386.01 18
2 0 -17 8307.41 420.619 18
-2 0 -18 2209.55 209.626 7
2 0 -18 1985.45 189.582 7
0 -2 -18 1910.1 186.299 7
0 -2 -18 1849.11 175.436 5
0 2 -18 1813.99 188.093 7
-2 0 -18 2354.32 220.957 3
0 -2 -18 2577.8 181.615 34
2 0 -18 2212.56 188.921 33
0 2 -18 1909.75 197.058 35
0 2 -18 2058.11 170.821 33
-2 0 18 1992.77 186.081 30
0 -2 18 2158.4 181.451 30
2 0 18 1771.11 165.27 30
0 2 18 2280.11 184.521 30
2 0 -18 1828.44 179.6 10
-2 0 18 2060.4 171.869 13
2 0 -18 2051.68 172.055 11
0 2 -18 2235.4 214.582 10
-2 0 -18 2035.32 194.456 11
0 2 -18 2130.46 193.453 11
0 -2 18 1770.83 168.598 13
0 -2 -18 1923.84 169.294 11
0 2 -18 2380.52 209.046 24
0 -2 18 2036 176.329 26
2 0 18 1929.54 171.532 26
0 -2 -18 2224.25 195.885 24
0 2 18 2084.59 182.232 26
-2 0 -18 2496.36 203.296 22
0 -2 -18 2131.19 194.568 22
2 0 -18 2255.75 172.909 22
2 0 -18 1901.17 204.431 18
0 -2 -18 1703.95 169.018 18
0 -2 -18 1991.45 186.087 17
0 2 -19 317.058 103.913 7
0 -2 -19 309.817 109.858 7
2 0 -19 333.28 103.536 7
-2 0 -19 223 97.333 7
0 -2 -19 122.825 78.5608 5
-2 0 -19 306.234 117.703 3
0 2 -19 259.676 76.1036 33
0 -2 -19 244.723 70.9961 34
2 0 -19 95.5969 72.7985 33
0 -2 19 154.092 78.0306 30
-2 0 19 -15.1459 44.3316 30
2 0 19 296.275 84.9215 30
0 2 19 295.409 93.4882 30
0 -2 19 279.428 97.0431 13
-2 0 19 239.361 85.7901 13
0 2 -19 185.994 94.1479 11
-2 0 -19 290.937 103.076 11
0 -2 -19 209.972 83.7217 11
2 0 -19 274.465 90.2216 10
0 2 -19 247.816 101.544 10
2 0 -19 242.325 85.961 11
2 0 19 230.081 89.6623 26
0 -2 -19 206.602 88.8088 24
0 -2 19 233.136 89.9744 26
0 2 19 246.06 94.2631 26
0 2 -19 183.349 90.2737 24
2 0 -19 192.09 78.3647 22
0 -2 -19 216.342 79.5617 22
-2 0 -19 227.182 88.3987 22
2 0 -19 278.416 103.694 18
0 -2 -19 225.859 86.8511 18
0 -2 -19 380.858 103.709 17
2 0 -20 6068.6 347.934 7
-2 0 -20 6787.72 395.387 7
0 2 -20 6688.14 369.567 9
0 -2 -20 6726.9 366.824 7
0 2 -20 6582.73 367.247 7
-2 0 -20 6800.71 400.664 3
0 2 -20 6560.31 315.383 33
2 0 -20 6305.07 327.157 33
0 2 20 6186.06 322.563 30
2 0 20 6303.3 324.923 30
0 -2 20 6517.95 327.399 30
-2 0 20 6654.73 354.404 30
2 0 20 6218.25 345.147 13
2 0 -20 6319.46 346.919 10
0 2 -20 6765.76 394.306 10
0 -2 20 6068.13 330.699 13
-2 0 -20 6007.19 352.957 11
0 -2 -20 6217.1 323.309 11
2 0 -20 6337.95 324.327 11
0 2 -20 6721.94 360.056 11
-2 0 20 6156.34 319.581 13
0 2 -20 6816.28 377.812 24
2 0 20 6670.44 336.948 26
0 -2 -20 6366.74 354.439 24
0 -2 20 6303.3 328.106 26
0 2 20 6383.15 332.234 26
-2 0 -20 6027.47 339.421 22
2 0 -20 6291.35 312.658 22
0 -2 -20 6553.61 355.193 22
0 -2 -20 5711.91 321.987 18
2 0 -20 6019.74 372.997 18
0 -2 -20 6450.12 344.417 17
0 -2 -21 385.55 118.343 7
0 2 -21 484.058 119.143 9
2 0 -21 784.476 142.856 7
-2 0 -21 501.327 138.098 7
0 2 -21 644.484 131.663 7
2 0 -21 485.937 107.478 33
-2 0 21 799.724 134.019 30
2 0 21 456.185 108.69 30
0 -2 21 589.919 116.582 30
0 2 21 453.012 100.244 30
2 0 -21 339.356 99.133 11
-2 0 -21 503.572 125.478 11
0 -2 -21 485.513 106.535 11
0 -2 21 407.652 115.888 13
0 2 -21 300.925 111.751 11
0 2 21 502.862 124.458 13
2 0 -21 571.823 118.915 10
2 0 21 532.2 121.739 13
-2 0 21 270.868 96.247 13
0 2 -21 409.001 135.095 10
-2 0 21 313.557 116.388 26
0 -2 21 640.613 127.282 26
0 -2 -21 293.979 106.674 24
0 2 21 348.353 106.15 26
0 2 -21 598.239 133.318 24
2 0 21 596.831 122.481 26
-2 0 -21 566.456 114.789 22
0 -2 -21 344.209 103.629 22
2 0 -21 868.99 121.5 22
0 -2 -21 497.126 115.335 17
2 0 -21 486.633 125.806 18
-2 0 -21 370.714 107.584 17
0 -2 -21 432.336 100.426 18
0 -2 -22 4188.17 298.461 7
-2 0 -22 4143.04 315.892 7
2 0 -22 4595.49 308.546 7
0 2 -22 4052.62 286.638 9
0 2 -22 4501.28 308.153 7
2 0 -22 4596.18 272.85 33
0 2 22 4303.17 266.665 30
-2 0 22 3834.2 276.933 30
2 0 22 4094 263.043 30
0 -2 22 4451.16 271.474 30
-2 0 22 4109.82 262.829 13
2 0 -22 4462.91 269.319 11
2 0 -22 4430.23 284.684 10
2 0 22 4200.76 288.783 13
0 2 -22 4681.66 334.571 10
-2 0 -22 4514.76 304.893 11
-2 0 -22 4554.66 308.872 10
0 -2 -22 3911.29 255.68 11
0 2 -22 4047.67 284.925 11
0 -2 22 4204.91 283 13
0 2 22 3890.29 279.012 13
0 -2 22 4499.66 280.126 26
0 2 -22 4279.36 301.992 24
0 2 22 4349.56 274.313 26
2 0 22 4570.74 282.628 26
-2 0 22 4222 287.215 26
0 -2 -22 4188.67 295.185 24
-2 0 -22 4891.99 296.375 22
2 0 -22 3902.48 244.19 22
0 -2 -22 4614.8 297.534 22
0 -2 -22 4317.58 264.601 18
2 0 -22 3684.35 295.471 18
0 -2 -22 4258.35 276.355 17
0 2 -23 10798.4 496.23 7
2 0 -23 10673.4 488.187 7
0 2 -23 10725.3 478.643 9
-2 0 -23 10877.5 520.51 7
0 -2 -23 11459.9 502.859 7
2 0 -23 11323.2 442.318 33
-2 0 23 11232.1 479.68 30
2 0 23 11070.2 452.923 30
0 2 23 10294.9 445.028 30
0 -2 23 11729.1 461.769 30
2 0 -23 10236.3 436.378 11
2 0 23 11239.8 486.565 13
0 -2 -23 10982.8 444.719 11
0 -2 23 10834.6 467.392 13
-2 0 23 11150.5 451.115 13
0 2 -23 11065.1 490.695 11
-2 0 -23 10208.5 483.971 10
0 2 -23 11352.4 535.544 10
2 0 -23 11415.3 470.457 10
0 2 23 11695.2 490.918 13
-2 0 -23 11723.3 506.856 11
0 2 23 12028.5 471.167 26
-2 0 23 11515 485.581 26
2 0 23 11330.3 461.494 26
0 2 -23 11587.9 513.523 24
0 -2 -23 11725.2 505.76 24
0 2 23 11339.1 469.282 25
0 -2 23 11513 463.433 26
0 -2 -23 10242.1 466.122 22
2 0 -23 11118.2 512.539 18
0 -2 -23 10280.7 431.54 18
0 -2 -23 10573.2 450.971 17
-2 0 -23 10643.6 482.988 18
2 0 -24 3869.35 235.441 33
0 -2 24 3670.36 243.782 30
-2 0 24 3750.41 261.602 30
2 0 24 3963.63 253.358 30
0 2 24 3599.27 242.608 30
-2 0 24 4212.78 281.384 26
2 0 24 4339.47 271.623 25
0 -2 24 3998.26 260.935 26
2 0 24 3848.95 259.593 26
0 2 24 3814.87 257.544 25
0 2 24 4010.86 263.038 26
0 -2 -24 3428.93 225.071 18
-2 0 -24 3790.97 264.423 18
2 0 -24 3343.55 274.849 18
0 -2 -24 4102.31 256.629 17
0 -2 -24 4287.31 255.058 11
2 0 -24 4026.33 248.829 11
0 2 24 4417.23 289.63 13
2 0 24 4151.26 283.863 13
0 2 -24 4464.6 293.36 11
2 0 -24 3753.12 249.973 10
-2 0 24 4375.34 263.033 13
0 -2 24 4107.38 274.576 13
0 2 -24 3870.34 298.352 10
-2 0 -24 3477.42 273.039 11
-2 0 -24 3969.86 277.02 10
2 0 -24 4042.26 284.466 7
0 -2 -24 3995.62 287.486 7
0 2 -24 3651.15 256.372 9
-2 0 -24 4039.57 306.224 7
0 2 -24 4116.69 291.642 7
2 0 25 411.25 103.359 26
0 2 25 273.525 99.0918 26
0 -2 25 414.176 112.705 26
-2 0 25 415.474 116.683 26
2 0 -25 331.375 105.802 18
0 -2 -25 331.243 80.7182 18
-2 0 -25 402.556 97.5121 18
0 2 -25 360.572 135.041 18
0 -2 -25 320.17 90.9907 17
-2 0 25 343.839 94.9625 13
2 0 -25 285.846 88.4076 11
0 2 -25 473.765 129.094 10
-2 0 -25 183.612 81.7248 10
0 2 -25 373.256 108.146 11
-2 0 -25 382.56 114.033 11
0 -2 -25 351.763 89.9778 11
2 0 -25 342.725 89.2105 10
2 0 25 346.386 112.622 13
0 -2 25 270.164 96.9643 13
0 2 25 441.151 109.975 13
-2 0 -25 570.998 145.578 7
2 0 -25 298.757 114.551 7
0 2 -25 455.374 123.625 7
0 -2 -25 448.405 117.693 7
0 2 -25 409.591 102.997 9
0 -2 26 8117.65 321.897 26
2 0 26 7903.19 322.922 26
-2 0 26 7960.93 331.428 26
0 2 26 8294.29 326.494 26
2 0 -26 7607.29 344.892 18
0 -2 -26 6937.34 272.222 17
-2 0 -26 7786.76 303.915 18
0 2 -26 8097.23 392.543 18
0 -2 26 7328.35 320.813 13
-2 0 26 7647.71 299.646 13
-2 0 -26 7708.12 344.453 11
0 -2 -26 6999.49 274.91 11
2 0 -26 7699.07 294.073 11
2 0 26 8036.21 344.948 13
0 2 -26 8229.43 356.108 11
0 2 -26 7807.51 370.479 10
-2 0 -26 7333.58 318.787 10
2 0 -26 7397.1 290.96 10
0 2 26 8249.46 343.608 13
0 2 -26 7832.37 349.935 7
-2 0 -26 8258.17 386.353 7
2 0 -26 8051.92 355.469 7
0 -2 -26 8203.64 356.264 7
0 2 27 968.317 122.856 26
2 0 27 963.266 121.704 26
0 -2 27 1151.28 130.185 26
-2 0 27 912.128 125.057 26
0 2 -27 866.58 141.078 18
2 0 -27 1115.52 138.286 18
2 0 -27 1016.07 108.191 11
0 2 27 845.421 121.37 13
0 2 -27 1289.03 148.905 10
2 0 27 979.857 135.4 13
0 -2 27 900.813 122.451 13
-2 0 27 1058.75 120.156 13
-2 0 -27 974.287 135.386 11
-2 0 -27 106.372 32.7096 10
0 2 -27 934.868 134.623 11
0 -2 -27 882.409 130.452 7
-2 0 -27 1035.2 147.975 7
2 0 -27 1083.61 141.839 7
0 2 -27 916.402 129.124 7
2 0 28 1172.8 123.25 26
-2 0 28 969.615 119.536 26
0 2 28 1054.42 119.991 26
0 -2 28 996.949 115.269 26
0 2 -28 1030.6 134.179 18
2 0 -28 1017.8 120.753 18
2 0 28 842.712 118.782 13
0 -2 28 1225.75 130.595 13
-2 0 -28 862.383 119.961 11
0 2 28 1184.31 126.112 13
0 2 -28 992.16 125.246 11
0 2 -28 1113.52 127.689 10
-2 0 28 1211.36 110.404 13
2 0 -28 1235.39 135.784 7
0 -2 -28 1074.45 131.239 7
-2 0 -28 1221.6 150.84 7
0 2 -28 1156.7 137.406 7
-2 0 29 2280.43 156.87 26
0 2 29 1888.76 139.561 26
0 -2 29 2127.39 147.354 26
2 0 29 2240.01 153.32 26
0 2 -29 1856.54 153.343 18
2 0 -29 2325.7 150.752 18
0 -2 -29 1932.11 149.627 7
2 0 -29 2102.4 159.538 7
-2 0 -29 1992.31 165.902 7
0 2 -29 2034.36 154.256 7
0 2 29 2223.12 149.766 13
-2 0 -29 2045.51 153.528 11
0 -2 29 2107.49 152.637 13
2 0 29 2199.05 158.592 13
0 2 -29 2051.25 154.063 11
0 2 -30 2503.14 145.697 18
2 0 -30 2332.75 130.613 18
0 2 -30 2751.34 153.034 7
0 -2 -30 2648.08 153.2 7
-2 0 -30 2812.31 168.863 7
2 0 -30 2766.56 160.713 7
0 2 -30 2578.16 150.077 11
0 -2 30 2512.22 146.035 13
-2 0 -30 2693.74 149.294 11
2 0 30 2665.06 156.631 13
0 2 30 2524.84 139.03 13
-2 0 -31 79.156 52.438 7
2 0 -31 112.505 46.6456 7
0 2 -31 70.1584 39.5476 7
0 -2 -31 114.488 44.3079 7
2 0 31 72.5394 44.7815 13
0 -2 31 48.3451 39.1758 13
-2 -1 -31 899.906 80.4112 7
-1 2 -31 830.67 69.1885 7
1 -2 -31 657.759 64.8351 7
2 1 -31 924.963 77.5115 7
-1 2 -31 759.253 70.2376 11
2 -1 31 877.854 77.8669 13
2 1 -30 705.122 80.4153 18
-1 -2 30 672.041 73.3978 13
1 2 30 865.714 90.2838 13
-1 2 -30 646.274 84.1173 11
2 -1 30 621.215 87.1959 13
-1 2 -30 780.712 85.9296 7
-2 -1 -30 749.998 93.385 7
1 -2 -30 628.341 76.2347 7
2 1 -30 706.391 84.7205 7
-1 -2 29 937.04 101.905 26
-2 1 29 877.349 105.151 26
2 -1 29 812.618 101.397 26
1 2 29 934.572 103.579 26
2 1 -29 1092.34 115.763 18
-1 2 -29 970.021 105.351 18
-2 -1 -29 891.87 98.5153 11
-1 -2 29 985.456 102.699 13
-1 2 -29 924.692 110.7 11
2 -1 29 749.323 99.9886 13
1 2 29 742.386 104.715 13
-1 2 -29 1085.71 117.281 7
2 1 -29 1003.16 110.17 7
1 -2 -29 836.296 103.383 7
-2 -1 -29 898.948 117.029 7
2 -1 28 992.151 117.153 26
-2 1 28 1077.45 121.99 26
1 2 28 982.477 113.162 26
-1 -2 28 978.691 115.577 26
-1 2 -28 881.283 118.998 18
2 1 -28 939.697 122.936 18
-2 -1 -28 1200 144.065 7
2 1 -28 842.009 121.026 7
1 -2 -28 775.947 112.192 7
-1 2 -28 945.549 122.755 7
-2 -1 -28 855.916 110.864 11
-1 2 -28 969.328 124.124 10
2 -1 28 1045.14 125.29 13
2 1 -28 838.948 99.6951 11
-1 -2 28 923.328 111.655 13
1 2 28 1057.33 128.858 13
-1 2 -28 931.124 120.386 11
-1 -2 27 1722.86 152.786 13
-2 1 27 1528.47 130.689 13
2 -1 27 1727.71 159.783 13
2 1 -27 1688.77 146.933 10
2 1 -27 1575.23 143.733 11
1 2 27 1743.24 165.054 13
-1 2 -27 1670.11 168.717 11
-1 2 -27 1421.57 161.984 10
-2 -1 -27 1471.38 148.566 11
-1 2 -27 1482.71 168.676 18
2 1 -27 1941.35 175.725 18
-2 1 27 1787.41 161.519 26
1 2 27 1434.4 139.327 26
2 -1 27 1538.89 146.881 26
-1 -2 27 1390.4 139.38 26
1 -2 -27 1412.86 123.242 23
-1 2 -27 1652.45 163.835 7
-2 -1 -27 1509.96 172.25 7
1 -2 -27 1808.14 165.223 7
2 1 -27 1798.81 168.967 7
2 -1 26 1057.3 142.893 26
1 2 26 895.828 123.127 26
-2 1 26 765.494 127.401 26
-1 -2 26 1145.76 139.384 26
-2 1 26 895.804 114.048 13
-1 2 -26 1142.91 161.074 10
1 2 26 1022.48 145.204 13
-1 -2 26 873.102 126.704 13
-2 -1 -26 807.935 129.715 11
2 1 -26 817.456 117.136 11
-1 2 -26 949.629 144.547 11
2 -1 26 831.052 134.303 13
2 1 -26 979.886 132.599 10
-1 2 -26 948.752 123.468 9
-1 2 -26 1124.87 158.09 7
-2 -1 -26 869.528 152.352 7
1 -2 -26 1182.49 148.604 7
2 1 -26 1047.9 149.969 7
-1 2 -26 1115.99 162.679 18
1 -2 -26 846.674 106.165 18
2 1 -26 1209.7 162.408 18
2 1 -25 7298.58 326.398 33
-1 -2 25 7908.47 364.964 26
1 2 25 7883.85 358.244 26
-2 1 25 7761.65 375.037 26
2 -1 25 7502.62 358.049 26
1 -2 -25 6931.95 306.041 11
-1 -2 25 8349.19 377.294 13
2 -1 25 8224.74 390.441 13
2 1 -25 7739.81 362.869 11
-1 2 -25 8250.05 401.719 11
-1 2 -25 7974.08 421.56 10
-2 -1 -25 7453.51 377.703 11
2 1 -25 7600.61 375.712 10
1 2 25 7670.68 383.204 13
-2 1 25 7895.96 348.459 13
-2 -1 -25 8132.97 419.083 7
-1 2 -25 7629.31 396.839 7
-1 2 -25 7452.84 369.534 9
1 -2 -25 7890.84 385.625 7
2 1 -25 7932.27 391.457 7
-2 -1 -25 7138.73 341.333 17
-1 2 -25 8125.67 435.105 18
1 -2 -25 7594.39 340.327 18
2 1 -25 8082.72 416.33 18
1 -2 -25 7161.7 321.198 17
2 1 -24 1192.09 137.689 33
-2 -1 -24 1162.41 155.451 11
2 1 -24 815.908 140.477 10
2 1 -24 816.583 133.339 11
-1 -2 24 1215.71 152.204 13
-2 1 24 962.954 130.492 13
1 2 24 957.199 154.87 13
-1 2 -24 1041.68 167.439 10
-1 2 -24 1135.12 163.36 11
2 -1 24 1021.44 157.479 13
-2 -1 -24 906.355 128.752 10
1 -2 -24 1053.36 125.831 11
-1 -2 24 1153.12 153.956 26
-2 1 24 807.917 135.421 26
1 2 24 1018.01 137.873 26
2 1 -24 952.821 169.059 18
-2 -1 -24 944.758 135.524 17
1 -2 -24 1060.75 133.43 18
1 -2 -24 1039.59 131.698 17
2 1 -24 1081.73 158.846 7
1 -2 -24 858.741 146.438 7
-1 2 -24 1143.76 167.69 7
-1 2 -24 961.663 143.85 9
-2 -1 -24 992.149 165.922 7
1 -2 -23 117.522 96.5565 7
-1 2 -23 173.747 92.5162 9
2 1 -23 135.69 96.1444 7
-2 -1 -23 296.246 124.41 7
-1 2 -23 111.456 100.542 7
2 1 -23 150.109 80.7053 33
1 2 23 120.471 78.09 30
-2 1 23 109.57 81.9552 30
-1 -2 23 71.303 85.4665 30
2 -1 23 190.132 93.3576 30
-1 -2 23 88.3565 83.4838 13
-2 1 23 107.178 81.3453 13
2 1 -23 146.15 92.0799 11
-2 -1 -23 59.8929 66.7282 10
2 -1 23 -15.9022 101.369 13
1 2 23 117.637 96.6512 13
2 1 -23 86.3837 93.5144 10
-1 2 -23 257.966 110.889 11
-1 2 -23 145.949 105.315 10
1 -2 -23 140.887 68.5031 11
-2 -1 -23 119.058 94.9835 11
-1 2 -23 228.062 102.864 24
-2 -1 -23 117.833 87.4947 24
1 2 23 191.762 86.0467 25
2 1 -23 174.609 101.843 24
1 -2 -23 134.937 88.3068 24
-2 1 23 108.423 90.3489 26
-1 -2 23 273.05 107.304 26
1 2 23 96.1936 81.2709 26
1 -2 -23 108.455 76.8156 22
-2 -1 -23 149.635 83.9935 22
1 -2 -23 131.697 84.9322 17
1 -2 -23 199.49 88.7029 18
-2 -1 -23 157.215 90.4224 17
2 1 -23 20.4397 101.315 18
-2 -1 -22 4551.77 325.821 7
-1 2 -22 4457.09 314.211 7
-1 2 -22 4386.59 301.328 9
2 1 -22 5112.06 320.732 7
1 -2 -22 4733.01 311.384 7
2 1 -22 4558.1 279.689 33
-1 -2 22 4884.53 289.604 30
2 -1 22 4170.39 266.418 30
1 2 22 4327.22 266.117 30
-2 1 22 4619.3 295.524 30
-2 -1 -22 4277.13 298.338 11
1 -2 -22 4082.06 247.403 11
1 2 22 4649.15 307.637 13
-1 2 -22 4481.22 334.319 10
-2 -1 -22 4716.28 293.896 10
-2 1 22 4261.53 266.957 13
2 1 -22 4361.88 304.562 10
-1 -2 22 5071.3 297.537 13
2 1 -22 4746.61 290.56 11
-1 -2 22 4378.02 282.609 26
-2 1 22 4329.71 289.838 26
-2 -1 -22 4904.64 334.073 24
1 2 22 4137.52 272.564 25
2 1 -22 4644.32 307.986 24
1 -2 -22 4117.59 286.553 24
-1 2 -22 4715.98 323.464 24
1 2 22 4966.05 288.757 26
-2 -1 -22 4629.81 304.493 22
1 -2 -22 4728.04 295.461 22
1 -2 -22 4592.86 275.52 17
2 1 -22 4837.85 342.511 18
1 -2 -22 4596.6 287.464 18
-2 -1 -22 4530.87 297.516 17
-1 2 -21 16907.1 652.683 7
-2 -1 -21 16221.5 656.749 7
2 1 -21 17249.2 633.366 7
1 -2 -21 15878.9 615.698 7
2 1 -21 17314 603.371 33
-1 -2 21 17120.5 596.03 30
2 -1 21 17257 582.57 30
-2 1 21 16548.4 611.218 30
1 2 21 16150.5 569.666 30
-1 -2 21 17417.1 600.224 13
1 2 21 17011.2 630.017 13
2 1 -21 16700.8 638.544 10
-1 2 -21 16318.7 674.706 10
-2 1 21 16278.7 572.328 13
-2 -1 -21 16630.1 625.681 11
1 -2 -21 16740.9 558.717 11
-2 -1 -21 16551.5 607.71 10
2 1 -21 16731.3 598.879 11
2 1 -21 16302.3 623.663 24
-2 -1 -21 16369.1 653.225 24
-2 1 21 16212.8 605.643 26
1 -2 -21 17035.9 627.595 24
1 2 21 17186.4 587.783 26
-1 2 -21 16687 651.567 24
-1 -2 21 16880.2 594.951 26
1 2 21 15744.2 578.678 25
1 -2 -21 16904.9 611.579 22
-2 -1 -21 17204.6 633.925 22
1 -2 -21 16505 585.337 17
2 1 -21 16348.7 673.203 18
1 -2 -21 16567.1 601.911 18
-2 -1 -21 16174.3 623.208 17
1 -2 -20 393.244 105.744 7
-2 -1 -20 230.432 105.685 7
-1 2 -20 400.148 121.285 7
2 1 -20 248.158 101.808 7
-2 -1 -20 158.921 79.7572 3
2 1 -20 237.357 87.8383 33
-2 1 20 406.672 112.842 30
2 -1 20 271.157 93.1972 30
-1 -2 20 338.691 104.567 30
1 2 20 192.302 78.9576 30
1 -2 -20 144.704 65.4421 11
-2 -1 -20 417.586 114.893 11
2 1 -20 243.839 92.5993 11
-1 -2 20 270.091 95.8434 13
-2 1 20 316.976 92.6922 13
2 1 -20 368.892 109.425 10
-1 2 -20 264.795 112.089 10
2 -1 20 160.285 92.8371 26
-2 -1 -20 280.645 94.6127 24
-1 2 -20 145.352 86.6478 24
1 -2 -20 258.7 94.4128 24
2 1 -20 350.939 111.452 24
-1 -2 20 310.007 107.073 26
1 2 20 224.147 100.203 26
-2 -1 -20 219.986 88.7027 22
1 -2 -20 276.91 95.8612 22
1 -2 -20 303.995 98.1115 18
1 -2 -20 385.421 97.2383 17
2 1 -20 350.528 128.406 18
2 1 -19 6440.8 351.939 7
1 -2 -19 6391.78 347.166 7
-2 -1 -19 6285.41 370.696 7
-2 -1 -19 6528.73 309.137 5
-1 2 -19 6721.49 372.08 7
-2 -1 -19 6415.4 377.828 3
-2 -1 -19 6544.39 313.576 34
2 1 -19 6890.62 346.977 33
-1 2 -19 6551.64 376.373 35
-2 1 19 6274.28 338.301 30
2 -1 19 6361.6 313.561 30
1 2 19 7142.09 326.243 30
-1 -2 19 6527.91 330.072 30
-2 -1 -19 6420.22 351.094 11
-2 1 19 6047.77 312.601 13
-1 -2 19 6181.49 321.686 13
1 -2 -19 6152.11 298.525 11
2 1 -19 6391.78 331.806 11
2 1 -19 6388.52 358.691 10
-1 2 -19 6515.14 369.598 24
1 2 19 6706.37 324.712 26
2 1 -19 6569.25 353.51 24
2 -1 19 6292.38 319.565 26
-1 -2 19 6942.77 337.715 26
1 -2 -19 6200.44 341.095 24
-2 -1 -19 6783.11 377.046 24
1 -2 -19 6743.49 347.61 22
-2 -1 -19 6611.38 356.126 22
2 1 -19 6455.49 290.827 22
2 1 -19 6376.8 315.847 19
1 -2 -19 5837.75 318.715 17
1 -2 -19 6356.67 339.771 18
2 1 -19 6185.03 381.206 18
2 1 -18 3373.17 242.989 7
-2 -1 -18 3823.62 226.609 5
-2 -1 -18 3697.51 232.955 6
1 -2 -18 3544.79 248.659 7
-1 2 -18 2945.02 241.885 7
-2 -1 -18 3595.24 270.484 7
-2 -1 -18 3650.6 273.128 3
-2 -1 -18 3521.92 223.477 34
1 -2 -18 3130.94 197.461 34
2 1 -18 3442.12 239.162 33
1 -2 -18 3411.62 209.062 33
-1 2 -18 3538.61 266.612 35
2 -1 18 3417.7 219.656 30
-1 -2 18 3514.05 231.724 30
-2 1 18 3365.07 238.645 30
1 2 18 3171.35 212.237 30
2 1 -18 3512.19 257.668 10
2 1 -18 3335.58 227.08 11
-1 -2 18 3043.99 220.997 13
-2 1 18 3318.61 219.611 13
1 -2 -18 3564.55 216.773 11
-2 -1 -18 3123.36 237.937 11
-1 2 -18 3473.76 254.964 24
-2 -1 -18 3297.84 250.944 24
1 2 18 3456.39 223.23 26
1 -2 -18 3446.69 242.38 24
2 -1 18 3199.81 219.287 26
2 1 -18 3371.23 244.177 24
-1 -2 18 3313.58 225.143 26
-2 -1 -18 3529.19 251.005 22
2 1 -18 3740.24 235.024 19
1 -2 -18 3477.58 239.274 22
2 1 -18 3446.18 201.593 22
1 -2 -18 3395.48 233.71 17
1 -2 -18 2927.76 226.05 18
-2 -1 -17 7836.5 348.948 6
-1 2 -17 7959.16 389.983 7
-2 -1 -17 7861.88 395.235 7
1 -2 -17 7694.91 366.778 7
-2 -1 -17 7952.65 340.884 5
2 1 -17 7972.31 372.746 7
-1 2 -17 8379.98 401.373 3
-2 -1 -17 8507.54 411.53 3
1 -2 -17 7974.45 329.962 33
2 1 -17 8226.05 374.142 33
-1 2 -17 8070.76 399.02 35
-1 -2 17 8421.77 359.129 30
1 2 17 7974.58 337.452 30
-2 1 17 8406.98 377.011 30
2 -1 17 8107.84 338.932 30
2 1 -17 7346.07 374.272 10
-1 -2 17 8008.04 353.317 13
2 1 -17 7777.83 351.239 11
-2 -1 -17 7186.57 362.563 11
-2 1 17 7558.4 336.407 13
1 -2 -17 8613.35 379.097 24
2 1 -17 8632.21 385.873 24
-1 2 -17 8655.51 399.687 24
2 -1 17 8823.59 354.993 26
1 2 17 8616.68 351.638 26
1 -2 -17 8018.43 367.284 22
-2 -1 -17 8151.69 387.012 22
2 1 -17 8373.63 324.532 22
2 1 -17 7331.43 346.418 19
-1 2 -17 8109.07 320.118 22
1 -2 -17 7190.51 350.187 17
1 -2 -17 8018.03 366.23 18
-2 -1 -16 4034.62 271.463 7
-1 2 -16 3961.38 259.741 7
-2 -1 -16 4703.84 249.377 6
1 -2 -16 4515.52 252.037 5
2 1 -16 4542.66 262.615 7
1 -2 -16 4436.65 264.989 7
-2 -1 -16 3930.83 268.078 3
-1 2 -16 5036.24 288.837 3
2 1 -16 4515.84 223.417 32
1 -2 -16 4126.73 224.042 33
-1 2 -16 4551.93 280.003 35
2 1 -16 4278.74 257.789 33
-2 1 16 4147.58 249.256 30
1 2 16 4456.77 239.642 30
2 1 -16 4451.13 246.122 29
2 -1 16 4555.8 235.852 30
-1 -2 16 4465.44 247.955 30
-1 2 -16 4541.78 263.257 11
-2 -1 -16 3816.23 248.451 11
2 1 -16 4192.3 240.298 11
-1 -2 16 4383.21 243.351 13
2 1 -16 3942.28 259.939 10
2 -1 16 4108.7 243.173 13
1 -2 -16 4017.37 246.263 24
-1 2 -16 4331.64 267.387 24
2 -1 16 4529.19 239.179 26
1 2 16 4064.06 230.65 26
2 1 -16 4771.89 269.093 24
1 -2 -16 4360.28 254.573 22
-1 2 -16 4587.52 222.695 22
2 1 -16 4635.54 223.734 22
1 -2 -16 4081.9 246.447 17
2 1 -15 4138.73 248.535 33
-1 2 -15 4357.71 266.162 35
2 1 -15 4135.96 209.837 32
1 -2 -15 4473 224.836 33
2 1 -15 4050.86 247.337 35
2 1 -15 4794.25 262.583 27
1 2 15 4563.33 232.117 26
1 -2 -15 4383.6 244.812 24
2 1 -15 4432.2 251.086 24
-1 2 -15 4073.77 248.339 24
2 -1 15 4476.8 229.436 26
1 2 15 4410.65 224.492 30
-2 1 15 4173.73 243.415 30
2 1 -15 4314.94 236.634 29
-1 -2 15 3961.78 227.448 30
2 -1 15 4074.89 219.392 30
-1 2 -15 4226.66 208.565 22
1 -2 -15 4323.71 245.865 22
2 1 -15 4376.18 210.706 22
-2 -1 -15 4339.73 266.102 3
-1 2 -15 4351.43 263.228 3
2 1 -14 10746.5 407.641 33
2 1 -14 10453.1 404.157 35
-1 2 -14 9865.46 408.651 35
1 -2 -14 10112 354.535 33
2 1 -14 9953.44 348.417 32
-1 2 -14 9385.61 351.642 33
1 -2 -14 9826.71 377.565 24
2 -1 14 10026 359.422 26
2 1 -14 10286.5 400.702 27
1 2 14 10429.3 362.984 26
2 1 -14 10529.9 395.875 24
2 1 -14 10146.4 371.581 29
2 -1 14 10324.1 358.613 30
1 2 14 10197.6 357.281 30
-2 1 14 9893.79 386.755 30
-1 2 -14 10050.8 378.616 29
-1 -2 14 11092 386.949 30
1 -2 -14 10410.2 390.546 22
2 1 -14 9900.74 339.992 22
-1 2 -14 10306.7 344.85 22
-1 2 -14 10230.4 408.223 3
-2 -1 -14 9766.94 406.094 3
-1 2 -13 65032.8 1502.24 35
2 1 -13 64905.4 1476.49 35
1 -2 -13 64047 1425.15 34
2 1 -13 62165 1408.66 32
1 -2 -13 64753.5 1419.86 33
2 1 -13 63564.5 1480.43 33
-1 2 -13 62778.8 1420.2 33
2 1 -13 63678.2 1475.81 27
1 -2 -13 63611.9 1450.8 24
2 1 -13 65208.4 1466.4 24
2 -1 13 65669.8 1421.66 26
1 2 13 63677.3 1415.03 26
1 2 13 64191.2 1413.92 30
-1 -2 13 66043.5 1446.24 30
-2 1 13 62507.7 1460.16 30
2 -1 13 61814.3 1406.5 30
-1 2 -13 64381.2 1446.38 29
2 1 -13 61637.7 1428.75 29
2 1 -13 65500 1396.85 22
1 -2 -13 64646.1 1460.51 22
-1 2 -13 63964.5 1396.78 22
-1 2 -13 63183.3 1484.2 3
-2 -1 -13 63623.9 1493.85 3
2 1 -12 11130.8 360.435 32
-1 2 -12 11282.5 408.055 35
2 1 -12 10925.9 399.675 33
2 1 -12 11399.8 397.572 35
1 -2 -12 11547.5 370.073 34
1 -2 -12 10907 359.944 33
2 -1 12 11238.8 361.072 26
2 1 -12 12173.2 409.706 27
2 1 -12 11637.7 392.642 24
1 -2 -12 10587.2 373.007 24
1 2 12 11488.6 363.147 26
-1 2 -12 11229.5 378.773 29
-1 -2 12 11213.8 376.418 30
2 1 -12 11133.5 372.053 29
-2 1 12 10812.5 387.233 30
1 2 12 11626 362.377 30
2 -1 12 11680.7 361.099 30
2 1 -12 11758.5 349.393 22
1 -2 -12 11509.8 391.52 22
-1 2 -12 10853.3 398.038 3
-2 -1 -12 11209.4 408.65 3
2 1 -11 7600.1 308.826 33
-1 2 -11 7556.74 308.112 35
2 1 -11 7838.48 299.951 35
1 -2 -11 7561.96 272.461 33
1 -2 -11 7493.36 284.887 24
1 2 11 7822.58 273.489 26
1 -2 -11 8220.93 298.596 27
2 1 -11 7994.9 298.08 24
2 -1 11 7885.24 273.944 26
2 1 -11 8270.89 309.866 27
1 2 11 7736.15 270.988 30
-1 2 -11 7519.5 285.61 29
-1 -2 11 8050.77 289.681 30
-2 1 11 7463.52 295.744 30
2 -1 11 7705.59 270.399 30
2 1 -11 7688.89 279.883 29
1 -2 -11 7570.05 293.262 22
2 1 -11 7593.18 256.614 22
-2 -1 -11 7747.02 309.935 3
-1 2 -11 8002.61 308.81 3
2 1 -10 33642.2 864.811 33
-1 2 -10 34824.6 861.392 35
2 1 -10 35691.5 852.256 35
2 -1 10 35084.2 814.152 26
2 1 -10 36437.1 850.498 24
2 1 -10 35587.3 860.175 27
1 -2 -10 35723.9 836.17 24
2 -1 10 35462.2 810.63 30
-1 2 -10 34349.7 830.582 29
-2 1 10 34816.3 852.768 30
-1 -2 10 35511.7 834.725 30
1 2 10 34363.1 807.66 30
2 1 -10 34530.3 794.202 22
1 -2 -10 35641.6 849.935 22
-1 2 -10 36524.5 860.65 3
-2 -1 -10 35552.7 866.864 3
2 1 -9 89627.2 1831.66 35
-1 2 -9 88189 1843.93 35
1 -2 -9 87245.1 1810.72 24
2 1 -9 86098 1821.36 24
-1 -2 9 83618.9 1807.23 30
-2 1 9 85152.4 1832.77 30
1 2 9 86181.2 1786.56 30
2 -1 9 88135.1 1789.12 30
1 -2 -9 85235.2 1824.95 22
2 1 -9 86338.3 1773.36 22
-2 -1 -9 88007.1 1844.52 3
-1 2 -9 87492.2 1832.79 3
-1 2 -8 50699.7 1133.82 35
2 1 -8 50928.3 1121.04 35
2 1 -8 50680.7 1120.24 24
1 -2 -8 51069 1109.05 24
2 -1 8 51216.8 1090.06 30
-1 -2 8 50320.8 1109.47 30
1 2 8 51362.8 1086.74 30
2 1 -8 51223.7 1078.97 22
-1 2 -8 51273.5 1124.89 3
-2 -1 -8 52688 1138.27 3
-1 2 -7 25871.3 634.977 35
2 1 -7 26581.2 624.424 35
2 1 -7 27282.9 629.147 24
1 -2 -7 26247.8 613.956 24
1 2 7 26980.6 596.861 30
-1 -2 7 26028 616.033 30
2 -1 7 26455.7 600.867 30
2 1 -7 26506.9 591.727 22
-1 2 -7 25965.5 625.05 3
-2 -1 -7 26036.3 635.736 3
2 1 -6 47101 1011.94 35
-1 2 -6 47812 1026.01 35
1 2 6 45164.9 997.178 25
1 -2 -6 46666.8 1001.76 24
2 1 -6 47440.3 1017.76 24
-1 -2 6 46431.9 1007.5 30
1 2 6 47908.3 985.804 30
2 -1 6 48254.2 995.922 30
2 1 -6 47573.1 985.771 22
-1 2 -6 49891.5 1020.34 3
-2 -1 -6 47468.4 1027.72 3
2 1 -5 53643.4 1121.45 35
-1 2 -5 53636 1136.33 35
1 -2 -5 54387.7 1113.76 24
2 1 -5 55189.1 1131.71 24
1 2 5 52299 1115.63 25
2 -1 5 54885.5 1112.29 30
1 2 5 53917.8 1099.7 30
-1 -2 5 53722.7 1122.19 30
2 1 -5 54540.5 1103.45 22
-2 -1 -5 52970.2 1139.08 3
-1 2 -5 54434.1 1125.59 3
2 1 -4 18064.6 418.009 35
1 2 4 18237.4 423.208 25
1 -2 -4 18417.9 414.323 24
2 1 -4 18436.6 430.467 24
2 -1 4 19196 419.618 30
1 2 4 17790.4 401.218 30
2 1 -4 18426.2 437.893 28
2 1 -4 18262.1 411.696 22
1 -2 -4 18135.6 434.295 22
-2 -1 -4 18601.3 441.533 3
-1 2 -4 18469.1 421.604 3
2 1 -3 19887.1 419.01 35
1 2 3 18468.8 428.378 25
2 1 -3 19664.5 434.884 24
1 -2 -3 18966.7 412.99 24
1 2 3 19025.4 405.084 30
2 -1 3 17931.1 439.77 28
2 1 -3 19317.8 440.57 28
2 -1 3 18475.7 423.693 30
1 -2 -3 19379.5 437.866 22
2 1 -3 19000.3 420.025 22
-2 -1 -3 18350.8 439.513 3
-1 2 -3 18933.7 419.959 3
2 1 -2 4774.32 143.302 24
2 1 -2 4575.65 139.693 25
1 2 2 4647.25 142.41 25
1 -2 -2 4566.63 123.516 24
1 2 2 4484.28 130.234 28
1 2 2 4583.65 120.141 30
2 1 -2 4886.98 148.55 28
2 -1 2 4623.14 150.498 28
2 1 -2 4681.61 139.338 22
1 -2 -2 4905.34 144.208 22
-1 2 -2 4754.31 130.499 3
-2 -1 -2 4705.16 149.942 3
1 2 1 26169.8 574.493 25
1 -2 -1 25632.7 542.581 24
2 1 -1 27572 573.709 24
2 -1 1 27246.5 530.365 25
2 1 -1 25992.3 570.184 25
1 2 1 26934.8 551.632 28
1 -2 -1 27101.7 550.089 28
2 -1 1 26746.4 583.815 28
2 1 -1 28268.9 580.732 28
1 -2 -1 27246 566.569 22
-1 2 -1 26971 550.543 3
1 -2 0 6.84453 17.9918 22
2 -1 0 38.4449 22.1997 24
2 1 0 26.7105 20.2962 25
2 1 0 13.9717 23.6298 24
-1 2 0 31.0291 12.9938 25
1 2 0 24.2752 20.839 25
1 2 0 37.856 15.5694 28
2 -1 0 47.4629 26.3858 28
1 -2 0 -2.38083 12.7322 28
2 1 0 18.5059 24.3769 28
2 -1 -1 27428.8 581.872 24
2 1 1 27150.6 581.591 25
1 2 -1 26816.9 585.653 25
1 2 -1 27977.7 557.73 24
-1 2 1 27270.1 553.649 25
2 1 1 26760.6 594.302 28
1 -2 1 27060.1 560.156 28
1 2 -1 28723.3 562.441 28
2 -1 -1 27249.9 589.665 28
1 -2 1 28026.1 563.646 22
-1 -2 -1 26934.6 560.83 3
-2 1 -2 4564.34 149.333 3
-1 -2 -2 4734.98 129.258 3
1 2 -2 4822.42 126.172 24
2 1 2 4515.19 139.775 25
2 -1 -2 4988.59 144.042 24
1 2 -2 4683.53 145.349 25
-1 2 2 4729.53 119.771 25
1 -2 2 4801.24 121.058 30
2 -1 -2 4690.28 147.839 28
1 2 -2 4737.47 129.528 28
1 -2 2 4443.32 127.52 28
2 1 2 4416 150.544 28
-1 2 3 19658.2 405.516 25
1 2 -3 19375.6 434.315 25
1 2 -3 18836 414.995 24
2 1 3 18585.8 426.297 25
2 -1 -3 18842.2 432.104 24
2 1 3 19183.2 425.537 30
2 -1 -3 18725.2 440.262 28
2 1 3 17858 442.824 28
1 -2 3 19547.2 406.502 30
-2 1 -3 19182.2 420.574 35
-1 -2 -3 18478 418.434 3
-2 1 -3 18737 441.6 3
-2 1 -4 18545.3 421.563 35
2 -1 -4 17940.9 426.979 24
1 2 -4 17767.3 413.486 24
2 1 4 18076 418.838 25
2 -1 -4 18323.1 436.203 28
2 1 4 19026.9 418.139 30
1 -2 4 18461.8 402.172 30
1 2 -4 18148.2 375.393 22
-2 1 -4 18509.2 440.3 3
-1 -2 -4 17968.6 418.853 3
1 2 -5 55077.7 1143.64 35
-2 1 -5 56024.5 1134.78 35
1 2 -5 54026.7 1124.92 24
2 1 5 52482.9 1120.87 25
2 -1 -5 54309.4 1134.68 24
2 1 5 54803.9 1119.46 30
-1 2 5 53369.1 1126.8 30
1 -2 5 54363.9 1107.32 30
1 2 -5 54404.3 1073.62 22
-2 1 -5 55604.2 1151.16 3
-1 -2 -5 54041.7 1129.86 3
-2 1 -6 48064.9 1026.46 35
1 2 -6 47601.7 1032.6 35
1 2 -6 47427.6 1015.93 24
2 -1 -6 48218.5 1024.19 24
-1 2 6 45904.8 1013.94 30
1 -2 6 49081.1 997.056 30
2 1 6 49115.4 1005.91 30
1 2 -6 47200.9 958.52 22
-2 1 -6 49550.3 1042.25 3
-1 -2 -6 47241.4 1023.26 3
-2 1 -7 27367.6 632.637 35
1 2 -7 26558.7 635.307 35
2 -1 -7 26184.5 623.719 24
1 2 -7 27316 623.688 24
1 -2 7 26087.2 596.821 30
2 1 7 26806.3 604.67 30
-1 2 7 25777.8 615.838 30
1 2 -7 26574 562.074 22
2 -1 -7 26162.9 622.564 22
-1 -2 -7 26276.4 627.303 3
-2 1 -7 26983.7 643.773 3
1 2 -8 51377.1 1129.55 35
-2 1 -8 49893.6 1119.92 35
2 -1 -8 51524.9 1114.36 24
1 2 -8 51567.1 1112.02 24
-1 2 8 48805.7 1103.67 30
2 1 8 52040.2 1089.83 30
1 -2 8 51223 1083.96 30
2 -1 -8 49375.9 1107.17 22
1 2 -8 51956.5 1045.29 22
-1 -2 -8 50262.8 1119.09 3
-2 1 -8 51504.7 1135.97 3
-2 1 -9 89555.9 1849.01 35
1 2 -9 88148 1852.07 35
1 2 -9 85638.4 1825.52 24
2 -1 -9 87268.8 1830.52 24
1 -2 9 89154.8 1798.38 30
-1 2 9 83987.6 1818.61 30
2 1 9 88594.1 1803.51 30
-2 -1 9 84313.5 1839.59 30
1 2 -9 87109.6 1754.24 22
2 -1 -9 88080.6 1824.76 22
-2 1 -9 89729.4 1860.04 3
-1 -2 -9 86377.5 1840 3
-2 1 -10 35237 858.067 35
2 -1 -10 34959.4 845.481 33
1 2 -10 36026.4 864.649 35
2 -1 -10 34593.4 855.189 27
2 -1 -10 35434.2 839.834 24
1 2 -10 33796.3 833.168 24
2 1 10 35278.5 814.578 26
-2 -1 10 35166.5 851.587 30
1 -2 10 35667.8 808.763 30
-1 2 10 33854.6 828.332 30
2 1 10 35707.6 811.758 30
2 -1 -10 35434.8 833.874 22
1 2 -10 35850.4 768.047 22
-1 -2 -10 34241.7 849.382 3
-2 1 -10 35398.2 866.483 3
2 -1 -11 7799.05 294.851 33
-2 1 -11 7820.91 304.301 35
-1 -2 -11 7977.61 305.857 34
2 -1 -11 7452.92 277.485 32
1 2 -11 7238.14 302.306 33
1 2 -11 7756.03 307.62 35
2 1 11 7630.08 271.95 26
2 -1 -11 7649.77 290.055 24
2 -1 -11 6909.62 290.107 27
1 2 -11 7682.71 291.556 24
1 -2 11 7458.46 266.897 26
1 2 -11 7600.7 289.48 27
2 1 11 7672.82 268.103 30
-2 -1 11 7605.05 296.845 30
1 -2 11 8051.02 270.707 30
-1 2 11 7772.47 284.576 30
2 -1 -11 7623.61 282.614 22
1 2 -11 7395.54 233.303 22
-2 1 -11 7570.07 306.71 3
-1 -2 -11 7650.01 299.941 3
-1 -2 -12 11059 385.633 34
1 2 -12 11076.8 400.309 35
-2 1 -12 11333.2 399.106 35
2 -1 -12 10989.2 379.239 33
1 2 -12 11478.3 401.597 33
2 -1 -12 11106.3 380.737 24
1 -2 12 10666.4 349.439 26
1 2 -12 11224.1 384.278 24
2 -1 -12 10948.4 390.177 27
2 1 12 11199 358.663 26
-2 -1 12 9995.85 372.94 30
-1 2 12 11213.3 374.927 30
2 1 12 11576.3 358.48 30
1 -2 12 10806 349.759 30
1 2 -12 11189.1 318.535 22
2 -1 -12 10857.9 367.945 22
-2 1 -12 11575.7 412.63 3
-1 -2 -12 10778.6 390.823 3
-1 -2 -13 64464.9 1466.62 34
-2 1 -13 63269.3 1483.03 35
1 2 -13 65368.4 1501.94 35
1 2 -13 64600 1488.41 33
2 -1 -13 64725.2 1456.17 33
2 -1 -13 65624.5 1482.99 27
1 -2 13 65413.4 1422.18 26
2 1 13 64736.8 1427.75 26
1 2 -13 64679.2 1469.15 24
2 -1 -13 63155.4 1458.1 24
-1 2 13 62608.8 1442.34 30
2 1 13 63573.7 1418.74 30
1 -2 13 66159.8 1422.13 30
-2 -1 13 61862.5 1459.71 30
1 2 -13 63003.8 1365.88 22
2 -1 -13 64462.5 1443.06 22
-1 -2 -13 62724.6 1482.14 3
-2 1 -13 64937.8 1507.2 3
2 -1 -14 10984.8 392.001 33
-1 -2 -14 9738.19 378.009 34
1 2 -14 10027.3 396.122 33
1 2 -14 10520.2 415.325 35
-2 1 -14 10103.9 404.357 35
2 -1 -14 10923.2 407.081 27
1 -2 14 10168.4 360.26 26
2 -1 -14 10462.8 392.29 24
2 1 14 10472.7 365.764 26
1 2 -14 10022.6 389.559 24
1 -2 14 10928.7 366.52 30
2 1 14 10612.9 362.509 30
-2 -1 14 10069.1 389.095 30
-1 2 14 9579.01 371.576 30
-1 -2 -14 10285.6 403.419 22
2 -1 -14 10529.4 378.224 22
1 2 -14 9848.38 317.874 22
-2 1 -14 9919.86 415.631 3
-1 -2 -14 10309.9 407.446 3
1 2 -15 4158.22 248.938 33
2 -1 -15 4180.79 233.946 33
1 2 -15 4518.69 266.723 35
-2 1 -15 4384.9 261.169 35
1 -2 15 4056.51 216.42 30
2 1 15 4169.05 222.253 30
-2 -1 15 4549.93 252.758 30
-1 2 15 4528.56 243.39 30
2 -1 -15 4675.37 254.44 24
1 -2 15 4421.89 228.54 26
2 -1 -15 4162.73 247.068 27
1 2 -15 4407.78 253.302 24
-1 -2 -15 4256.39 250.342 24
2 1 15 4709.37 237.561 26
1 2 -15 4431.9 196.448 22
-1 -2 -15 4414.32 257.038 22
2 -1 -15 4406.72 236.753 22
-1 -2 -15 4571.05 266.458 3
-2 1 -15 4244.53 265.654 3
-1 -2 -16 3903.53 256.188 7
-1 -2 -16 4514.33 253.649 6
-1 -2 -16 4238.97 245.774 5
-2 1 -16 4335.47 279.011 7
1 2 -16 4512.41 265.325 7
2 -1 -16 4192.55 257.949 7
-1 -2 -16 4655.51 280.404 3
-2 1 -16 4635.61 287.746 3
1 2 -16 4224.03 256.375 33
2 -1 -16 4493.45 247.652 33
1 2 -16 4522.45 278.692 35
-1 2 16 4521.23 251.59 30
-2 -1 16 4259.14 253.124 30
2 1 16 4100.91 226.864 30
1 -2 16 4470.57 235.182 30
1 2 -16 4395.58 255.383 11
1 -2 16 4176.17 245.258 13
1 2 -16 4279.16 277.584 10
1 -2 16 4504.91 238.776 26
1 2 -16 4723.81 267.825 24
2 -1 -16 4104.9 251.607 24
-1 -2 -16 4671.92 268.202 24
2 1 16 4066.72 233.583 26
1 2 -16 4548.35 203.935 22
-1 -2 -16 4733.76 275.698 22
2 -1 -16 4157.47 238.685 22
2 -1 -16 4175.11 273.017 18
-2 1 -17 7862.31 397.519 7
1 2 -17 8030.09 379.219 7
-1 -2 -17 8795.65 375.42 6
-1 -2 -17 7883.88 383.594 7
1 2 -17 8108.21 383.771 9
-1 -2 -17 8385.67 365.753 5
2 -1 -17 7853.65 371.539 7
-1 -2 -17 8007.16 389.363 3
-2 1 -17 8619.41 416.792 3
1 2 -17 8290.28 375.448 33
-1 -2 -17 8384.42 356.642 34
2 -1 -17 8074.74 353.906 33
1 2 -17 7969.3 394.74 35
-1 2 17 8245.23 359.966 30
1 -2 17 8098.69 340.058 30
2 1 17 8227.19 341.597 30
-2 -1 17 7926.33 368.385 30
1 -2 17 7599.96 351.882 13
-2 -1 17 7615.19 337.622 13
2 -1 -17 8010.41 328.232 11
-1 -2 -17 8013.84 364.632 11
1 2 -17 8117.88 371.13 11
2 -1 -17 7415.22 341.998 10
1 2 -17 8370.89 413.66 10
1 -2 17 8076.87 344.06 26
2 -1 -17 8017.85 371.269 24
1 2 -17 7762.76 374.859 24
2 1 17 7888.91 343.7 26
-1 -2 -17 8622.51 389.83 24
-1 -2 -17 8231.08 383.821 22
2 -1 -17 8282.67 356.641 22
-2 1 -17 8285.11 360.978 22
2 -1 -17 7941.13 333.288 17
2 -1 -17 8057.12 392.927 18
2 -1 -18 3289.78 238.342 7
1 2 -18 2912.63 231.632 9
-2 1 -18 2920.37 249.641 7
-1 -2 -18 3480.35 229.724 5
-1 -2 -18 3003.77 240.931 7
1 2 -18 3230.21 239.499 7
-1 -2 -18 3757.76 245.52 6
-2 1 -18 3480.59 267.273 3
2 -1 -18 3295.82 222.357 33
1 2 -18 3564.62 265.019 35
-1 -2 -18 3430.72 222.06 34
1 2 -18 3135.5 228.514 33
1 -2 18 3205.47 212.251 30
-2 -1 18 3580.01 241.013 30
-1 2 18 3785.61 241.807 30
2 1 18 3292.27 216.939 30
1 2 -18 3321.69 235.818 11
2 -1 -18 3195.21 218.596 10
-2 -1 18 3225 215.491 13
2 -1 -18 3088.07 199.54 11
1 -2 18 3253.52 230.923 13
1 2 -18 2996.43 252.881 10
-1 -2 -18 3253.92 233.968 11
2 -1 -18 3765.82 250.842 24
-1 2 18 2868.4 215.478 26
-2 1 -18 2999.97 242.514 24
1 -2 18 3217.94 216.927 26
-1 -2 -18 3684.24 254.553 24
2 1 18 3442.72 228.103 26
1 2 -18 3170.62 238.677 24
-2 1 -18 3411.24 226.831 22
2 -1 -18 2827.76 207.945 22
-1 -2 -18 2942.76 234.346 22
-1 -2 -18 3071.82 242.032 17
2 -1 -18 3101.43 243.518 18
2 -1 -18 3185.82 205.251 17
-1 -2 -19 6360.32 328.733 5
-2 1 -19 6325.67 373.593 7
1 2 -19 6405.81 355.458 9
2 -1 -19 6335.7 348.228 7
-1 -2 -19 7178.68 350.154 6
-1 -2 -19 6447.75 358.937 7
1 2 -19 6906.3 361.698 7
-2 1 -19 6647.38 387.516 3
2 -1 -19 6858.24 329.487 33
1 2 -19 7221.14 348.975 33
-1 -2 -19 6267.66 311.851 34
1 2 -19 6967.86 384.643 35
1 -2 19 6664.03 319.614 30
2 1 19 6683.28 320.12 30
-1 2 19 6849.3 337.991 30
-2 -1 19 6141.43 335.892 30
-1 2 19 6537.86 340.171 13
-2 -1 19 6813.36 327.784 13
1 -2 19 6228.74 332.009 13
1 2 -19 6540.61 345.344 11
-1 -2 -19 6089.76 332.728 11
1 2 -19 6075.27 369.523 10
2 -1 -19 5973.75 295.158 11
2 -1 -19 5966.51 314.032 10
-1 -2 -19 6361.81 352.378 24
1 -2 19 6481.68 319.378 26
2 1 19 6357.68 320.041 26
-2 1 -19 6543.14 371.925 24
2 -1 -19 6825.62 355.463 24
1 2 -19 6644.06 357.271 24
-1 2 19 7176.05 343.146 26
-2 1 -19 6436.75 326.657 22
-1 -2 -19 6087.15 344.563 22
2 -1 -19 6789.43 331.589 22
-1 -2 -19 5649.38 339.428 17
2 -1 -19 5748.97 346.105 18
2 -1 -20 556.12 130.224 7
-1 -2 -20 302.436 117.386 7
-2 1 -20 213.661 105.24 7
1 2 -20 411.676 109.846 9
1 2 -20 200.958 101.78 7
-1 -2 -20 334.276 91.9645 5
-2 1 -20 341.64 114.009 3
1 2 -20 287.039 88.3796 33
2 -1 -20 317.494 92.8664 33
-1 -2 -20 354.156 86.5727 34
-2 -1 20 140.097 81.6467 30
2 1 20 258.212 89.7672 30
1 -2 20 360.892 104.939 30
-1 2 20 311.569 91.4565 30
-1 -2 -20 301.188 99.4085 11
2 1 20 292.77 107.344 13
1 2 -20 268.999 98.6148 11
1 -2 20 388.856 105.953 13
-1 2 20 312.055 99.152 13
2 -1 -20 287.575 80.0169 11
1 2 -20 273.007 113.836 10
2 -1 -20 174.586 78.4964 10
-2 -1 20 306.294 97.8603 13
1 2 -20 321.932 108.114 24
1 -2 20 343.014 101.1 26
2 -1 -20 326.645 99.2697 24
-2 1 -20 210.611 102.059 24
-1 -2 -20 503.406 117.003 24
-1 2 20 169.62 90.2417 26
2 1 20 133.564 80.199 26
2 -1 -20 304.04 90.2592 22
-1 -2 -20 152.015 83.8749 22
-2 1 -20 329.898 88.7766 22
-1 -2 -20 219.959 107.962 17
2 -1 -20 491.208 123.06 18
2 -1 -21 17006.9 633.619 7
1 2 -21 16884.3 624.819 9
-2 1 -21 17354.2 680.696 7
1 2 -21 16954.2 633.829 7
-1 -2 -21 17454.2 657.642 7
-1 -2 -21 16280.3 588.186 5
2 -1 -21 16901.8 576.195 33
1 2 -21 16928.2 590.982 33
1 -2 21 17899.3 588.332 30
-1 2 21 16599.1 593.765 30
-2 -1 21 16604.3 610.712 30
2 1 21 16701.9 577.454 30
2 -1 -21 18099.8 573.842 11
2 1 21 17556.7 637.641 13
1 2 -21 16831.8 620.166 11
-1 -2 -21 16277.4 597.822 11
1 -2 21 16348.7 605.084 13
-1 2 21 17972.1 624.416 13
-2 -1 21 16630.7 585.174 13
1 2 -21 16429.8 667.049 10
2 -1 -21 16531.7 574.291 10
2 1 21 16996.4 593.942 26
-1 2 21 17002.7 598.16 26
1 -2 21 17690.6 595.511 26
-2 1 -21 15773.8 654.06 24
2 -1 -21 17853.1 643.753 24
-1 -2 -21 15998.6 632.943 24
1 2 -21 16957.9 641.995 24
2 -1 -21 17036.9 591.464 22
-1 -2 -21 16056.2 622.498 22
-1 -2 -21 15753.3 613.977 17
2 -1 -21 16721.1 639.499 18
-1 -2 -22 4647.92 319.575 7
1 2 -22 4863.49 314.276 7
1 2 -22 4539.04 293.535 9
-2 1 -22 5302.6 350.494 7
2 -1 -22 4836.12 309.923 7
1 2 -22 4697.74 273.482 33
2 -1 -22 4430.4 264.197 33
2 1 22 4098.77 262.503 30
-2 -1 22 4513.63 290.554 30
-1 2 22 4356.69 277.822 30
1 -2 22 4626.12 277.21 30
2 -1 -22 4616.17 268.757 10
-2 -1 22 4553.99 276.139 13
-1 -2 -22 4623.72 293.835 11
2 1 22 4793.09 310.413 13
-1 2 22 4357.36 285.185 13
2 -1 -22 4680.58 261.857 11
1 2 -22 4800.14 336.829 10
1 -2 22 4803.87 301.147 13
-2 1 -22 4548.01 329.611 10
1 2 -22 4297.44 291.837 11
-2 1 -22 4474.51 306.48 11
-1 -2 -22 4174.42 300.869 24
-1 2 22 4983.34 297.239 26
1 -2 22 4608.85 282.46 26
2 -1 -22 4640.92 304.471 24
1 2 -22 4474.08 310.461 24
-2 1 -22 4613.87 329.976 24
2 1 22 4515.67 280.069 26
2 -1 -22 4462.97 275.339 22
-1 -2 -22 4573.88 302.978 22
2 -1 -22 4463.11 304.515 18
-1 -2 -22 4621.68 301.431 17
1 2 -23 153.984 92.6054 7
1 2 -23 201.289 87.7716 9
-1 -2 -23 328.527 122.908 7
-2 1 -23 119.574 106.105 7
2 -1 -23 184.632 95.1414 7
1 2 -23 187.961 72.0815 33
2 1 23 40.7085 80.2478 30
-2 -1 23 93.3208 75.6118 30
1 -2 23 134.215 80.438 30
-1 2 23 157.801 81.3243 30
1 -2 23 82.4353 83.416 26
1 2 -23 229.742 94.0971 24
-2 1 -23 200.871 105.149 24
2 1 23 83.8105 90.0749 26
2 -1 -23 102.362 82.9306 24
-1 -2 -23 90.7301 80.8457 24
-1 2 23 115.651 94.2719 26
1 -2 23 77.9153 89.6228 13
-2 1 -23 79.1527 81.6214 10
-1 -2 -23 135.173 77.2697 11
-1 2 23 104.861 95.4914 13
-2 -1 23 109.533 86.2628 13
-2 1 -23 140.261 102.258 11
2 1 23 99.8867 97.0995 13
2 -1 -23 153.848 74.5714 11
1 2 -23 117.704 104.446 10
1 2 -23 114.09 83.8458 11
2 -1 -23 13.786 70.9312 22
-1 -2 -23 135.394 75.4072 22
2 -1 -23 33.9723 82.5702 18
1 2 -23 133.7 106.115 18
-1 -2 -23 221.066 97.0807 17
1 -2 24 1137.54 153.558 26
-1 2 24 1287.56 159.889 26
2 1 24 1065.02 151.474 26
-2 1 -24 1019.66 160.541 11
-2 1 -24 1456.58 184.938 10
2 -1 -24 968.057 120.162 11
1 -2 24 941.278 149.642 13
1 2 -24 1274.32 176.783 10
-1 2 24 920.802 136.339 13
-2 -1 24 1005.13 134.471 13
1 2 -24 1072.88 156.164 11
-1 -2 -24 1244.18 150.397 11
2 1 24 1145.18 162.637 13
2 -1 -24 831.42 136.069 18
1 2 -24 915.091 171.732 18
-1 -2 -24 933.489 141.055 17
2 -1 -24 1428.16 176.076 7
-2 1 -24 1072.97 141.854 9
-2 1 -24 1173.21 179.437 7
1 2 -24 1005.82 151.667 7
1 2 -24 834.917 129.85 9
-1 -2 -24 1056.39 159.951 7
-1 -2 -25 7487.97 354.042 17
2 -1 -25 8112.95 380.605 18
1 2 -25 7911.66 432.318 18
-2 1 -25 8037.54 404.582 18
2 1 25 8050.49 368.174 26
1 -2 25 8376.34 367.937 26
-1 2 25 7953.69 365.177 26
-2 -1 25 7266.01 360.718 26
2 -1 -25 6891.59 310.564 11
-2 1 -25 8447.24 419.034 10
-2 -1 25 8356.95 363.919 13
1 2 -25 8111.74 410.337 10
1 2 -25 8469.21 393.514 11
-1 2 25 7753.48 363.115 13
-1 -2 -25 7651 358.175 11
1 -2 25 7519.86 372.391 13
-2 1 -25 7807.53 394.365 11
2 1 25 7752.47 388.136 13
2 -1 -25 7772.69 329.709 23
-2 1 -25 7499.39 408.085 7
-2 1 -25 7595.86 354.093 9
1 2 -25 8358.72 397.172 7
-1 -2 -25 7324.69 388.634 7
2 -1 -25 7292.3 377.277 7
1 2 -26 1145.86 150.687 11
2 1 26 1110.97 149.756 13
-2 -1 26 1228.96 134.744 13
-2 1 -26 1137.16 157.142 11
-1 -2 -26 922.727 123.828 11
1 -2 26 1123.53 148.372 13
1 2 -26 979.421 143.088 10
-2 1 -26 1007.91 148.19 10
-1 2 26 1007.48 132.823 13
2 -1 -26 1066.52 134.775 18
-1 -2 -26 875.143 116.179 17
-2 1 -26 931.402 134.291 18
1 2 -26 1079.77 167.057 18
1 2 -26 875.015 141.913 7
-1 -2 -26 844.145 140.361 7
-2 1 -26 873.711 145.522 7
2 -1 -26 1052.92 146.994 7
-2 -1 26 1208.57 148.62 26
2 1 26 1118.53 139.187 26
1 -2 26 1127.97 135.092 26
-1 2 26 1048.63 136.534 26
2 1 27 1547.97 162.051 13
-2 -1 27 1818.78 149.163 13
1 2 -27 1654.09 167.945 10
-1 2 27 1338.38 139.807 13
1 2 -27 1571.1 154.528 11
-2 1 -27 1658.34 167.743 11
1 -2 27 1420.29 152.588 13
-2 1 -27 1622.58 162.387 10
-1 -2 -27 1729.62 145.234 11
-1 -2 -27 1363.21 124.181 17
2 -1 -27 1801.18 152.012 18
1 2 -27 1867.71 188.442 18
-2 1 -27 1656.89 155.102 18
-1 -2 -27 1355.96 157.102 7
-2 1 -27 1688.61 181.111 7
1 2 -27 1792.17 167.025 7
2 -1 -27 1772.22 170.09 7
-1 2 27 1648.91 155.138 26
1 -2 27 1734.44 155.628 26
2 1 27 1914.59 162.727 26
-2 -1 27 1792.01 162.877 26
-1 2 28 1003.02 107.386 13
-2 1 -28 1165.14 132.002 11
-2 1 -28 808.286 109.926 10
2 1 28 915.616 120.87 13
1 -2 28 984.949 121.006 13
1 2 -28 985.843 117.802 10
1 2 -28 955.145 113.459 11
-2 -1 28 928.828 98.7743 13
2 -1 -28 920.098 103.076 18
1 2 -28 1026.24 131.547 18
2 -1 -28 1071.95 123.35 7
-2 1 -28 1100.41 138.13 7
-1 -2 -28 1194.77 137.33 7
1 2 -28 1056.65 123.314 7
2 1 28 820.116 109.85 26
1 -2 28 1059.41 115.789 26
-1 2 28 879.984 109.678 26
-2 -1 28 1124.71 124.337 26
-2 -1 29 823.645 83.3465 13
1 -2 29 928.038 105.908 13
2 1 29 878.92 112.313 13
-2 1 -29 962.158 112.125 11
1 2 -29 823.522 100.105 11
-1 2 29 816.228 87.5123 13
1 2 -29 986.76 113.91 18
-2 1 -29 954.33 115.508 7
2 -1 -29 935.64 110.479 7
1 2 -29 982.593 108.308 7
-1 -2 -29 721.23 100.622 7
1 -2 29 961.289 102.229 26
2 1 29 920.236 102.444 26
-1 2 29 932.98 102.754 26
-2 -1 29 756.394 101.012 26
2 1 30 645.389 84.2794 13
-2 1 -30 649.921 83.9564 11
1 -2 30 758.789 88.1031 13
1 2 -30 646.802 83.3398 7
-1 -2 -30 778.328 87.7203 7
2 -1 -30 758.945 86.5826 7
-2 1 -30 641.108 87.4605 7
1 2 -30 563.476 79.4054 18
2 -1 -31 860.465 76.9875 7
-2 1 -31 895.521 78.0295 7
-1 -2 -31 743.147 71.0911 7
1 2 -31 703.852 64.551 7
2 1 31 714.222 72.1086 13
1 -2 31 841.681 74.258 13
-2 1 -31 808.421 71.2311 11
2 -2 0 719924 13316 22
2 -2 0 743915 13311.1 28
2 -2 1 1232.24 67.1756 22
2 -2 -1 1240.25 69.0124 22
2 2 -1 1376.49 65.7266 24
2 -2 -1 1424.34 65.9144 24
2 -2 1 1469.78 71.4737 28
2 2 1 1274.71 68.7878 28
2 -2 -1 1312.44 66.9919 28
2 2 -1 1299.29 66.943 28
2 -2 -2 222207 4222.23 24
2 2 -2 212012 4221.19 24
-2 2 2 219085 4172.25 25
2 -2 2 220940 4234.23 28
2 -2 -2 223887 4234.5 28
2 2 -2 216759 4231.16 28
2 2 2 199775 4232.51 28
2 -2 -2 224889 4242.58 22
-2 -2 -2 208618 4231.06 3
-2 2 -2 217333 4234.41 3
2 2 -3 122787 2329.5 24
-2 2 3 120797 2282.48 25
2 -2 -3 119441 2323.98 24
2 2 3 109961 2314.33 30
2 2 -3 118009 2338.96 28
2 2 3 107201 2337.45 28
2 -2 -3 117619 2339.09 28
2 -2 3 117793 2317.98 30
2 -2 3 114903 2336.65 28
2 -2 -3 122803 2347.3 22
-2 -2 -3 117081 2337.57 3
-2 2 -3 120680 2341.16 3
2 -2 -4 4011.32 134.689 24
2 2 -4 3845.12 135.606 24
2 2 4 3013.69 134.507 28
2 2 -4 3905.58 143.944 28
2 -2 4 3087.05 131.458 28
2 -2 4 3554.61 124.291 30
2 -2 -4 3845.33 142.37 28
2 2 4 3564.76 124.202 30
2 2 -4 3697.51 116.885 22
2 -2 -4 3940.74 146.379 22
-2 -2 -4 3938.05 143.574 3
-2 2 -4 3701.33 140.947 3
2 2 -5 6938.15 218.472 35
-2 2 -5 7270.6 223.397 35
2 -2 -5 7049.38 211.541 24
2 2 -5 7288.47 216.694 24
2 -2 5 6638.99 198.131 30
2 2 5 7033.89 202.108 30
2 2 -5 7095.32 187.028 22
-2 -2 -5 6891.35 221.308 3
-2 2 -5 7044.64 224.727 3
2 2 -6 3375.18 147.728 35
-2 2 -6 3425.31 149.653 35
2 2 -6 3610.66 146.473 24
2 -2 -6 3221.78 138.071 24
2 -2 6 3403.17 130.098 30
2 2 6 3504.67 131.274 30
2 2 -6 3356.95 114.911 22
-2 2 -6 3376.81 151.293 3
-2 -2 -6 3340.11 150.06 3
2 2 -7 42087.9 954.078 35
-2 2 -7 42395.4 958.247 35
2 2 -7 43193.9 945.525 24
2 -2 -7 42057.5 939.283 24
2 2 7 43326.4 919.378 30
2 -2 7 44678.3 921.451 30
2 2 -7 42367.9 890.058 22
-2 -2 -7 41994.2 958.065 3
-2 2 -7 42805.4 962.246 3
2 2 -8 107103 2163.39 35
-2 2 -8 106089 2169.28 35
2 -2 -8 105323 2140.73 24
2 2 -8 103670 2144.57 24
-2 2 8 102257 2157.67 30
-2 -2 8 104887 2159.52 30
2 -2 8 104390 2113.59 30
2 2 8 105152 2116.09 30
2 -2 -8 97870 2145.21 22
2 2 -8 104855 2082.63 22
-2 2 -8 106649 2170.53 3
-2 -2 -8 105054 2165.22 3
2 -2 -9 54.2769 49.796 33
2 2 -9 95.4395 52.4444 35
2 2 -9 234.928 70.2601 33
-2 2 -9 68.1905 49.9564 35
2 -2 -9 57.3888 48.0179 24
2 2 -9 19.9197 47.8728 24
-2 -2 9 21.3876 47.0079 30
-2 2 9 85.9813 51.6566 30
2 2 9 117.971 46.5116 30
2 2 -9 93.6639 50.3789 29
2 -2 9 45.7757 45.5893 30
2 2 -9 47.7751 28.6013 22
2 -2 -9 82.9668 52.4935 22
-2 -2 -9 52.1931 52.7678 3
-2 2 -9 91.8937 55.7058 3
2 2 -10 41.3793 46.9244 35
-2 2 -10 162.188 51.8317 35
2 -2 -10 7.37916 45.3838 33
2 2 -10 48.9501 50.3702 33
2 2 -10 57.3756 44.38 27
2 -2 -10 106.37 53.9554 27
2 -2 -10 42.8527 43.3761 24
2 2 -10 81.803 49.0433 24
2 -2 10 101.728 46.9132 26
2 2 10 72.6617 44.8445 26
2 2 -10 110.971 49.8374 29
-2 2 -10 125.627 50.7822 29
-2 2 10 47.3669 50.9162 30
2 -2 10 79.5904 43.5328 30
-2 -2 10 117.784 54.5204 30
2 2 10 149.353 51.4935 30
2 -2 -10 68.3786 45.5441 22
2 2 -10 136.502 36.6588 22
-2 2 -10 77.5364 54.9252 3
-2 -2 -10 100.659 52.2225 3
2 2 -11 18093.1 522.673 35
2 2 -11 16395.6 527.755 33
2 2 -11 16274.2 476.572 32
-2 2 -11 17619.3 523.543 35
2 -2 -11 16484.3 475.897 34
2 -2 -11 17238 496.178 33
2 2 -11 17112.9 499.124 24
2 -2 -11 16949.7 489.348 24
2 -2 11 17218.7 468.969 26
2 2 -11 17447.6 513.86 27
2 -2 -11 16350.4 500.506 27
2 2 11 16683.2 464.854 26
2 -2 11 16748.7 460.013 30
-2 2 -11 16578.5 483.688 29
-2 2 11 15535.1 489.347 30
2 2 -11 16412 488.327 29
-2 -2 11 17166.8 501.897 30
2 2 11 17116.6 463.414 30
2 2 -11 17430.4 431.586 22
2 -2 -11 16357.5 493.505 22
-2 -2 -11 17427.4 519.956 3
-2 2 -11 17222.8 522.931 3
-2 2 -12 882.546 108.309 35
2 2 -12 959.633 95.2394 32
2 2 -12 818.576 110.764 33
2 2 -12 959.885 116.127 35
2 -2 -12 1036.72 100.03 34
2 -2 -12 1113.21 108.487 33
2 -2 -12 909.078 103.36 27
2 2 -12 744.957 97.7811 27
2 -2 -12 914.577 103.329 24
2 -2 12 989.758 100.766 26
2 2 -12 1045.88 114.472 24
2 2 12 850.546 92.582 26
-2 2 12 886.591 107.143 30
-2 -2 12 890.62 106.124 30
2 2 -12 921.896 101.078 29
2 -2 12 882.595 92.2369 30
2 2 12 946.979 96.267 30
2 2 -12 890.082 76.03 22
2 -2 -12 1024.65 107.903 22
-2 2 -12 782.33 107.134 3
-2 -2 -12 793.23 105.882 3
2 -2 -13 9699.08 336.858 34
-2 2 -13 9654.49 386.501 35
2 2 -13 10021.4 339.874 32
2 -2 -13 9314.95 346.859 33
2 2 -13 9080.18 375.197 35
2 2 -13 9044.69 379.528 33
2 2 -13 9204.94 364.6 27
2 -2 -13 9578.37 367.199 27
2 -2 13 9656.85 335.09 26
2 -2 -13 9014.37 348.704 24
2 2 13 9690.04 336.088 26
2 2 -13 9996.75 370.612 24
2 -2 13 9364.77 327.545 30
-2 -2 13 9373.41 360.105 30
2 2 13 8971.1 323.914 30
-2 2 13 8932.57 355.375 30
2 2 -13 9063.96 350.611 29
2 -2 -13 8973.68 351.655 22
2 2 -13 9311.49 294.024 22
-2 -2 -13 9511.68 382.585 3
-2 2 -13 8957.02 375.78 3
-2 -2 -14 23999.1 712.396 34
-2 2 -14 24808.7 735.507 35
2 2 -14 24311.2 727.255 33
2 2 -14 24853.2 727.055 35
2 -2 -14 24609.1 680.896 33
2 2 -14 24130.8 648.24 32
-2 2 14 23289.2 690.298 30
-2 -2 14 23089.5 686.609 30
2 2 14 24249.5 652.474 30
2 -2 14 24758.5 653.672 30
2 2 -14 23531.6 683.855 29
2 -2 14 25006.7 660.215 26
2 -2 -14 25076.5 708.742 27
2 -2 -14 24502.3 691.175 24
2 2 14 23684.8 656.213 26
2 2 -14 24627.8 706.7 27
2 2 -14 24625.1 702.011 24
2 2 -14 23644 602.033 22
2 -2 -14 24240.3 689.758 22
-2 2 -14 24852.6 737.75 3
-2 -2 -14 23761.6 726.035 3
-2 -2 -15 390.977 88.4373 3
-2 2 -15 472.599 104.567 3
2 2 -15 425.044 72.6017 32
-2 -2 -15 585.359 108.212 34
-2 2 -15 505.705 105.273 35
2 2 -15 587.543 106.639 35
2 -2 -15 508.224 85.3623 33
2 2 -15 481.096 100.398 33
2 2 15 501.579 85.6681 30
2 -2 15 498.857 85.6803 30
2 2 -15 508.11 93.0127 29
-2 2 15 464.392 91.5941 30
-2 -2 15 709.427 110.608 30
2 -2 15 409.883 89.0089 13
2 2 -15 488.159 98.9966 10
2 2 -15 606.242 102.396 11
-2 2 -15 409.161 90.9425 11
2 2 -15 314.08 88.3453 24
2 -2 15 422.519 89.5104 26
2 -2 -15 450.766 91.7283 24
2 2 15 454.272 87.1006 26
2 -2 -15 666.818 102.217 22
2 2 -15 543.832 68.4471 22
-2 -2 -15 512.134 95.7673 6
-2 -2 -16 283.769 90.9317 7
2 2 -16 367.033 87.6345 7
-2 -2 -16 348.898 88.4565 6
2 -2 -16 487.759 97.6951 7
-2 2 -16 444.248 103.396 7
2 2 -16 389.699 93.0102 9
-2 -2 -16 258.008 80.4232 5
-2 2 -16 420.526 104.021 3
-2 -2 -16 319.11 91.3215 3
-2 2 -16 349.547 88.913 35
-2 -2 -16 371.156 88.6122 34
2 2 -16 434.029 102.614 33
2 2 -16 355.066 92.3463 35
2 -2 -16 538.903 95.3941 33
-2 -2 16 341.561 88.0953 30
2 2 16 422.594 82.1316 30
-2 2 16 420.551 95.4059 30
2 2 -16 298.303 83.9998 29
2 -2 16 280.538 75.7697 30
-2 -2 16 421.575 87.8888 13
2 2 -16 395.915 103.496 10
2 -2 16 404.087 92.462 13
-2 -2 -16 376.586 94.5314 11
-2 2 -16 399.811 95.9559 11
2 2 -16 488.275 96.0778 11
2 2 16 449.267 96.0635 26
2 2 -16 300.873 97.089 24
2 -2 16 385.022 84.9199 26
2 -2 -16 425.388 93.6751 24
-2 2 -16 317.854 70.1276 22
2 -2 -16 529.311 98.9129 22
2 2 -16 388.725 61.8153 22
2 -2 -16 459.397 101.97 18
2 -2 -16 294.957 81.3995 17
-2 -2 -17 2902.16 237.569 7
2 -2 -17 2810.52 211.934 7
-2 2 -17 2990.41 237.3 7
2 2 -17 2753.12 217.199 9
-2 -2 -17 2808.62 208.49 6
2 2 -17 3011.37 218.768 7
-2 -2 -17 3210.98 220.737 5
-2 2 -17 3021.69 241.622 3
-2 -2 -17 2673.18 226.46 3
-2 -2 -17 2789.97 212.284 34
2 -2 -17 2605.15 192.386 33
-2 2 -17 3083.62 239.426 35
2 2 -17 2877.39 226.352 35
2 2 -17 2582.81 217.236 33
-2 -2 17 3251.46 223.016 30
-2 2 17 2870.46 211.95 30
2 -2 17 3024.62 199.469 30
2 2 -17 2763.3 212.196 29
2 2 17 2818.06 193.038 30
-2 2 17 2590.24 193.793 13
-2 -2 17 2831.04 199.986 13
2 -2 17 2893.13 211.231 13
2 2 -17 2763.14 228.805 10
2 2 -17 3276.34 228.27 11
-2 2 -17 2606.77 213.133 11
-2 -2 -17 2713.89 215.967 11
-2 2 -17 2970.01 236.825 24
2 -2 17 3265.71 209.794 26
2 2 -17 3051.98 223.83 24
2 2 17 2717.38 196.742 25
-2 -2 -17 3185.68 236.111 24
2 2 17 2815.45 201.13 26
2 -2 -17 3052.3 214.599 24
2 -2 -17 2911.76 212.373 22
-2 -2 -17 2989.04 235.002 22
-2 2 -17 2639.16 182.322 22
2 -2 -17 3012.54 225.741 18
2 -2 -17 2646.47 198.181 17
2 2 -18 3902.51 267.103 9
-2 -2 -18 3824.93 251.86 6
-2 2 -18 3876.62 284.044 7
2 -2 -18 4218.58 271.901 7
-2 -2 -18 4093.92 286.272 7
-2 -2 -18 4339.89 263.789 5
2 2 -18 4221.16 268.129 7
-2 -2 -18 4136.48 290.565 3
-2 2 -18 3802.92 290.137 3
2 2 -18 4437.23 294.217 35
-2 2 -18 4219.73 290.54 35
-2 -2 -18 4445.12 269.069 34
2 2 -18 4276.47 276.258 33
2 -2 -18 4078.24 248.342 33
2 2 18 4124.76 242.717 30
-2 2 18 3935.37 258.58 30
-2 -2 18 4002.46 259.247 30
2 -2 18 4162.12 240.454 30
2 2 -18 4548.71 273.054 29
-2 2 -18 3606.34 263.537 11
-2 -2 18 4042.4 249.395 13
2 2 -18 4673.38 278.132 11
-2 2 18 4008.58 248.612 13
2 -2 18 3614.62 250.203 13
2 2 -18 4365.46 297.933 10
-2 -2 -18 4086.4 268.295 11
-2 -2 -18 4750.38 295.758 24
2 -2 -18 4374.15 269.119 24
-2 2 -18 4289.92 292.162 24
2 2 18 4055.94 249.971 26
2 2 18 3896.75 244.919 25
2 2 -18 4466.98 279.097 24
2 -2 18 4803.72 263.532 26
-2 -2 -18 4488.6 292.007 22
2 2 -18 4335.19 279.024 19
2 -2 -18 4454.17 270.638 22
2 -2 -18 4266.08 253.065 17
2 -2 -18 3990.73 265.839 18
-2 -2 -19 502.508 117.459 7
-2 -2 -19 553.504 118.042 6
2 2 -19 437.054 108.827 7
2 -2 -19 519.462 110.604 7
2 2 -19 595.296 121.285 9
-2 2 -19 532.117 127.768 7
-2 2 -19 719.783 134.414 3
-2 -2 -19 563.104 112.154 5
-2 -2 -19 500.174 121.214 3
2 2 -19 605.039 119.307 33
-2 -2 -19 586.782 109.115 34
2 -2 -19 252.927 80.3243 33
2 -2 19 644.445 113.202 30
-2 2 19 549.544 115.939 30
2 2 19 667.998 109.951 30
-2 -2 19 765.664 125.178 30
2 2 -19 556.109 127.806 10
2 2 -19 667.2 121 11
-2 2 -19 608.695 127.323 11
-2 -2 19 553.515 110.664 13
-2 -2 -19 429.201 109.73 11
-2 2 19 705.588 118.896 13
2 2 19 466.648 101.605 26
2 -2 19 642.465 116.605 26
2 2 19 620.162 109.328 25
-2 -2 -19 468.06 119.579 24
2 2 -19 727.961 125.373 24
2 -2 -19 635.169 121.639 24
-2 2 -19 653.362 138.145 24
-2 -2 -19 365.492 102.015 22
2 -2 -19 636.268 116.35 22
2 2 -19 450.526 104.742 19
2 -2 -19 416.001 109.502 18
2 -2 -19 499.52 102.726 17
-2 -2 -20 3447.45 247.508 6
-2 -2 -20 2662.16 216.169 5
2 -2 -20 3037.53 243.145 7
-2 -2 -20 2813.24 251.644 7
2 2 -20 2956.82 239.952 7
2 2 -20 2633.53 225.026 9
-2 2 -20 3060.75 260.471 7
-2 -2 -20 3058.2 223.715 34
2 2 -20 3327.3 248.148 33
2 -2 -20 2975.01 213.849 33
2 2 20 2839.94 213.394 30
-2 -2 20 3034.12 232.641 30
2 -2 20 2877.27 214.055 30
-2 2 20 2757.79 226.604 30
2 2 -20 3266.75 244.459 11
-2 -2 20 3414.9 236.692 13
2 2 -20 2441.21 239.307 10
-2 2 20 3107.44 226.624 13
-2 -2 -20 3035.59 243.466 11
-2 2 -20 2662.62 236.399 11
-2 2 -20 3578.28 275.895 24
2 2 20 2955.17 224.226 25
-2 -2 -20 2860.88 243.678 24
2 2 -20 2867.72 234.849 24
2 -2 20 3176.58 227.655 26
-2 2 20 3601.66 253.977 26
2 -2 -20 3341.29 244.689 24
-2 -2 20 2829.89 228.609 26
2 2 20 2823.51 215.256 26
2 2 -20 3303.13 237.611 19
-2 -2 -20 3098.42 255.214 22
2 -2 -20 3666.87 249.599 22
-2 -2 -20 3141.13 260.205 17
2 -2 -20 2928.84 214.005 17
2 -2 -20 2738.92 230.375 18
-2 -2 -21 20384.2 746.073 7
2 2 -21 21694.9 722.476 7
2 -2 -21 19976.7 699.405 7
2 2 -21 19979 689.203 9
-2 -2 -21 21179.4 677.586 5
-2 2 -21 20928.2 756.102 7
-2 -2 -21 21181.9 662.98 34
2 2 -21 20922.7 699.595 33
2 2 21 21198 660.945 30
2 -2 21 21550.1 666.292 30
-2 -2 21 20118.8 680.861 30
-2 2 21 19922.3 686.453 30
-2 -2 21 21042.9 672.739 13
-2 -2 -21 21365.6 716.21 11
2 2 -21 21235.3 760.527 10
-2 2 21 20312.8 661.873 13
-2 2 -21 19971.5 716.23 11
2 2 -21 20527.6 699.511 11
-2 -2 -21 20211.6 735.95 24
-2 -2 21 20459.3 688.006 26
2 -2 21 21296.3 675.181 26
2 -2 -21 20111.8 702.361 24
2 2 21 20648.3 665.68 26
2 2 -21 19797.7 709.935 24
-2 2 21 20502.5 690.54 26
2 2 21 17770.4 651.319 25
-2 2 -21 20626.7 749.84 24
2 2 -21 18871.9 652.472 19
-2 -2 -21 21923.1 746.597 22
2 -2 -21 21411.6 695.76 22
2 -2 -21 20571.6 696.975 18
2 -2 -21 20809.8 659.111 17
-2 -2 -21 20497.5 735.223 17
2 2 -22 2675.35 234.3 7
2 2 -22 2693.76 224.912 9
2 -2 -22 2590.79 226.127 7
-2 -2 -22 2816.79 211.03 5
-2 2 -22 2363.82 236.408 7
-2 -2 -22 2594.74 248.647 7
2 2 -22 2447.96 210.41 33
-2 2 22 2666.26 222.18 30
2 2 22 2270.91 196.813 30
-2 -2 22 2530.81 213.849 30
2 -2 22 2431.53 202.755 30
-2 -2 -22 2523.89 227.08 11
2 2 -22 2710.06 249.721 10
-2 2 -22 2665.9 263.775 10
2 2 22 2876.94 247.126 13
-2 -2 22 2298.92 200.524 13
2 2 -22 2513.05 221.244 11
-2 2 22 2516.22 205.194 13
-2 2 22 2324.01 211.761 26
2 -2 -22 2462.31 215.756 24
2 2 -22 2984.4 242.195 24
-2 -2 -22 2142.6 220.735 24
-2 -2 22 2615.18 224.396 26
-2 2 -22 2547.51 242.752 24
2 2 22 2390.89 208.811 26
2 2 22 2804.61 224.274 25
2 -2 22 2575.07 212.848 26
2 -2 -22 2240.97 205.936 22
-2 -2 -22 2629.89 234.646 22
2 2 -22 2871.52 207.025 19
-2 -2 -22 2335.93 226.494 17
2 -2 -22 2496.54 199.158 17
2 -2 -22 2438.6 217.318 18
-2 -2 -23 11902.2 529.146 7
2 2 -23 10707.7 450.918 9
-2 2 -23 11901.5 532.8 7
2 2 -23 11801.6 497.871 7
2 -2 -23 11376.5 489.239 7
2 2 -23 11577.2 466.983 33
2 2 23 11025.8 449.334 30
-2 2 23 11368.3 473.903 30
2 -2 23 11800 456.547 30
-2 -2 23 11775.9 476.546 30
-2 2 23 11745.4 478.499 26
2 2 23 10848.2 452.377 26
2 -2 -23 11853.4 492.332 24
2 2 23 11226.7 471.643 25
-2 -2 23 11871 481.3 26
-2 2 -23 11535.8 529.372 24
-2 -2 -23 11411.9 519.531 24
2 2 -23 11194 495.126 24
2 -2 23 12174 470.182 26
2 -2 -23 11726.2 473.914 18
2 -2 -23 11028.1 429.345 17
-2 -2 -23 11906.2 507.959 17
2 -2 -23 10674.5 462.274 22
-2 -2 -23 11246.1 502.438 22
-2 2 23 10919.1 445.646 13
-2 -2 -23 11611.8 492.979 11
2 2 -23 10874.6 510.297 10
-2 2 -23 11519.9 548.839 10
2 2 23 11534.5 503.346 13
-2 -2 23 11944.3 470.222 13
2 2 -23 12127.1 493.736 11
2 2 24 8453.14 415.105 13
-2 2 24 8190.18 368.544 13
2 2 -24 8848.6 435.2 10
-2 2 -24 7840.9 439.503 10
-2 -2 24 9299.74 393.697 13
-2 -2 -24 8011.72 390.841 11
2 2 -24 9219.45 412.051 11
2 2 -24 8533.32 377.728 33
-2 -2 24 8737.96 398.055 26
2 -2 24 8067.53 378.071 26
2 2 24 9393.75 395.965 26
-2 2 24 8685.05 395.817 26
2 2 -24 7961.56 396.866 7
2 -2 -24 8936.23 415.356 7
-2 2 -24 8898.65 443.261 7
-2 -2 -24 8561.84 435.743 7
-2 2 -24 8274.68 411.57 9
2 -2 -24 8018.24 342.288 17
2 2 -24 8458.43 461.816 18
-2 -2 -24 7414.6 385.439 17
2 -2 -24 8499.82 381.785 18
2 2 -25 841.254 131.767 11
-2 -2 25 888.988 125.316 13
2 -2 25 1022.77 149.682 13
2 2 25 777.59 141.625 13
2 2 -25 1033.74 153.968 10
-2 2 -25 746.878 150.627 10
-2 -2 -25 816.577 133.072 11
-2 2 25 799.646 117.625 13
2 2 -25 939.854 121.281 33
-2 -2 25 853.643 133.145 26
-2 2 25 1066.81 146.49 26
2 2 25 734.045 122.733 26
2 -2 25 964.475 138.095 26
2 2 -25 900.512 162.967 18
2 -2 -25 939.754 123.898 18
-2 -2 -25 713.336 126.949 17
2 2 -25 896.872 144.401 7
-2 2 -25 1057.28 162.375 7
2 -2 -25 1039.03 148.048 7
-2 2 -25 1236.41 153.956 9
-2 -2 -25 983.962 156.412 7
2 2 -26 9242.1 444.028 18
2 -2 -26 9549.21 373.881 18
-2 2 -26 9742.34 445.721 18
-2 -2 -26 9346.22 385.985 17
2 2 26 9887.65 392.561 26
2 -2 26 9998.92 396.798 26
-2 -2 26 9917.73 400.29 26
-2 2 26 9835.4 401.058 26
2 2 -26 10520.2 417.309 11
2 -2 26 9677.19 409.57 13
-2 -2 -26 9989.01 406.75 11
-2 2 -26 10045.3 457.698 10
2 2 26 10225.1 429.641 13
-2 -2 26 9427.81 383.252 13
2 2 -26 10480.2 436.866 10
-2 2 26 9918.37 371.87 13
2 -2 -26 9567.05 376.187 23
2 2 -26 10492.3 425.087 7
2 -2 -26 10611.7 422.96 7
-2 2 -26 9143.99 394.764 9
-2 2 -26 9845.34 437.447 7
-2 -2 -26 10258.9 445.113 7
-2 -2 -27 -9.0402 50.4685 17
2 2 -27 -43.2217 77.9551 18
2 -2 -27 17.1708 51.4325 18
-2 2 -27 26.4983 72.8361 18
2 2 27 30.6439 70.1927 26
2 -2 27 10.1903 70.0253 26
-2 -2 27 31.6428 71.7522 26
-2 2 27 -10.7529 72.3985 26
2 2 -27 -12.0745 68.4214 10
2 2 27 24.5755 81.8662 13
2 2 -27 32.448 69.7232 11
-2 -2 -27 42.4613 65.245 11
-2 -2 27 -9.68583 61.7242 13
2 -2 27 -46.6754 75.2208 13
-2 2 -27 28.5003 71.9592 10
2 -2 -27 24.8281 52.7402 23
2 -2 -27 11.3359 71.3943 7
-2 -2 -27 65.7764 78.8089 7
-2 2 -27 13.1247 69.8607 7
2 2 -27 -11.4818 66.949 7
-2 -2 -28 3510.71 193.224 11
2 2 -28 3278.56 196.634 10
-2 2 -28 3646.2 224.551 10
-2 -2 28 3632.71 190.393 13
2 2 -28 3365 192.215 11
2 -2 28 3368.05 209.554 13
-2 2 -28 3535.64 217.466 11
2 2 28 3621.18 217.508 13
2 2 -28 3446.09 222.427 18
-2 2 -28 3285.37 205.467 18
2 -2 -28 3449.63 203.644 7
-2 -2 -28 3764.14 224.919 7
2 2 -28 3347.31 201.48 7
-2 2 -28 3667.61 221.457 7
2 2 28 3388.17 194.67 26
-2 2 28 3403.5 198.404 26
2 -2 28 3738.06 205.284 26
-2 -2 28 3395.89 197.295 26
-2 2 -29 1982.53 149.834 11
2 2 29 2263.72 156.549 13
-2 -2 29 2118.87 129.385 13
2 -2 29 2124.8 152.774 13
2 2 -29 2163.96 157.359 18
2 2 -29 2010 143.818 7
2 -2 -29 2149.81 147.434 7
-2 -2 -29 2458.12 162.512 7
-2 2 -29 2192.03 154.562 7
-2 -2 29 2083.92 140.68 26
-2 2 29 2084.33 141.624 26
2 -2 29 1981.05 137.185 26
2 2 29 2206.95 143.173 26
2 2 30 651.736 82.6886 13
2 -2 30 657.947 83.3751 13
-2 2 -30 659.291 83.8545 11
-2 -2 -30 682.245 81.2003 7
-2 2 -30 603.271 76.6377 7
2 -2 -30 503.105 71.0372 7
2 2 -30 565.767 71.8079 7
2 2 -30 644.345 77.8339 18
2 -2 31 982.175 77.9234 13
-2 2 -31 1115.75 80.8505 11
2 2 31 1047.08 75.9986 13
0 -3 1 6746.34 155.037 22
0 -3 -1 7131.41 186.1 22
3 0 -1 6569.54 174.444 25
0 3 -1 6756.49 190.567 25
0 3 1 7044.54 191.294 25
3 0 1 6813.2 177.223 25
3 0 -1 6906.89 213.326 28
3 0 1 6757.87 215.237 28
0 -3 -2 29228.4 615.986 22
0 3 2 28773.7 608.426 25
0 3 -2 28478.4 610.692 25
3 0 2 27725.3 593.917 25
0 3 -2 29424.2 560.205 24
0 -3 2 28893.8 554.141 30
3 0 -2 28640.2 640.03 28
0 3 2 26814.3 548.465 30
3 0 2 27234.9 641.115 28
3 0 -3 2348.15 106.625 22
0 -3 -3 2196.62 102.743 22
0 -3 -3 2164.63 70.5223 24
0 3 -3 2115.84 74.3901 24
3 0 3 2151.86 86.992 25
0 3 3 2275.85 94.4558 25
0 3 3 2265.46 67.4765 30
3 0 3 1967.46 110.359 28
0 -3 3 2151.65 68.5593 30
3 0 -3 2303.77 113.447 28
0 -3 -4 42097.3 863.612 24
3 0 4 42246.2 879.789 25
0 3 4 43679.1 890.795 25
0 3 -4 42381.9 870.609 24
3 0 -4 40221.8 908.324 24
3 0 4 39438.7 926.065 28
0 -3 4 42724.2 858.757 30
3 0 4 41085.1 899.561 30
0 3 4 42742.2 856.658 30
3 0 -4 41651.3 924.949 28
3 0 -4 41817 905.911 22
0 -3 -4 44732.4 919.434 22
-3 0 -4 42841.5 933.794 3
0 3 -5 38356.8 803.622 24
3 0 -5 36390.7 831.538 24
3 0 5 37901.4 803.168 25
0 3 5 37591 810.466 25
0 -3 -5 38239.1 794.981 24
3 0 -5 37746.8 853.161 28
0 -3 5 36642.3 785.922 30
3 0 5 38359.1 822.732 30
0 3 5 37739.9 785.757 30
0 -3 -5 38646.9 845.404 22
3 0 -5 39502.1 829.858 22
-3 0 -5 39456.1 861.205 3
0 -3 -6 57660.4 1187.1 24
0 3 6 58091.3 1196.14 25
0 3 -6 58207.6 1196.21 24
3 0 -6 55804.3 1219.11 24
3 0 6 57710.7 1205.81 30
0 3 6 56982.6 1176.13 30
0 -3 6 58974.3 1181.62 30
3 0 -6 56817.9 1240.78 28
0 -3 -6 57503.2 1235.69 22
3 0 -6 58544.3 1213.2 22
0 3 -6 57708.1 1199.7 3
-3 0 -6 58323.3 1249.1 3
0 -3 -6 57629.7 1199.19 3
0 3 -7 45.4575 47.2292 35
0 -3 -7 -4.41579 32.6859 24
3 0 -7 57.5549 37.5243 24
0 3 -7 52.9721 32.7634 24
0 3 7 39.7306 32.3936 25
0 3 7 27.3358 27.3714 30
0 -3 7 31.4863 31.3121 30
3 0 7 19.055 38.4589 30
0 -3 -7 25.4506 44.1607 22
3 0 -7 20.0385 32.6625 22
0 -3 -7 58.0001 32.5466 3
0 3 -7 14.7281 33.0583 3
-3 0 -7 -6.84084 37.0182 3
0 3 -8 39509 946.195 35
3 0 -8 38549.4 924.612 24
0 -3 -8 40553.2 904.015 24
0 3 8 40510 897.547 25
0 3 -8 41043.3 912.168 24
0 -3 8 42141.6 894.972 30
3 0 8 41108.7 906.451 30
0 3 8 41328.8 891.746 30
3 0 -8 41625 913.295 22
0 -3 -8 40970.7 947.731 22
0 3 -8 40400.8 810.001 22
0 -3 -8 39277.1 912.577 3
0 3 -8 41402.9 920.142 3
-3 0 -8 42402.4 962.519 3
0 3 -9 45681.7 1104.46 35
3 0 -9 48072.9 1097.63 32
0 -3 -9 48116.7 1109.97 34
3 0 -9 43794.9 1075.75 24
3 0 -9 49016.9 1119.43 27
0 -3 -9 47346.4 1060.43 24
0 3 9 46893.3 1048.71 25
3 0 9 48042.2 1065.36 26
0 3 -9 48564 1074.61 24
3 0 9 50171.5 1062.91 30
0 -3 9 48275 1048.5 30
0 3 -9 48007.4 1083.97 29
0 3 9 48890.5 1048.67 30
3 0 -9 50624.8 1070.02 22
0 3 -9 47660.9 965.229 22
0 -3 -9 47449.2 1100.74 22
0 3 -9 48979.9 1083.57 3
-3 0 -9 49709.7 1124.16 3
0 -3 -9 47598.9 1075.28 3
0 -3 -10 9698.01 345.779 34
3 0 -10 9287.52 347.728 33
0 3 -10 9925.64 354.869 35
3 0 -10 9558.8 334.355 32
0 3 -10 9820.46 326.723 24
3 0 -10 8652.53 320.82 24
3 0 -10 10003.2 358.195 27
3 0 10 9927.48 316.344 26
0 -3 -10 9533.34 316.398 24
0 3 10 9804.19 304.268 30
0 3 -10 9385.17 325.746 29
3 0 10 9668.41 309.259 30
0 -3 10 10034 307.725 30
0 3 -10 9414.65 238.333 22
3 0 -10 9301.62 309.203 22
-3 0 -10 9725.82 358.277 3
3 0 -11 14681.8 478.54 33
0 -3 -11 16095.1 483.9 34
3 0 -11 15449 464.819 32
0 3 -11 13646.4 471.618 35
0 3 -11 14696.8 479.611 33
3 0 11 15398 442.46 26
3 0 -11 14649.5 482.289 27
0 3 11 14861.4 425.253 26
0 3 -11 15470.2 459.521 24
0 -3 11 14804.8 426.708 26
0 -3 -11 15184.4 446.732 24
3 0 -11 13934.8 450.962 24
0 -3 11 15450.6 432.82 30
3 0 -11 15118.3 429.64 29
0 3 11 15250.7 429.272 30
-3 0 11 14240.9 476.195 30
3 0 11 15015.6 433.168 30
0 3 -11 14815.9 458.531 29
3 0 -11 15469.8 439.304 22
-3 0 -11 15634.7 500.834 3
0 3 -12 2667.92 182.566 33
0 -3 -12 3005.68 185.876 34
0 3 -12 2851.9 194.036 35
3 0 -12 2904.7 178.069 32
3 0 -12 2605.83 182.576 33
0 -3 -12 2840.64 170.199 24
3 0 12 2847.68 165.878 26
0 3 -12 2771.46 174.99 24
3 0 -12 2954.1 194.579 27
0 3 12 2663.02 155.523 26
0 -3 12 2707.28 157.342 26
3 0 -12 2587.99 171.577 24
0 3 -12 2523.6 166.278 29
3 0 12 2894.47 166.175 30
0 -3 12 2768.24 158.375 30
3 0 -12 2824.95 159.419 29
-3 0 12 2692.76 184.799 30
0 3 12 2667.59 157.854 30
3 0 -12 2711.97 160.27 22
-3 0 -12 3219.39 206.052 3
3 0 -13 7492.26 329.576 33
0 -3 -13 7905.35 327.607 34
0 3 -13 7673.8 332.543 33
3 0 -13 7544.29 314.235 32
0 3 -13 7832.11 349.983 35
0 3 13 7652.6 295.447 26
3 0 -13 8281.11 349.724 27
0 3 -13 8081.92 325.298 24
3 0 -13 6692.25 305.621 24
0 -3 -13 7670.08 310.633 24
0 -3 13 8070.45 299.178 26
3 0 13 7784.78 302.101 26
3 0 13 8000.46 300.32 30
0 3 13 7679.73 295.389 30
0 3 -13 7987.14 326.07 29
-3 0 13 7768.17 340.381 30
0 -3 13 7606.37 293.878 30
3 0 -13 7575.44 297.203 22
-3 0 -13 8294.91 359.639 3
3 0 -14 3204.1 197.951 32
3 0 -14 2983.49 205.587 33
0 3 -14 3021.64 205.625 33
0 -3 -14 3220.33 203.354 34
0 3 -14 3031.89 218.962 35
0 -3 14 3090.4 182.702 30
3 0 14 3414.45 191.798 30
0 3 -14 3077.95 201.617 29
-3 0 14 3237.21 219.304 30
0 3 14 3093.65 183.885 30
0 -3 14 3254.29 186.155 26
3 0 14 3025.7 190.187 26
0 3 -14 3667.95 219.804 24
3 0 -14 3310.95 222.09 27
0 -3 -14 2761.52 187.152 24
0 3 14 3326.71 188.621 26
0 -3 -14 3413.26 218.047 22
3 0 -14 3363.5 191.188 22
-3 0 -14 2856.82 222.333 3
3 0 -15 541.852 93.8296 7
0 -3 -15 344.442 89.0373 5
-3 0 -15 275.061 85.7023 3
0 -3 -15 456.919 94.2457 34
0 3 -15 354.971 83.0521 33
3 0 -15 358.797 88.4367 33
3 0 -15 428.755 83.7363 32
0 3 -15 344.658 93.6069 35
0 3 15 473.39 81.7209 30
0 -3 15 357.133 77.2165 30
3 0 15 492.992 89.0016 30
-3 0 15 427.878 103.464 30
0 3 -15 456.921 94.5661 29
0 -3 15 364.266 85.3669 13
0 3 -15 467.296 100.048 11
3 0 15 588.009 98.8637 26
0 -3 15 341.162 79.1125 26
0 3 -15 407.334 96.3139 24
0 -3 -15 437.234 89.8296 24
3 0 -15 368.298 91.2488 27
0 3 15 467.848 84.5881 26
3 0 -15 698.428 95.56 22
0 -3 -15 599.556 109.269 22
0 -3 -15 429.9 98.455 17
0 -3 -16 2870.1 209.304 7
3 0 -16 2723.44 207.085 7
0 -3 -16 2984.78 214.062 5
-3 0 -16 2726.4 224.575 7
0 3 -16 2446.89 195.795 7
-3 0 -16 2770.46 230.85 3
0 3 -16 2604.16 222.243 35
0 -3 -16 2975.85 206.96 34
3 0 -16 3134.04 220.898 33
0 3 -16 2896.89 209.965 33
0 3 -16 2315.07 192.474 29
0 3 16 2323.22 171.84 30
0 -3 16 2601.38 179.242 30
-3 0 16 2522.63 206.473 30
3 0 16 3128.99 195.333 30
3 0 -16 2599.77 201.638 10
0 3 -16 2387.68 199.075 11
0 -3 16 2182.97 180.738 13
0 -3 -16 2687.01 196.845 24
0 3 -16 2791.08 207.147 24
0 -3 16 2862.16 190.472 26
0 3 16 2441.09 177.974 26
3 0 16 3013.95 199.994 26
3 0 -16 2657.59 214.541 27
0 -3 -16 2664.93 208.822 22
3 0 -16 2304.98 181.429 19
3 0 -16 3013.96 189.575 22
0 -3 -16 2697.63 213.167 17
0 3 -17 2084.31 191.088 7
-3 0 -17 2077.43 165.309 6
0 -3 -17 1645.54 167.936 5
0 -3 -17 1895.04 180.956 7
3 0 -17 1886.92 178.904 7
-3 0 -17 1612.38 189.249 7
-3 0 -17 1682.19 192.314 3
0 3 -17 1762.81 193.765 35
0 3 -17 2017.9 176.966 33
0 -3 -17 2005.41 176.396 34
3 0 -17 2022 182.226 33
0 -3 17 1680.31 153.727 30
-3 0 17 1995.85 187.945 30
0 3 -17 2113.83 187.097 29
0 3 17 1781.48 155.325 30
3 0 17 2080.8 169.11 30
3 0 -17 1689.58 151.502 11
0 3 -17 2280.91 195.697 11
0 -3 17 1650.14 161.765 13
3 0 -17 1645.89 168.785 10
3 0 17 1950.87 182.723 13
0 3 17 2004.88 166.654 26
0 -3 17 1892.51 158.947 26
3 0 -17 1842.4 186.249 27
0 3 -17 1779.35 174.208 24
3 0 17 2127.64 176.745 26
0 -3 -17 1846.61 169.047 24
3 0 -17 1821.94 155.807 22
0 -3 -17 2093.26 192.064 22
3 0 -17 2019.5 172.654 19
0 -3 -17 1737.58 181.055 17
3 0 -17 1739.38 189.47 18
0 3 -18 3970.74 271.058 7
0 -3 -18 3852.92 262.394 5
0 -3 -18 4121.15 271.566 7
-3 0 -18 3841.02 294.752 7
3 0 -18 4232.11 274.269 7
-3 0 -18 4553.71 318.609 3
0 3 -18 3772.8 268.795 1
-3 0 -18 3728.43 241 34
0 3 -18 4121.24 297.412 35
3 0 -18 4354.17 274.681 33
0 -3 -18 4488.81 264.096 34
0 3 -18 4466.78 267.729 33
0 3 -18 4274.38 272.45 29
0 3 18 4530.31 250.068 30
-3 0 18 3971.31 270.272 30
3 0 18 4548.97 256.707 30
0 -3 18 4128.38 244.685 30
3 0 -18 4341.77 247.84 11
0 -3 -18 3862.68 235.693 11
0 -3 18 3902.89 257.267 13
3 0 18 3988.67 263.531 13
3 0 -18 4561.96 278.308 10
0 3 18 3992.26 242.462 26
3 0 18 4669.45 265.561 26
0 -3 18 4423.25 252.048 26
0 -3 -18 4562.95 276.563 24
0 3 18 4151.29 245.105 25
0 3 -18 4334.28 278.68 24
3 0 -18 4016.42 237.97 22
3 0 -18 4134.73 245.522 19
0 -3 -18 4506.07 287.224 22
3 0 -18 4346.71 302.24 18
0 -3 -18 4027.58 275.084 17
-3 0 -19 17834.1 687.975 7
0 -3 -19 18223.4 635.177 7
0 -3 -19 16818.9 615.717 5
3 0 -19 17924.7 630.76 7
0 3 -19 16330.1 650.038 9
0 3 -19 16646.1 622.987 7
-3 0 -19 17152.4 684.608 3
3 0 -19 18309.6 628.926 33
0 -3 -19 18113.5 595.383 34
0 3 -19 17329.3 596.338 33
3 0 19 16775.2 574.154 30
0 -3 19 17703 578.753 30
0 3 19 17809.4 578.801 30
-3 0 19 17919.3 641.811 30
3 0 -19 17261.8 569.754 11
0 3 -19 17033.7 682.855 10
3 0 -19 16732.6 610.786 10
3 0 19 17567.9 623.391 13
0 -3 -19 16207.3 561.812 11
0 -3 19 17272.6 607.943 13
0 -3 19 18389.3 593.887 26
3 0 19 18739.5 605.492 26
0 3 19 18188.8 588.863 26
0 3 -19 17008.9 629.995 24
0 3 19 17821.9 587.356 25
0 -3 -19 17589.9 620.219 24
3 0 -19 17221.5 568.545 22
-3 0 -19 18956.8 657.184 22
3 0 -19 17502.4 575.28 19
0 -3 -19 17598.6 636.346 22
3 0 -19 15965 644.873 18
0 -3 -19 16953.4 627.977 17
0 3 -20 10156.6 463.887 7
0 -3 -20 10284.3 460.782 7
-3 0 -20 10005.9 495.718 7
3 0 -20 9859.36 450.05 7
0 -3 -20 10116.7 449.899 5
0 3 -20 10419.1 491.843 9
-3 0 -20 10581.4 520.02 3
0 3 -20 10282.8 424.531 33
0 -3 -20 10648.7 425.748 34
3 0 -20 10662.3 452.463 33
3 0 20 10479.5 427.858 30
0 3 20 9880.72 410.954 30
-3 0 20 10120.1 461.975 30
0 -3 20 9963.63 414.484 30
0 -3 -20 9758.58 404.557 11
3 0 20 10598.3 461.866 13
0 -3 20 10018.2 440.164 13
3 0 -20 10238.6 412.222 11
3 0 -20 10458.4 450.165 10
0 3 -20 9451.94 494.501 10
3 0 20 10707 439.3 26
0 3 -20 10379.7 469.375 24
0 -3 20 10460.1 427.183 26
0 -3 -20 10045.7 448.659 24
0 3 20 10221 427.094 25
0 3 20 10243.7 421.879 26
0 -3 -20 9923.61 459.919 22
3 0 -20 10444.2 405.17 19
3 0 -20 9726.39 405.298 23
-3 0 -20 9294.63 448.062 22
3 0 -20 9524.1 400.209 22
3 0 -20 9426.09 475.478 18
0 -3 -20 9825.07 456.106 17
0 -3 -21 6749.95 369.731 7
3 0 -21 7305.55 381.888 7
-3 0 -21 7206.33 423.431 7
0 3 -21 6351.69 387.8 9
0 3 -21 7110.25 379.835 7
-3 0 -21 7611.57 435.635 3
3 0 -21 7703.43 374.808 33
0 -3 -21 7092.64 334.524 34
3 0 21 7282 350.306 30
0 -3 21 6744.17 335.811 30
-3 0 21 6133.81 362.142 30
0 3 21 6595.4 331.08 30
0 -3 21 7502.59 375.179 13
3 0 21 6310.14 358.931 13
0 -3 -21 6621.03 324.315 11
3 0 -21 7403.32 340.365 11
-3 0 -21 6566.68 383.796 11
-3 0 21 7415.4 333.827 13
0 3 -21 6824.39 419.148 10
3 0 -21 7038.3 360.794 10
0 -3 -21 6663.11 361.776 24
0 -3 21 7595.11 353.817 26
0 3 21 6923.83 344.684 25
3 0 21 7360.6 363.545 26
3 0 21 7254.5 353.134 25
0 3 -21 6910.36 379.921 24
0 3 21 7338.24 349.668 26
3 0 -21 6796.83 327.909 22
3 0 -21 6724.28 326.258 23
0 -3 -21 7857.95 398.603 22
-3 0 -21 7221.08 382.846 22
3 0 -21 6838.12 395.507 18
0 -3 -21 6745.76 367.428 17
3 0 -22 2320.62 221.999 7
-3 0 -22 3017.16 274.046 7
0 3 -22 2627.71 245.843 9
0 3 -22 2682.77 232.883 7
0 -3 -22 2950.32 240.378 7
-3 0 -22 2875.38 269.505 3
3 0 -22 2752.38 219.121 33
3 0 22 2615.64 210.806 30
-3 0 22 2811.01 237.15 30
0 3 22 2649.94 207.649 30
0 -3 22 2762.66 210.386 30
3 0 -22 2507.75 209.022 10
-3 0 -22 2773.8 246.857 11
0 3 22 2811.16 240.813 13
0 -3 22 2974.13 238.036 13
0 -3 -22 2759.79 197.427 11
3 0 -22 2503.3 197.269 11
0 3 -22 3237.86 288.535 10
-3 0 22 2625.84 195.558 13
0 3 22 2795.35 216.182 26
3 0 22 2979.76 229.015 26
0 3 22 3478.59 238.584 25
0 -3 -22 2647.11 220.914 24
0 3 -22 2626.68 232.116 24
0 -3 22 2564.04 209.513 26
3 0 22 2680.57 210.54 25
0 -3 -22 2829.3 236.534 22
3 0 -22 2548.28 198.295 23
-3 0 -22 2764.29 229.681 22
-3 0 -22 2394.38 217.541 17
3 0 -22 2693.09 247.673 18
0 -3 -22 2811.08 231.839 17
0 3 -23 7622.47 412.966 9
0 3 -23 8834.52 421.545 7
-3 0 -23 8383.6 450.095 7
3 0 -23 8804.91 416.787 7
0 -3 -23 8396.08 409.431 7
3 0 -23 8402.32 385.306 33
0 -3 23 8491.45 373.839 30
-3 0 23 7934.2 404.461 30
3 0 23 7444.92 362.359 30
0 3 23 8313.24 370.338 30
0 3 23 8198.49 382.253 25
0 3 23 8404.34 375.641 26
3 0 23 7853.27 371.909 25
3 0 23 8540.29 391.992 26
0 -3 -23 7921.95 396.638 24
0 -3 23 8703.51 381.027 26
-3 0 23 8597.57 415.108 26
0 3 -23 7877.37 411.185 24
-3 0 -23 7289.43 371.695 18
3 0 -23 7984.34 420.665 18
0 -3 -23 9061.83 412.921 17
-3 0 -23 8261.64 391.95 17
0 -3 -23 8661.13 418.291 22
3 0 -23 8096.07 348.363 23
0 -3 23 7916.89 389.854 13
-3 0 23 8681.77 359.942 13
3 0 -23 7778.02 372.664 10
0 -3 -23 7677.61 341.316 11
0 3 -23 7975.98 453.195 10
3 0 -23 7991.47 354.609 11
-3 0 -23 7782.69 409.35 10
0 3 23 8929.83 422.782 13
-3 0 -23 8372.31 426.172 11
0 3 24 4121.47 274.868 13
0 -3 -24 3647.88 215.491 11
3 0 -24 3491.11 235.124 10
-3 0 -24 3824.39 273.16 10
0 3 -24 4037.74 279.315 11
0 -3 24 3785.88 261.568 13
-3 0 -24 3908.54 279.899 11
0 3 -24 3397.19 289.092 10
3 0 -24 3508.59 219.078 11
3 0 -24 3863.3 244.045 33
3 0 24 3820.19 252.486 26
0 3 24 3977.38 250.59 26
0 -3 24 3958.33 247.405 26
-3 0 24 4104.65 278.899 26
-3 0 -24 4078.12 302.722 7
0 3 -24 4024.31 273.501 7
0 3 -24 3796.45 275.948 9
3 0 -24 3792.9 266.426 7
0 -3 -24 3782.11 261.918 7
3 0 -24 3493.37 268.81 18
0 -3 -24 4185.22 264.523 17
3 0 -25 49.2214 52.4013 11
0 3 -25 45.5901 84.8387 11
3 0 -25 44.9475 65.5222 10
0 3 25 14.2674 78.4347 13
0 3 -25 18.6063 92.2004 10
-3 0 -25 15.7936 86.8247 11
-3 0 -25 -14.9453 72.6213 10
0 -3 25 -27.4143 78.8078 13
3 0 -25 11.6762 53.2244 33
3 0 25 38.4941 81.7702 26
-3 0 25 14.277 86.6479 26
0 -3 25 23.4381 68.3338 26
0 3 25 23.5941 65.8601 26
0 3 -25 163.98 112.684 18
0 -3 -25 12.6533 69.5617 17
3 0 -25 93.2851 89.3887 18
3 0 -25 101.353 86.7399 7
-3 0 -25 -18.167 101.421 7
0 3 -25 15.1591 65.8841 9
0 3 -25 -28.5038 87.5973 7
0 -3 -25 -14.1106 79.9599 7
0 3 26 2182.89 172.588 26
3 0 26 2226.66 187.014 26
0 -3 26 2718.45 186.492 26
-3 0 26 2475.11 201.83 26
0 3 -26 2407.22 234.768 18
3 0 -26 2209.23 196.093 18
0 -3 -26 2159.98 170.41 17
0 3 -26 2232.51 196.43 11
0 3 26 2263.42 187.707 13
0 3 -26 2365.52 216.938 10
-3 0 -26 2141.59 181.139 10
-3 0 -26 2492.41 212.433 11
0 -3 26 2360.03 193.879 13
0 -3 -26 2378.03 191.382 7
0 3 -26 2388.62 194.168 7
3 0 -26 2381.3 200.749 7
-3 0 -26 2742.42 233.325 7
0 3 -26 2208.1 183.383 9
-3 0 27 5042.99 271.46 26
0 -3 27 4802.14 244.876 26
0 3 27 5126.61 249.705 26
3 0 27 5505.48 272.601 26
3 0 -27 4916.62 270.55 18
0 -3 -27 5105.75 238.815 17
0 3 -27 5805.57 329.45 18
0 3 -27 5386.46 287.403 11
0 3 -27 5310.47 303.624 10
0 -3 27 5031.33 269.041 13
0 3 27 5265.49 268.975 13
-3 0 -27 5660.57 295.799 11
-3 0 -27 5200.53 300.329 7
3 0 -27 5531.49 281.836 7
0 -3 -27 5280.88 271.176 7
0 3 -27 5531 272.932 7
0 3 28 8.05193 54.2153 26
0 -3 28 31.8617 57.9297 26
3 0 28 -9.16121 64.2022 26
-3 0 28 48.921 63.0736 26
3 0 -28 47.6347 58.5574 18
0 3 -28 50.876 73.1273 18
0 -3 -28 74.2864 44.2115 17
-3 0 -28 31.7461 66.6482 11
0 3 -28 47.1125 69.6259 10
0 -3 28 57.375 64.3854 13
0 3 -28 -31.3743 67.4175 11
0 3 28 27.222 57.8272 13
3 0 -28 88.7983 70.4616 7
0 3 -28 -8.91815 61.2853 7
0 -3 -28 -18.0654 56.2094 7
-3 0 -28 -24.1864 76.1653 7
-3 0 29 6447.91 261.5 26
3 0 29 5974.76 250.862 26
0 3 -29 5398.18 264.132 18
3 0 -29 6087.47 245.569 18
0 3 -29 5905.18 235.998 7
3 0 -29 6437.68 261.949 7
0 -3 -29 6080.94 240.476 7
-3 0 -29 5844.58 272.443 7
-3 0 -29 5988.49 259.082 11
0 3 -29 6158.3 265.554 11
0 3 -29 5654.98 261.855 10
0 3 29 5692.23 236.171 13
0 -3 29 6162.45 255.008 13
3 0 -30 538.734 64.528 18
0 3 -30 654 79.1672 18
0 -3 30 623.645 71.234 15
-3 0 -30 668.317 85.4159 7
3 0 -30 554.872 74.8606 7
0 3 -30 591.661 62.6205 7
0 -3 -30 434.761 62.2685 7
3 0 30 629.859 78.7701 13
0 3 -30 656.052 79.3087 11
0 3 -30 547.966 69.1542 10
0 -3 30 615.274 74.4446 13
-3 0 -30 670.998 76.97 11
-3 0 -31 2421 121.296 7
3 0 31 2409.34 118.024 13
3 1 -30 625.22 73.3533 18
-1 3 -30 504.542 64.6448 18
1 3 30 635.663 74.2414 13
-1 3 -30 613.068 77.744 11
-1 -3 30 561.799 65.9068 13
-1 3 -30 546.287 70.9457 10
-3 -1 -30 514.879 65.0033 11
1 -3 -30 501.048 61.1021 7
3 1 -30 579.855 73.3038 7
-3 -1 -30 530.453 78.9158 7
-1 3 -30 547.3 61.9418 7
3 -1 29 880.781 95.8092 26
-3 1 29 912.684 100.537 26
3 1 -29 906.646 98.5834 18
-1 3 -29 729.633 99.6796 18
1 -3 -29 744 84.6081 7
-3 -1 -29 945.498 112.678 7
3 1 -29 946.571 101.727 7
-1 3 -29 1021.95 98.104 7
-1 3 -29 962.512 106.359 11
-3 -1 -29 815.209 96.5901 11
-1 -3 29 884.591 94.2977 13
1 3 29 978.524 103.754 13
-1 3 -29 743.007 97.1092 10
-1 -3 28 541.046 87.207 13
-3 -1 -28 605.856 96.5617 11
1 3 28 577.482 95.6489 13
-1 3 -28 537.108 103.586 10
-1 3 -28 583.576 103.491 18
3 1 -28 517.025 92.6477 18
-1 -3 28 492.372 82.7663 26
1 3 28 543.778 82.0311 26
-3 1 28 533.932 95.9247 26
3 -1 28 393.747 84.0177 26
1 -3 -28 469.86 75.1475 23
-1 3 -28 602.028 95.387 7
-3 -1 -28 511.811 102.856 7
3 1 -28 582.255 98.6823 7
1 -3 -28 486.599 86.0038 7
3 -1 27 217.588 80.6349 26
1 3 27 307.691 78.5547 26
-1 -3 27 176.714 67.7345 26
-3 1 27 201.513 82.9352 26
-1 3 -27 219.396 95.4194 10
1 3 27 175.594 79.7156 13
-3 -1 -27 227.227 83.0774 11
3 1 -27 314.112 75.2034 10
-1 -3 27 315.292 84.9162 13
1 -3 -27 196.7 74.0195 7
-3 -1 -27 208.453 91.6673 7
-1 3 -27 232.135 76.0462 7
3 1 -27 214.484 79.9472 7
-1 3 -27 43.1491 39.39 9
-1 3 -27 318.667 108.427 18
1 -3 -27 191.52 61.0454 17
3 1 -27 176.717 79.5799 18
3 1 -26 4693.76 247.655 33
-1 -3 26 5382.62 268.441 26
-3 1 26 5637.02 296.784 26
1 3 26 5149.56 263.061 26
3 -1 26 5229.05 276.795 26
-1 3 -26 5338.6 326.367 10
3 1 -26 4636.76 244.458 11
-1 -3 26 5124.84 275.268 13
-3 -1 -26 5268.52 295.233 11
1 3 26 5082.07 289.705 13
3 1 -26 4543.36 257.344 10
1 -3 -26 4941.81 271.789 7
-1 3 -26 4918.87 278.445 7
-3 -1 -26 5197.51 316.34 7
-1 3 -26 4379.74 270.697 9
3 1 -26 5198.08 288.583 7
3 1 -26 5686.02 314.542 18
1 -3 -26 5261.28 255.237 17
-1 3 -26 5535.66 338.384 18
-3 -1 -26 4726.38 250.371 17
3 1 -25 578.22 101.108 33
1 3 25 451.886 99.8561 26
-3 1 25 632.542 116.262 26
3 -1 25 604.968 113.943 26
-1 -3 25 506.288 105.877 26
-3 -1 -25 353.693 107.106 11
3 1 -25 512.359 98.1374 11
-1 3 -25 588.901 132.149 10
3 1 -25 413.91 101.743 10
1 3 25 508.155 120.986 13
-1 -3 25 538.599 119.417 13
-3 -1 -25 442.322 132.379 7
-1 3 -25 396.793 109.439 9
3 1 -25 340.835 107.283 7
1 -3 -25 469.091 104.588 7
-1 3 -25 597.984 118.082 7
3 1 -25 617.054 130.977 18
1 -3 -25 405.15 93.2028 17
-3 -1 -25 571.201 106.686 17
1 -3 -25 309.26 68.9278 18
3 1 -24 4238.7 264.474 33
-1 -3 24 3773.31 257.978 13
3 1 -24 3683.15 259.174 10
-1 3 -24 5112.34 347.509 10
3 1 -24 4546.59 263.767 11
-3 -1 -24 4728.38 308.265 11
1 3 24 4278.65 287.631 13
-3 -1 -24 4400.25 267.869 10
1 3 24 4517.86 259.226 26
-1 -3 24 4104.68 255.163 26
3 -1 24 4150.31 261.651 26
-3 1 24 4523.24 288.815 26
1 -3 -24 4331.1 231.645 18
-3 -1 -24 4240.13 276.72 17
1 -3 -24 4557.36 265.849 17
3 1 -24 4124.01 296.181 18
-3 -1 -24 4422.18 312.782 7
3 1 -24 4225.32 281.033 7
-1 3 -24 4719.9 308.34 9
-1 3 -24 4690.53 295.576 7
1 -3 -24 4497.83 280.136 7
-3 -1 -23 399.675 129.041 7
3 1 -23 542.993 124.39 7
-1 3 -23 201.979 107.525 7
1 -3 -23 504.019 118.052 7
-1 3 -23 394.984 115.85 9
3 1 -23 294.205 95.1257 33
-3 1 23 535.055 112.778 30
3 -1 23 427.571 103.341 30
-1 -3 23 461 99.4359 30
1 3 23 313.014 83.7571 30
-1 -3 23 409.355 108.465 13
-3 -1 -23 243.862 101.846 11
-3 -1 -23 332.377 97.6822 10
3 -1 23 420.176 118.358 13
3 1 -23 399.51 98.8485 11
-1 3 -23 431.099 143.806 10
3 1 -23 482.217 120.222 10
1 3 23 731.044 141.364 13
1 3 23 330.332 97.9924 25
1 3 23 359.224 102.331 26
3 -1 23 526.385 119.888 26
3 -1 23 333.887 92.0847 25
3 1 -23 347.637 109.371 24
-3 1 23 349.428 117.794 26
-3 -1 -23 416.846 123.748 24
-1 3 -23 369.109 106.938 24
-1 -3 23 465.078 108.304 26
1 -3 -23 414.852 103.132 22
1 -3 -23 397.601 102.619 17
3 1 -23 464.316 134.479 18
1 -3 -23 393.545 89.7603 18
-3 -1 -23 351.661 115.319 17
-1 3 -22 17718.2 681.756 9
-1 3 -22 18526.7 664.703 7
3 1 -22 18013.5 642.452 7
1 -3 -22 17706.6 628.786 7
-3 -1 -22 16616.5 678.806 7
3 1 -22 17593.6 622.35 33
-1 -3 22 17789.8 598.123 30
1 3 22 17560.1 582.359 30
-3 1 22 17237.4 634.891 30
3 -1 22 16485.2 583.646 30
3 1 -22 16763.9 587.822 11
-1 3 -22 17111 640.803 11
3 -1 22 16463.8 617.421 13
3 1 -22 17137.5 637.631 10
-1 -3 22 17136.1 612.504 13
-1 3 -22 17308.8 706.786 10
-3 -1 -22 18312.9 671.161 11
-1 3 -22 17909.2 665.503 24
1 3 22 16840.8 602.181 25
1 -3 -22 18373.8 636.073 24
-3 -1 -22 17674.2 693.502 24
1 3 22 18185.5 593.512 26
-1 -3 22 17097 592.278 26
3 1 -22 16892.2 632.736 24
1 -3 -22 16890.8 627.36 22
3 1 -22 16210.7 554.644 19
-3 -1 -22 16577.4 643.539 22
-3 -1 -22 17470.2 653.444 17
1 -3 -22 17050.4 609.695 17
1 -3 -22 16788.6 561.354 18
-3 -1 -21 11247 538.238 7
3 1 -21 11710.2 497.568 7
-1 3 -21 11429.5 508.278 7
1 -3 -21 11525 484.785 7
-3 -1 -21 12546.4 572.189 3
3 1 -21 12043.5 496.093 33
-1 -3 21 11639.6 460.179 30
-3 1 21 11805.3 504.919 30
1 3 21 11394.8 444.26 30
3 -1 21 11826.8 461.653 30
3 1 -21 11592.5 465.518 11
-1 -3 21 11781.3 479.39 13
-3 -1 -21 10901.4 501.362 11
3 -1 21 12138.4 497.774 13
-1 3 -21 11752.1 567.951 10
3 1 -21 11499 500.98 10
-1 3 -21 11710.5 507.618 11
3 1 -21 10715 485.755 24
1 3 21 11193.3 446.095 26
-1 -3 21 10726.2 449.615 26
1 3 21 11291.4 468.636 25
-1 3 -21 11126.1 503.833 24
-3 -1 -21 11821.7 543.687 24
1 -3 -21 11636.9 482.662 24
-3 -1 -21 10626.2 496.745 22
3 1 -21 10733.4 440.363 19
1 -3 -21 11672.5 499.147 22
1 -3 -21 11407.1 443.506 18
1 -3 -21 11389.2 478.336 17
-3 -1 -20 11339.4 530.662 7
1 -3 -20 10317.5 459.473 7
-1 3 -20 11381.1 498.685 7
3 1 -20 11558.5 487.73 7
-3 -1 -20 11320.5 534.751 3
-3 -1 -20 11204.8 447.011 34
-1 3 -20 10912.1 520.942 35
1 -3 -20 11022.7 428.828 34
3 1 -20 11377.2 484.974 33
-1 -3 20 10907.1 443.887 30
3 -1 20 10590.4 432.936 30
-3 1 20 10680.9 479.56 30
1 3 20 10631.2 423.282 30
-3 -1 -20 10749.1 488.437 11
-1 3 -20 11397.1 546.947 10
-1 -3 20 10296.5 451.663 13
3 1 -20 11030.8 489.862 10
3 -1 20 11164 472.898 13
-1 3 -20 10954.4 485.42 11
3 1 -20 11828.9 458.526 11
1 3 20 11061.3 452.603 25
-1 -3 20 10660.6 440.825 26
3 1 -20 10860.4 477.84 24
-3 -1 -20 11484.8 524.27 24
1 3 20 11019.8 438.345 26
-1 3 -20 11406.9 501.802 24
3 -1 20 10046.6 435.463 26
1 -3 -20 10226.7 452.866 24
-3 -1 -20 11342.3 502.096 22
3 1 -20 10701.5 443.461 19
1 -3 -20 10468 467.627 22
1 -3 -20 11895 486.225 17
1 -3 -20 10555.1 428.732 18
-1 3 -19 9395.14 446.723 7
-3 -1 -19 9910.05 414.475 6
-3 -1 -19 10598.9 496.899 7
1 -3 -19 9895.3 436.606 7
3 1 -19 10489.2 456.293 7
-3 -1 -19 10803.7 506.705 3
-3 -1 -19 9388.45 421.511 34
3 1 -19 10072.1 451.408 33
-1 3 -19 10182.8 488.875 35
1 -3 -19 10076.5 407.181 34
-3 1 19 9934.41 450.215 30
1 3 19 9631.67 393.711 30
-1 -3 19 9814.31 411.492 30
3 -1 19 9700.27 402.705 30
3 -1 19 9469.61 429.472 13
3 1 -19 9447.51 446.979 10
-1 -3 19 10145.9 431.381 13
3 1 -19 9727.17 413.38 11
-1 3 -19 9581.67 446.79 11
-3 -1 -19 9476.5 451.982 11
1 3 19 10115.8 419.619 25
-1 -3 19 9808.8 410.521 26
3 1 -19 10583.1 454.199 24
1 3 19 9963.99 406.189 26
3 -1 19 9182.59 402.492 26
1 -3 -19 9751.86 426.969 24
-1 3 -19 9665.45 454.742 24
-3 -1 -19 9309.98 453.742 22
3 1 -19 9953.39 377.028 22
1 -3 -19 10125.4 448.054 22
3 1 -19 9875.79 425.631 19
1 -3 -19 9434.66 399.928 18
1 -3 -19 8971 422.465 17
-3 -1 -18 10145.7 419.621 6
-1 3 -18 9817.67 448.85 7
3 1 -18 9862.8 437.803 7
1 -3 -18 10981.2 446.201 7
-3 -1 -18 10204 482.022 7
-3 -1 -18 10161.4 485.127 3
3 1 -18 11263.5 468.026 33
-3 -1 -18 11057.3 444.449 34
1 -3 -18 10696.1 417.493 34
-1 3 -18 9887.32 478.161 35
-1 -3 18 10199.1 413.855 30
3 -1 18 10504.8 407.852 30
1 3 18 10160.7 394.524 30
-3 1 18 10898 464.866 30
-1 -3 18 10216.6 428.023 13
3 1 -18 9557.65 447.148 10
3 -1 18 10527.7 437.924 13
3 1 -18 9984.75 412.944 11
-3 -1 -18 9959.45 456.335 11
-1 3 -18 9315.47 434.177 11
3 1 -18 11146.5 457.607 24
1 3 18 10240.8 403.632 26
3 -1 18 10525.5 419.037 26
1 -3 -18 9709.7 420.429 24
1 3 18 9781.72 408.453 25
-1 3 -18 9608.42 443.592 24
-1 -3 18 9885.88 409.896 26
3 1 -18 9582.3 422.532 19
3 1 -18 9895.15 374.817 22
1 -3 -18 10114.3 441.981 22
1 -3 -18 10222.2 442.049 17
1 -3 -18 9635.56 397.519 18
1 -3 -17 7511.93 358.966 7
-3 -1 -17 7790.4 345.807 6
3 1 -17 7357.82 361.454 7
-3 -1 -17 8149.12 408.374 7
-1 3 -17 7857.86 379.05 7
1 -3 -17 7619.88 364.882 5
-3 -1 -17 7990.69 410.455 3
-1 3 -17 7721.26 400.042 35
3 1 -17 7635.83 380.875 33
3 1 -17 7386.23 328.441 32
1 -3 -17 7830.72 342.845 34
-3 -1 -17 7558.03 361.094 34
-1 -3 17 7384.91 335.775 30
1 3 17 7573.68 326.471 30
-3 1 17 7113.51 367.023 30
3 -1 17 7577.34 332.348 30
3 -1 17 7702.23 359.671 13
-1 3 -17 7189.95 358.33 11
3 1 -17 7405.13 340.978 11
3 1 -17 7223.3 369.552 10
-3 -1 -17 7428.95 374.791 11
-1 -3 17 7726.52 353.714 13
3 1 -17 7862.33 367.907 24
3 -1 17 7415.33 334.803 26
1 3 17 7464.1 331.175 26
1 3 17 7866.64 345.953 25
3 1 -17 7530.3 374.643 27
1 -3 -17 7877.9 354.359 24
-1 -3 17 7192.44 333.415 26
-1 3 -17 7949.16 381.702 24
3 1 -17 7383.79 355.45 19
3 1 -17 7557.98 312.696 22
1 -3 -17 7484.21 362.895 22
3 1 -17 7280.6 399.119 18
1 -3 -17 8040.83 374.308 17
1 -3 -17 7784.14 340.15 18
3 1 -16 502.583 102.439 7
1 -3 -16 291.674 83.1907 7
-3 -1 -16 372.816 101.291 7
-3 -1 -16 494.504 91.9479 6
1 -3 -16 484.606 102.618 6
-1 3 -16 427.111 100.201 7
-3 -1 -16 494.458 112.504 3
1 -3 -16 469.625 97.8178 5
-1 3 -16 441.611 111.65 35
3 1 -16 553.315 93.5963 32
-1 3 -16 632.649 97.892 33
1 -3 -16 638.583 98.8019 34
3 1 -16 638.66 115.833 33
1 3 16 445.947 83.363 30
-1 3 -16 612.047 108.424 29
3 -1 16 489.249 90.3913 30
3 1 -16 471.097 94.5449 29
-1 -3 16 653.386 99.5688 30
-3 1 16 426.629 109.214 30
3 -1 16 722.517 113.948 13
-1 3 -16 495.375 104.854 11
3 1 -16 456.339 111.199 10
3 1 -16 559.333 97.7832 11
-1 -3 16 445.968 91.9537 13
-3 -1 -16 405.557 109.425 11
3 1 -16 489.897 100.1 24
1 3 16 499.31 91.3315 25
-1 3 -16 560.687 105.043 24
3 -1 16 664.735 106.307 26
1 -3 -16 511.958 95.2198 24
3 1 -16 348.552 99.2297 27
1 3 16 419.035 90.9614 26
1 -3 -16 404.422 99.3424 22
3 1 -16 447.443 78.4202 22
3 1 -16 532.183 105.664 19
1 -3 -16 374.163 79.9963 18
3 1 -16 445.889 105.813 18
1 -3 -16 385.745 102.383 17
3 1 -15 9516.96 397.288 7
1 -3 -15 10325.6 403.646 6
1 -3 -15 9775.25 400.722 5
-1 3 -15 9952.03 416.436 3
-3 -1 -15 10882.4 449.621 3
-1 3 -15 10015.2 436.097 35
3 1 -15 9887.46 381.902 32
3 1 -15 10188.7 424.724 33
1 -3 -15 9706.53 383.031 34
-1 3 -15 9829.71 383.169 33
3 -1 15 9919.8 366.44 30
-1 3 -15 9747.24 391.436 29
1 3 15 10049.5 362.635 30
-1 -3 15 10037.1 381.48 30
3 1 -15 9432.21 371.749 29
-3 1 15 10047.8 415.661 30
-1 3 -15 10447.2 415.199 11
3 -1 15 9395.43 389.245 13
-1 -3 15 9830.43 386.32 13
3 1 -15 9498.96 414.572 10
3 1 -15 10188.9 422.582 27
1 3 15 9737.72 361.588 26
3 -1 15 10313.4 377.751 26
-1 3 -15 8942.06 394.996 24
1 3 15 10092.3 378.565 25
3 1 -15 10335.8 407.526 24
1 -3 -15 9358.41 379.884 24
3 1 -15 10132.3 351.673 22
1 -3 -15 9582.7 399.053 22
3 1 -15 9282.61 436.373 18
1 -3 -15 9933 407.069 17
3 1 -14 11489.2 455.337 33
-1 3 -14 11551.2 420.474 33
3 1 -14 11847.4 416.903 32
1 -3 -14 11995.7 424.416 34
3 1 -14 11750.6 437.263 35
-1 3 -14 12320.5 476.581 35
3 -1 14 12422.2 412.3 26
1 3 14 11627.5 395.602 26
-1 3 -14 12268.2 444.614 24
1 3 14 11480.1 402.551 25
3 1 -14 12461 464.061 27
1 -3 -14 12394 427.039 24
3 1 -14 11354 427.591 24
3 -1 14 11714.1 397.148 30
-1 3 -14 11479 425.442 29
1 3 14 11522.7 389.896 30
-1 -3 14 11383.6 407.956 30
3 1 -14 11698.3 411.087 29
-3 1 14 11586.2 446.726 30
1 -3 -14 12837.1 454.663 22
3 1 -14 11566.9 380.786 22
-3 -1 -14 11536 464.025 3
-1 3 -14 12533.1 459.468 3
3 1 -13 16592.9 520.762 32
3 1 -13 16737.4 558.448 33
3 1 -13 16056.1 528.71 35
1 -3 -13 17943.6 535.319 34
-1 3 -13 16468.1 525.119 33
-1 3 -13 17623.4 574.176 35
1 -3 -13 17119.6 516.329 24
1 3 13 17373.1 497.161 26
-1 3 -13 16662.5 533.348 24
3 1 -13 16501.7 531.291 24
3 1 -13 16704.6 551.88 27
1 3 13 17048.6 506.538 25
3 -1 13 17779 510.049 26
-1 3 -13 17397 530.855 29
3 1 -13 16952.9 510.417 29
-1 -3 13 17014.4 511.182 30
3 -1 13 16836.6 494.685 30
1 3 13 16737.2 487.451 30
-3 1 13 17043.9 553.062 30
3 1 -13 17405.2 485.361 22
1 -3 -13 15959.3 529.363 22
-3 -1 -13 16718.5 565.614 3
-1 3 -13 16746.3 541.462 3
3 1 -12 16400.8 515.393 32
-1 3 -12 16689.1 520.782 33
-1 3 -12 17745 563.853 35
1 -3 -12 18934.9 537.591 34
3 1 -12 17391.4 527.497 35
3 1 -12 18037.2 564.465 33
3 -1 12 17831.2 501.102 26
1 3 12 17454.9 502.604 25
1 -3 -12 17235.3 506.446 24
3 1 -12 18265.6 559.759 27
1 3 12 17366.8 486.406 26
3 1 -12 17502.4 528.427 24
-3 1 12 17701 554.541 30
3 -1 12 17036 489.951 30
-1 3 -12 17365 523.053 29
1 3 12 17656.7 484.149 30
-1 -3 12 17494.1 505.617 30
3 1 -12 16504.5 498.92 29
3 1 -12 17458.7 482.046 22
-1 3 -12 16721.7 438.424 22
-3 -1 -12 17610.9 561.407 3
-1 3 -12 17121.8 534.307 3
1 -3 -11 75956.2 1656.16 34
3 1 -11 75015.5 1650.49 32
3 1 -11 75888.4 1647.8 35
-1 3 -11 75668.4 1686.39 35
3 1 -11 74751.6 1691.09 33
3 -1 11 75545.2 1615.96 26
1 3 11 74863.9 1596.15 26
1 -3 -11 75982.5 1626.24 24
1 3 11 72938.4 1611.54 25
3 1 -11 74692.4 1680.56 27
3 1 -11 74794.4 1648.97 24
1 3 11 75738.5 1594.29 30
-1 3 -11 75886.2 1645.11 29
-1 -3 11 76537.1 1622.41 30
3 1 -11 75233.9 1620.51 29
-3 1 11 72949.2 1671.5 30
3 -1 11 76093.4 1608.46 30
-1 3 -11 73307.7 1542.63 22
3 1 -11 74576.8 1590.91 22
-1 3 -11 76640.9 1661.47 3
-3 -1 -11 76237.1 1691.34 3
3 1 -10 605.107 93.0477 33
3 1 -10 795.292 93.9947 32
1 -3 -10 648.036 87.3277 34
-1 3 -10 739.92 96.1737 35
3 1 -10 610.08 83.0762 35
1 -3 -10 830.414 83.9373 24
3 1 -10 638.916 85.1598 24
3 1 -10 854.99 101.564 27
3 -1 10 754.132 86.2177 26
1 3 10 876.202 85.1536 25
-1 -3 10 752.973 82.0486 30
1 3 10 806.277 76.2722 30
3 -1 10 705.465 81.2762 30
3 1 -10 842.425 85.3768 29
-1 3 -10 732.287 86.6581 29
3 1 -10 709.552 75.5048 22
-1 3 -10 656.589 84.6427 3
-3 -1 -10 809.01 101.143 3
1 -3 -9 37084.6 894.274 34
3 1 -9 37536.7 891.052 32
3 1 -9 36769 871.479 35
-1 3 -9 37162.4 905.145 35
1 -3 -9 36919 852.433 24
3 -1 9 38606.4 860.134 26
3 1 -9 38182.2 910.39 27
3 1 -9 37354.9 879.855 24
1 3 9 37530.6 856.635 25
1 3 9 37461.7 831.968 30
-1 3 -9 37408.1 871.613 29
3 -1 9 36924.8 847.216 30
-1 -3 9 36476.2 853.707 30
3 1 -9 38994.2 843.793 22
1 -3 -9 32794.2 870.209 22
-1 3 -9 37830.1 878.165 3
-3 -1 -9 37458.2 909.053 3
3 1 -8 7698.8 255.588 35
-1 3 -8 7580.38 276.481 35
3 1 -8 7420.27 260.484 24
1 3 8 7132.59 242.264 25
1 -3 -8 7040.98 237.525 24
-1 -3 8 7246.52 241.279 30
3 -1 8 7216.5 239.957 30
1 3 8 6696.54 219.238 30
1 -3 -8 7196.99 265.568 22
3 1 -8 7096.19 234.804 22
-1 3 -8 7193.06 254.697 3
-3 -1 -8 7487.63 277.579 3
3 1 -7 5520.43 198.773 35
-1 3 -7 5195.96 213.803 35
1 -3 -7 5085.74 182.006 24
3 1 -7 5145.47 202.248 24
1 3 7 5807.71 200.057 25
1 3 7 5094.07 170.271 30
3 -1 7 5344.93 191.382 30
-1 -3 7 5096.43 186.928 30
3 1 -7 4929.95 181.494 22
1 -3 -7 4913.22 204.525 22
-3 -1 -7 5429.48 218.784 3
-1 3 -7 5404.64 198.151 3
3 1 -6 7886.66 241.472 35
1 3 6 7551.89 243.135 25
3 1 -6 8149.22 257.082 24
1 -3 -6 8311.52 233.581 24
3 1 -6 7542.36 266.84 28
-1 -3 6 8093.06 237.999 30
3 -1 6 8067.36 243.814 30
3 -1 6 7460.93 263.567 28
1 3 6 8059.74 220.075 30
1 -3 -6 7598.78 258.017 22
3 1 -6 8864.39 246.613 22
-1 3 -6 8075.39 245.18 3
-3 -1 -6 8083.61 273.1 3
3 1 -5 100188 1997.81 35
1 -3 -5 99030.6 1981.14 24
1 3 5 99877.9 2013.02 25
3 1 -5 103146 2027.38 24
3 -1 5 100658 2009.84 30
3 -1 5 91765.2 2033.68 28
1 3 5 100010 1969.02 30
-1 -3 5 99958.6 1993.24 30
3 1 -5 99719.9 2042.24 28
3 1 -5 99874.8 2005.34 22
1 -3 -5 100230 2031.9 22
-1 3 -5 98929.2 2000.8 3
-3 -1 -5 99999.3 2048.32 3
3 1 -4 50896.7 1040.45 35
1 -3 -4 51599.3 1026.84 24
1 3 4 50941.3 1066.16 25
3 1 -4 51363.3 1073.13 24
-1 -3 4 49884.8 1038.1 30
3 -1 4 47769.4 1086.31 28
3 -1 4 49603.8 1059.61 30
1 3 4 50963.8 1017.92 30
3 1 -4 51359.8 1089.08 28
3 1 -4 48881 1058.92 22
1 -3 -4 51898.5 1077.07 22
-1 3 -4 50925 1043.13 3
-3 -1 -4 49913 1090.08 3
3 1 -3 84905.9 1645.9 35
3 1 -3 84061.9 1686.48 24
1 3 3 83753.2 1682.01 25
1 -3 -3 79102 1631.38 24
3 -1 3 84343.9 1634.58 25
3 1 -3 82588.8 1671.6 25
-1 -3 3 83454.7 1646.09 30
3 -1 3 83183.3 1706.76 28
1 3 3 82778.9 1627.93 30
1 3 3 77207.5 1643.07 28
3 1 -3 85440 1704.56 28
1 -3 -3 87001.1 1685.24 22
3 1 -3 87846 1684.19 22
-1 3 -3 83398.8 1648.14 3
-3 -1 -3 81505.4 1704.17 3
3 1 -2 7323.35 174.244 35
3 -1 2 7015.29 167.68 25
3 1 -2 7132.89 211.978 24
1 3 2 7077.49 209.01 25
1 -3 -2 6684.12 163.571 24
3 1 -2 6699.3 198.575 25
3 -1 2 7296 226.276 28
1 3 2 7204.75 173.956 28
3 1 -2 7432.07 222.516 28
1 -3 -2 7308.43 203.675 22
-3 -1 -2 6747.8 220.375 3
-1 3 -2 7227.29 175.177 3
3 1 -1 40630 808.712 35
1 3 1 41188.8 865.219 25
3 1 -1 40031.8 852.201 25
3 -1 1 39780.4 805.009 25
-1 3 -1 39231.8 830.974 25
3 1 -1 41462.7 867.589 24
1 3 1 42386.9 809.753 28
3 1 -1 41014.3 878.524 28
3 -1 1 41129.5 881.193 28
1 -3 -1 40150.2 843.079 22
-1 3 -1 40977.7 810.609 3
-1 3 0 17895.7 389.712 25
3 1 0 17958.8 411.907 25
3 -1 0 17361.9 361.47 25
1 3 0 18012.3 422.08 25
3 -1 0 18585.4 440.167 28
3 1 0 18734.4 439.332 28
1 3 0 18349 368.027 28
1 -3 0 18008.3 365.869 28
1 -3 0 18053.4 393.037 22
-1 3 0 17705.6 366.608 3
-1 -3 0 17191.9 365.735 3
-3 1 -1 40216.8 800.528 35
1 3 -1 41178.9 857.064 25
3 1 1 40550.9 844.943 25
-1 3 1 40172.5 820.212 25
3 -1 -1 40231.2 854.448 24
3 1 1 41845.5 875.652 28
3 -1 -1 41669.3 870.592 28
1 -3 1 39920.6 795.671 28
1 -3 1 41062.8 815.254 22
-1 -3 -1 38643.1 799.76 3
-1 3 2 7055.09 184.726 25
3 -1 -2 6827.51 209.614 24
1 3 -2 7439.19 172.322 24
1 3 -2 7897.28 218.476 25
3 1 2 7120.39 204.976 25
3 1 2 6850.68 224.509 28
1 -3 2 7110.66 171.448 28
3 -1 -2 7467.23 225.701 28
-3 1 -2 7252.36 177.783 35
-1 -3 -2 7130.91 176.531 3
-3 1 -2 6824.42 222.601 3
-3 1 -3 84323.1 1649.69 35
3 -1 -3 84504.1 1685.88 24
1 3 -3 82377 1638.21 24
1 3 -3 83815.5 1686.92 25
3 1 3 83604.5 1674.03 25
-1 3 3 84447.2 1649.11 25
3 -1 -3 86406.1 1705.94 28
3 1 3 79370.5 1706.06 28
1 -3 3 79389.5 1638.97 28
-1 3 3 83668.5 1645.28 30
1 -3 3 83443.2 1629.88 30
3 -1 -3 79624.5 1688.32 22
-1 -3 -3 84253.1 1648.14 3
-3 1 -3 82808.3 1705.94 3
-3 1 -4 51198.6 1057.25 35
-1 3 4 51856.8 1046.99 25
3 -1 -4 51402.3 1084.46 24
3 1 4 49714.9 1067.06 25
1 3 -4 51255.8 1044.46 24
1 -3 4 51954.9 1031.93 30
-1 3 4 50692.6 1049.01 30
3 1 4 47750.4 1101.14 28
3 -1 -4 51763.1 1101.3 28
3 -1 -4 52310.4 1090.72 22
-3 1 -4 51113.3 1105.02 3
-1 -3 -4 52115.7 1055.44 3
-3 1 -5 99391.5 2005.33 35
3 1 5 94462.6 2002.59 25
1 3 -5 103160 1993.23 24
-1 3 5 100765 1985.56 25
3 -1 -5 99094.4 2025.91 24
3 1 5 100179 2011.2 30
3 -1 -5 101120 2045.63 28
1 -3 5 99766.1 1972.36 30
3 1 5 92645 2041.79 28
-1 3 5 97981.9 1992.2 30
3 -1 -5 103505 2031.18 22
-1 -3 -5 98635.9 2000.57 3
-3 1 -5 106252 2057.13 3
-3 1 -6 8167.03 247.465 35
3 1 6 7570.7 237.86 25
3 -1 -6 7887.31 253.429 24
-1 3 6 8299.59 227.954 25
1 3 -6 8291.58 237.114 24
3 1 6 8353.04 246.148 30
-1 3 6 7730.68 234.2 30
1 -3 6 7806.2 217.956 30
3 -1 -6 7790.93 265.533 28
3 1 6 7396.72 266.246 28
3 -1 -6 7904.98 253.608 22
-3 1 -6 8107.14 273.381 3
-1 -3 -6 7728.84 240.908 3
-3 1 -7 5758.81 204.654 35
1 3 -7 5019.49 209.549 35
3 1 7 5322.58 191.53 25
3 -1 -7 5249.58 202.312 24
-1 3 7 5186.91 175.492 25
1 3 -7 4982.14 185.4 24
-1 3 7 5059.02 186.109 30
3 1 7 5231.33 189.031 30
1 -3 7 5279 172.569 30
3 -1 -7 5044.01 197.687 22
-3 1 -7 5305.79 218.276 3
-1 -3 -7 5312.25 197.097 3
-3 1 -8 6818.62 250.602 35
1 3 -8 7388.2 272.898 35
1 3 -8 7312.67 245.986 24
3 -1 -8 7392.21 259.745 24
3 1 8 7055.91 239.383 25
3 1 8 7210.65 241.659 30
-1 3 8 7489.69 242.834 30
1 3 -8 6925.81 256.543 29
1 -3 8 7170.07 224.185 30
3 -1 -8 7007.66 250.975 22
1 3 -8 7298.34 165.539 22
-1 -3 -8 6899.31 248.754 3
-3 1 -8 7262.04 276.124 3
-1 -3 -9 38212.6 921.261 34
3 -1 -9 35899.7 882.872 32
3 -1 -9 37369.1 893.519 33
-3 1 -9 38613.7 881.873 35
1 3 -9 36797.6 896.901 35
3 -1 -9 38322.6 878.305 24
1 3 -9 37161.6 858.853 24
3 -1 -9 35178.5 893.17 27
3 1 9 38188.8 857.686 26
3 1 9 35850.1 844.677 25
-1 3 9 37309.3 853.586 30
1 -3 9 37014.5 826.724 30
1 3 -9 35960.6 873.154 29
3 1 9 37884.9 850.836 30
1 3 -9 36399.3 749.71 22
3 -1 -9 37836.2 868.299 22
-1 -3 -9 37162.2 873.478 3
-3 1 -9 37489.7 908.312 3
-3 1 -10 791.636 89.5285 35
-1 -3 -10 857.098 103.615 34
1 3 -10 897.117 102.151 35
3 -1 -10 772.731 94.3668 32
3 -1 -10 622.396 87.784 33
1 3 -10 922.858 108.553 33
1 3 -10 840.757 88.6888 24
3 -1 -10 759.785 93.1861 24
3 -1 -10 779.508 98.6962 27
3 1 10 655.542 81.5395 26
1 -3 10 723.338 76.4216 30
1 3 -10 839.243 92.1474 29
3 1 10 755.265 81.38 30
-1 3 10 725.38 80.2842 30
3 -1 -10 915.669 92.2224 22
-3 1 -10 1001.39 112.99 3
-1 -3 -10 738.392 87.4215 3
-1 -3 -11 76988.3 1690.22 34
1 3 -11 74990.4 1701.76 33
1 3 -11 76634.5 1687.44 35
-3 1 -11 74887.8 1658.68 35
3 -1 -11 73742.6 1651.47 32
3 -1 -11 75411.5 1667.96 33
3 -1 -11 75441.7 1647.42 24
1 3 -11 74882.6 1635.56 24
3 -1 -11 73133.8 1675.59 27
3 1 11 77423 1622.99 26
1 -3 11 75490.4 1597 26
1 3 -11 73917.4 1648.24 29
1 -3 11 75174.2 1593.44 30
3 1 11 76443.9 1611.7 30
-1 3 11 75646.7 1622.63 30
-3 -1 11 71304.2 1665.31 30
3 -1 -11 75628 1635.38 22
-3 1 -11 76966.7 1699.99 3
-1 -3 -11 74451.3 1652.85 3
1 3 -12 17430.5 563.3 33
-3 1 -12 17812.1 536.14 35
3 -1 -12 18077.5 541.593 33
-1 -3 -12 18184.2 554.486 34
3 -1 -12 16468 514.333 32
1 3 -12 17321.6 554.162 35
3 1 12 17109.2 496.438 26
1 3 -12 17283.4 516.742 24
1 -3 12 17507.7 486.473 26
3 -1 -12 17106 548.138 27
3 -1 -12 17600 525.539 24
-1 3 12 17076.2 503.632 30
1 3 -12 16344.5 518.713 29
3 1 12 17770.9 496.3 30
-3 -1 12 17716 549.844 30
1 -3 12 16970.5 479.845 30
3 -1 -12 17417.8 510.973 22
-1 -3 -12 16001.6 521.709 3
-3 1 -12 18235.6 570.062 3
3 -1 -13 16111.5 468.329 34
1 3 -13 17229.5 563.772 35
-1 -3 -13 18289 563.415 34
-3 1 -13 16750.9 539.294 35
3 -1 -13 16085.1 515.915 32
3 -1 -13 16675.8 535.955 33
1 3 -13 16882.4 562.212 33
-1 -3 -13 17007.5 523.168 24
3 1 13 16951.6 502.383 26
1 3 -13 17790.7 532.116 24
3 -1 -13 16942.5 527.69 24
1 -3 13 17367.4 490.062 26
3 -1 -13 16781.3 550.566 27
3 1 13 17573.9 501.313 30
1 3 -13 15803 520.374 29
1 -3 13 16854.6 485.18 30
-3 -1 13 16919.8 547.734 30
-1 3 13 16260.8 504.746 30
3 -1 -13 16388.6 506.607 22
-3 1 -13 16567.1 568.12 3
-1 -3 -13 16365.3 536.887 3
1 3 -14 11806.6 461.56 33
-3 1 -14 12095.7 446.316 35
-1 -3 -14 11890.2 446.3 34
1 3 -14 11799.8 464.346 35
3 -1 -14 11891.8 436.675 33
1 -3 14 11458.9 389.597 30
3 1 14 12091 402.876 30
-3 -1 14 10965.9 437.157 30
-1 3 14 11617.7 408.613 30
3 -1 -14 11918.4 454.624 27
3 -1 -14 12008.7 433.259 24
1 3 -14 12447.9 437.646 24
3 1 14 12413.2 413.519 26
1 -3 14 12208.4 399.497 26
-1 -3 -14 11474.5 425.102 24
-1 -3 -14 11331.7 448.687 22
3 -1 -14 12397.1 423.423 22
-3 1 -14 11840.3 472.54 3
-1 -3 -14 11630.9 441.221 3
-1 -3 -15 10234.7 410.937 6
1 3 -15 8982.24 417.308 9
-1 -3 -15 9697.82 402.481 5
3 -1 -15 10477.5 410.779 7
-3 1 -15 10587.6 449.981 3
-1 -3 -15 10340.6 415.9 3
3 -1 -15 10461.6 409.714 33
-1 -3 -15 10232.1 413.312 34
1 3 -15 9023.3 409.535 33
1 3 -15 9559.76 427.773 35
1 -3 15 10603.2 371.111 30
-3 -1 15 9830.23 410.123 30
3 1 15 10168.6 372.092 30
-1 3 15 10062.3 381.509 30
-3 1 -15 9481.93 408.293 11
3 1 15 10247.6 380.148 26
1 -3 15 10249.2 371.273 26
-1 -3 -15 9921.87 400.296 24
3 -1 -15 10030.3 401.867 24
1 3 -15 10151.3 401.571 24
3 -1 -15 9683.84 413.039 27
3 -1 -15 9647.45 378.625 22
-1 -3 -15 10437.4 431.218 22
3 -1 -15 10158.9 427.607 18
3 -1 -16 431.987 90.4331 7
1 3 -16 508.472 100.995 7
-1 -3 -16 441.127 99.7854 7
1 3 -16 521.092 113.148 9
-1 -3 -16 413.796 95.7757 6
-3 1 -16 557.974 110.884 7
1 3 -16 568.277 111.082 1
-1 -3 -16 761.758 119.394 5
-3 1 -16 400.339 105.466 3
1 3 -16 485.284 106.392 33
1 3 -16 518.551 109.5 35
3 -1 -16 463.109 97.281 33
-1 -3 -16 599.506 109.487 34
-1 3 16 395.41 91.6701 30
3 1 16 459.734 90.7273 30
1 -3 16 523.977 89.0642 30
-3 -1 16 338.411 98.2989 30
-3 1 -16 532.795 107.89 11
3 -1 -16 488.299 88.009 10
-1 -3 -16 495.547 97.303 11
3 -1 -16 518.659 96.4147 24
3 -1 -16 666.163 114.711 27
-1 3 16 391.265 83.2568 26
1 3 -16 522.602 100.405 24
-1 -3 -16 548.69 105.104 24
1 -3 16 448.827 90.789 26
3 1 16 557.796 106.163 26
3 -1 -16 530.81 87.504 19
3 -1 -16 618.923 100.676 22
-1 -3 -16 383.355 89.9641 22
-1 -3 -16 362.977 96.2275 17
3 -1 -16 363.456 104.48 18
-1 -3 -17 7369.42 360.246 6
-1 -3 -17 7559.46 364.188 5
1 3 -17 7427.23 388.318 9
-3 1 -17 7736.15 401.166 7
-1 -3 -17 7881.95 377.414 7
1 3 -17 7010.25 351.354 7
3 -1 -17 7684.34 368.138 7
-3 1 -17 7759.82 406.1 3
1 3 -17 7113.6 375.078 1
1 3 -17 7610.48 376.422 33
-1 -3 -17 8183.74 372.889 34
1 3 -17 7045.98 384.274 35
3 -1 -17 7755.76 361.488 33
3 1 17 7398.11 330.852 30
1 -3 17 8157.69 335.469 30
-3 -1 17 7171.93 364.117 30
-1 3 17 7229.15 336.082 30
-3 -1 17 7301.92 321.923 13
-3 1 -17 7324.44 371.177 11
3 -1 -17 7170.12 333.536 10
-1 -3 -17 7048.88 340.853 11
1 3 -17 7834.58 365.942 24
-1 3 17 7696.37 343.914 26
3 -1 -17 7911.22 368.135 24
1 -3 17 7882.31 336.322 26
-1 -3 -17 8098.4 371.676 24
3 -1 -17 7493.79 373.479 27
3 1 17 8068.17 348.641 26
3 -1 -17 8223.36 330.466 19
3 -1 -17 7892.59 346.141 22
-1 -3 -17 8032.3 385.869 22
-1 -3 -17 7267.53 380.197 17
3 -1 -17 7134.77 372.426 18
1 3 -18 10034.2 465.642 9
-1 -3 -18 10435.2 449.483 7
-1 -3 -18 9950.5 436.054 6
1 3 -18 9917.33 433.917 7
-1 -3 -18 9592.3 428.741 5
3 -1 -18 9225.56 423.856 7
-3 1 -18 10206.5 480.47 7
-3 1 -18 11308.6 508.199 3
1 3 -18 9547.04 443.944 1
3 -1 -18 10590.4 434.644 33
1 3 -18 10413.2 482.868 35
-1 -3 -18 10145.4 429.83 34
1 3 -18 10254.1 449.711 33
3 1 18 10135.1 400.859 30
-3 -1 18 10381 449.007 30
-1 3 18 9926.51 404.356 30
1 -3 18 11007.1 406.491 30
3 -1 -18 9662.09 401.292 10
1 -3 18 9278.52 413.347 13
-3 1 -18 9352.66 438.162 11
-1 -3 -18 9270.8 402.56 11
-3 -1 18 8783.82 375.155 13
1 3 -18 9681.9 434.319 11
3 1 18 9299.1 397.92 25
-1 3 18 9723.59 402.853 26
3 1 18 10784.9 418.666 26
1 -3 18 10201.3 402.995 26
1 3 -18 10734.4 446.849 24
-1 -3 -18 10026.5 439.624 24
3 -1 -18 10142.6 436.563 24
3 -1 -18 10291.5 414.521 22
-1 -3 -18 9326.96 442.31 22
3 -1 -18 9590.51 377.232 19
3 -1 -18 9176.32 443.21 18
-1 -3 -18 9414.52 448.871 17
-1 -3 -19 10102.5 454.121 7
3 -1 -19 10128.1 446.48 7
-1 -3 -19 10379.5 449.29 5
1 3 -19 10025.6 471.714 9
-1 -3 -19 9963.72 448.501 6
-3 1 -19 9927.06 487.791 7
1 3 -19 9501.34 437.279 7
-3 1 -19 10391.1 503.538 3
1 3 -19 9618.57 479.709 35
-1 -3 -19 10211.1 432.341 34
1 3 -19 11068.8 462.278 33
3 -1 -19 10163.3 434.127 33
3 1 19 9952.17 409.263 30
-3 -1 19 9942.96 451.223 30
1 -3 19 9845.35 398.84 30
-1 3 19 9828.53 412.756 30
-3 -1 19 9936.79 399.562 13
1 3 -19 10244.1 455.626 11
3 -1 -19 9397.18 401.963 10
1 -3 19 10407.7 443.51 13
-1 -3 -19 9152.24 413.309 11
-3 1 -19 9407.81 456.761 11
1 3 -19 10036.3 493.657 10
-1 -3 -19 10191.9 450.936 24
1 3 -19 9907.76 443.432 24
3 -1 -19 10972.6 461.783 24
-1 3 19 9328.62 407.129 26
1 -3 19 10037.7 408.44 26
3 1 19 9713.15 412.101 25
3 1 19 10424.3 423.957 26
-1 -3 -19 10055.3 463.546 22
3 -1 -19 9867.72 415.162 22
-3 1 -19 10867.8 448.463 22
3 -1 -19 10106.9 464.45 18
-1 -3 -19 9759.65 462.986 17
-1 -3 -20 11134.4 489.832 7
-1 -3 -20 11651 481.152 5
-1 -3 -20 11379.1 483.453 6
1 3 -20 11525 486.554 7
3 -1 -20 10844.4 477.747 7
-3 1 -20 10961.2 526.103 7
1 3 -20 10461.5 496.323 9
-3 1 -20 11787.4 545.509 3
-1 -3 -20 11728.2 464.957 34
1 3 -20 11187.2 474.563 33
3 -1 -20 11308 463.594 33
1 3 -20 11108.6 525.549 35
-3 -1 20 11545.4 493.624 30
-1 3 20 10905.2 444.886 30
3 1 20 11328.4 446.01 30
1 -3 20 11252 438.795 30
3 -1 -20 10750.6 436.386 10
-1 -3 -20 10726.9 448.001 11
1 3 -20 11682.3 496.544 11
-3 1 -20 10079.2 477.517 11
-3 -1 20 10893 432.089 13
1 -3 20 10925.4 468.705 13
1 3 -20 11645.8 543.269 10
3 1 20 10481.9 443.679 25
-3 1 -20 10911.3 515.724 24
-1 3 20 10938.9 437.973 25
1 -3 20 11403.3 444.758 26
3 1 20 11194.4 454.399 26
1 3 -20 11349.3 487.586 24
-1 -3 -20 11350.6 486.002 24
-1 3 20 10636.4 442.92 26
3 -1 -20 11408.8 483.218 24
-1 -3 -20 11399.8 502.663 22
3 -1 -20 10867.1 444.441 22
-3 1 -20 11119.4 464.522 22
-1 -3 -20 11382.9 507.045 17
3 -1 -20 11167.7 496.721 18
1 3 -21 11524.4 492.748 7
1 3 -21 11164.6 511.585 9
-1 -3 -21 12744.6 503.036 5
3 -1 -21 12685 515.746 7
-1 -3 -21 11527.9 505.24 7
-3 1 -21 11280 540.958 7
-3 1 -21 12764.3 576.037 3
3 -1 -21 11963.7 478.914 33
1 3 -21 12325.8 489.525 33
-1 -3 -21 11526.1 461.221 34
-3 -1 21 11658 501.828 30
3 1 21 11508.2 460.587 30
1 -3 21 11073 444.626 30
-1 3 21 11391.1 460.161 30
3 -1 -21 11350.5 445.994 10
-1 3 21 11951.9 491.573 13
1 3 -21 12154.1 510.349 11
-3 -1 21 11244.4 445.715 13
1 3 -21 11869.9 555.891 10
1 -3 21 10828.3 475.323 13
-1 -3 -21 11692.6 472.656 11
-1 -3 -21 12679.4 517.758 24
-3 1 -21 11782.9 545.756 24
3 1 21 11800.3 471.704 25
-1 3 21 11645.6 458.899 25
1 3 -21 11282.1 496.414 24
-1 3 21 11303.8 462.954 26
3 1 21 11941.4 472.704 26
1 -3 21 11799 461.259 26
3 -1 -21 11364.7 492.073 24
3 -1 -21 11469 460.988 22
-1 -3 -21 12223 523.774 22
1 3 -21 10791 467.769 19
-1 -3 -21 11625.1 514.072 17
3 -1 -21 10924.9 501.275 18
1 3 -22 18239.2 640.331 7
-3 1 -22 17579.3 695.665 7
3 -1 -22 17954.1 638.019 7
-1 -3 -22 17173.4 640.782 7
1 3 -22 16498.9 644.375 9
-1 -3 -22 16898.7 577.427 34
3 -1 -22 16345.7 587.503 33
1 3 -22 17302.6 600.378 33
1 -3 22 18128.2 590.219 30
-1 3 22 16863.6 589.479 30
-3 -1 22 17029.2 628.724 30
3 1 22 16980 586.143 30
1 3 -22 17048.7 635.945 11
-1 -3 -22 17063.6 597.313 11
-1 3 22 17421.4 622.946 13
1 3 -22 17938.1 702.721 10
3 -1 -22 16653.4 561.555 10
1 -3 22 18139.3 631.861 13
-3 -1 22 15507.8 557.069 13
3 1 22 16803 597.317 25
3 -1 -22 16635.6 627.7 24
1 -3 22 17960.4 591.032 26
1 3 -22 17795.1 644.527 24
-1 3 22 17369.6 591.413 25
-1 -3 -22 17025.1 632.93 24
3 1 22 17440.8 603.06 26
-1 3 22 17797.7 599.822 26
-3 1 -22 16987.1 684.742 24
-1 -3 -22 17363 651.126 22
3 -1 -22 17223.5 589.354 22
-1 -3 -22 17206.9 640.244 17
3 -1 -22 16763.5 636.62 18
-3 1 -23 401.961 136.908 7
1 3 -23 389.724 111.556 7
1 3 -23 362.512 115.232 9
-1 -3 -23 365.744 113.319 7
3 -1 -23 284.552 107.777 7
3 -1 -23 417.519 99.0762 33
1 3 -23 496.666 94.4699 33
-3 -1 23 352.847 103.636 30
3 1 23 294.346 90.3655 30
-1 3 23 385.15 92.4493 30
1 -3 23 413.211 100.599 30
1 -3 23 422.97 107.389 26
-1 3 23 294.395 85.5748 25
-3 1 -23 263.224 116.632 24
-1 3 23 495.68 109.934 26
1 3 -23 426.91 108.46 24
3 1 23 484.807 119.101 26
3 -1 -23 388.487 103.401 24
3 1 23 226.332 86.1477 25
3 -1 -23 214.205 104.021 18
-1 -3 -23 394.859 114.406 17
3 -1 -23 353.532 101.436 23
-1 -3 -23 224.393 102.285 22
1 3 -23 305.347 131.418 10
1 -3 23 473.628 125.313 13
-3 -1 23 406.577 100.224 13
1 3 -23 674.191 138.577 11
-1 3 23 371.799 107.423 13
-1 -3 -23 546.488 109.38 11
-3 -1 24 4734.41 255.302 13
1 -3 24 4663.33 289.354 13
1 3 -24 4687.46 330.231 10
-3 1 -24 4318.76 310.841 10
1 3 -24 4500.76 295.528 11
-1 -3 -24 4566.94 259.649 11
-1 3 24 4586.95 279.039 13
-1 -3 -24 4703.97 289.139 17
3 -1 -24 4386.36 285.677 18
1 -3 24 4669.38 264.292 26
-1 3 24 4543.16 265.416 26
3 1 24 4336.45 271.858 26
3 -1 -24 4462.4 253.548 23
-3 1 -24 3885.51 305.448 7
3 -1 -24 4697.82 291.298 7
-1 -3 -24 4636.82 291.974 7
1 3 -24 4315.47 276.386 7
1 3 -24 4588.2 296.163 9
-1 -3 -25 545.616 100.547 11
1 3 -25 443.912 119.973 10
1 -3 25 400.812 103.656 13
-3 -1 25 601.843 94.0579 13
1 3 -25 648.973 132.53 11
-3 1 -25 647.854 130.844 10
-1 3 25 484.919 103.501 13
-1 -3 -25 392.029 101.407 17
3 -1 -25 545.398 110.028 18
1 3 -25 698.598 151.83 18
-3 1 -25 384.733 100.36 18
1 -3 25 643.95 109.951 26
-3 -1 25 625.157 121.921 26
-1 3 25 619.785 112.152 26
3 1 25 705.72 119.162 26
3 -1 -25 475.086 90.3315 23
1 3 -25 434.896 107.766 7
-1 -3 -25 508.894 116.094 7
-3 1 -25 466.854 101.738 9
1 3 -25 460.558 103.778 9
-3 1 -25 514.245 134.966 7
3 -1 -25 576.943 123.485 7
-1 3 26 5058.39 248.999 13
1 3 -26 5141.59 275.849 11
1 3 -26 4917.89 288.911 10
1 -3 26 5058.22 267.222 13
-3 1 -26 5282.31 292.358 10
3 -1 -26 4994.78 257.67 18
-1 -3 -26 4827.79 245.804 17
1 3 -26 4383.44 293.669 18
-3 -1 26 5122.68 265.617 26
-1 3 26 5427.79 253.694 26
1 -3 26 5087.8 241.093 26
3 1 26 4718.98 246.491 26
3 -1 -26 4650.07 211.196 23
-3 1 -26 5133.36 302.172 7
1 3 -26 4972.07 255.195 7
1 3 -26 4487.1 234.64 9
-1 -3 -26 4944.76 266.251 7
3 -1 -26 5230.33 272.956 7
3 1 27 124.367 72.018 26
-1 3 27 255.207 77.4849 26
1 -3 27 119.918 68.9526 26
-3 -1 27 110.337 78.8791 26
1 3 -27 258.575 102.474 18
-1 -3 -27 148.654 65.8319 17
3 -1 -27 154.525 73.657 18
1 -3 27 135.032 77.4105 13
-3 1 -27 147.564 73.7564 10
1 3 -27 282.267 89.3416 11
3 1 27 329.163 90.7514 13
-3 1 -27 226.293 87.3254 11
1 3 -27 311.568 95.9082 10
-1 3 27 187.665 74.1698 13
3 -1 -27 167.997 83.6808 7
1 3 -27 259.302 77.5087 7
-3 1 -27 124.66 88.3421 7
-1 -3 -27 245.144 78.9183 7
-3 -1 28 394.283 89.4543 26
1 -3 28 548.544 87.0434 26
-1 3 28 598.348 87.2295 26
3 1 28 393.971 85.371 26
3 -1 -28 609.503 85.645 18
-1 -3 -28 509.356 76.7374 17
1 3 -28 534.823 108.55 18
1 -3 28 551.045 98.1214 13
-1 3 28 441.97 74.1567 13
3 1 28 612.199 105.045 13
-3 1 -28 446.116 95.1081 11
1 3 -28 518.835 102.24 10
1 3 -28 585.377 98.812 11
-3 1 -28 519.522 108.055 7
-1 -3 -28 384.094 82.5159 7
3 -1 -28 549.794 96.2299 7
1 3 -28 576.209 87.6935 7
3 1 29 770.216 92.6497 26
-3 -1 29 1036.37 102.65 26
1 -3 29 1076.28 97.9788 15
3 -1 -29 882.305 83.5895 18
1 3 -29 893.915 112.634 18
3 -1 -29 826.607 98.7752 7
-3 1 -29 841.526 106.205 7
1 3 -29 790.356 84.3806 7
-1 -3 -29 918.296 95.4647 7
3 1 29 999.874 109.978 13
-3 1 -29 857.382 105.81 11
1 3 -29 1059.05 108.577 10
1 -3 29 841.035 99.3388 13
1 -3 30 536.472 61.8265 15
3 -1 -30 509.546 51.2647 18
1 3 -30 675.821 82.874 18
-3 1 -30 466.02 74.7389 7
-1 -3 -30 496.794 63.4292 7
1 3 -30 519.586 57.7358 7
3 -1 -30 487.025 70.5003 7
1 3 -30 422.751 62.5763 10
1 -3 30 690.703 76.3076 13
3 1 30 499.125 73.4595 13
-3 1 -30 660.994 79.5044 11
3 1 31 459.827 55.1633 13
3 2 -30 116.74 47.752 18
-3 -2 -30 81.5179 46.6841 7
2 3 30 125.209 48.5266 13
-2 3 -30 88.025 43.6217 10
3 2 -29 127.916 64.1135 18
2 -3 -29 87.2843 49.6804 7
-3 -2 -29 126.682 62.5565 7
3 2 -29 132.025 58.8456 7
-2 3 -29 169.298 53.8709 7
-2 -3 29 183.681 52.0669 13
2 3 29 53.5361 54.1627 13
-2 3 -29 136.355 56.2227 10
-2 -3 28 896.784 97.8784 13
-3 -2 -28 792.972 97.8797 11
3 2 -28 849.571 94.1124 10
-2 3 -28 1036.35 129.023 10
2 3 28 861.051 111.541 13
3 2 -28 710.767 109.568 18
-2 3 -28 767.041 107.224 18
2 3 28 698.761 91.8469 26
-2 -3 28 972.411 102.186 26
3 -2 28 728.812 92.4188 26
-3 2 28 817.419 102.23 26
2 -3 -28 682.89 85.5093 23
3 2 -28 992.641 111.708 7
-3 -2 -28 832.102 113.139 7
2 -3 -28 733.363 92.5846 7
-2 3 -28 867.894 105.126 7
2 3 27 289.629 90.3668 13
3 2 -27 458.482 92.5462 10
-2 3 -27 485.394 105.701 11
-2 3 -27 512.924 111.013 10
-3 -2 -27 480.479 91.3469 11
-2 -3 27 478.603 87.0294 13
3 -2 27 189.291 52.5067 15
-3 -2 -27 510.731 86.5125 17
-2 3 -27 372.937 102.49 18
-2 -3 27 287.404 78.8955 26
2 3 27 409.962 84.2912 26
3 -2 27 458.006 88.7607 26
-3 2 27 349.526 87.4026 26
2 -3 -27 476.823 91.1101 23
-3 -2 -27 524.979 106.843 7
3 2 -27 389.065 87.6179 7
-2 3 -27 361.245 86.7362 9
-2 3 -27 409.649 91.0238 7
2 -3 -27 360.129 85.2275 7
-3 -2 -26 2456.25 197.774 11
3 -2 26 2584.55 199.861 13
-2 3 -26 2639.87 230.671 10
2 3 26 2602.97 209.101 13
-2 -3 26 2547.12 186.346 13
3 2 -26 2725.06 202.009 10
-2 3 -26 2832.72 216.014 11
3 2 -26 2579.63 178.097 33
-2 -3 26 2706.09 185.608 26
-3 2 26 2755.75 198.95 26
3 -2 26 2563.85 189.54 26
2 3 26 2661.26 182.361 26
-2 3 -26 2525.56 203.206 9
-3 -2 -26 2503.72 213.427 7
3 2 -26 2546.82 197.907 7
-2 3 -26 2723.3 207.193 7
2 -3 -26 2901.52 199.055 7
2 -3 -26 1618.99 128.069 18
2 -3 -26 2630.08 166.464 17
-3 -2 -26 2526.17 188.009 17
3 -2 26 2724.83 175.105 15
2 3 25 1817.87 188.179 13
-3 -2 -25 1620.85 173.693 11
3 2 -25 1907.13 181.242 10
-2 3 -25 1730.51 202.782 10
-2 3 -25 1341.99 164.501 11
3 -2 25 1451.53 169.291 13
3 2 -25 1850.49 168.514 11
-2 -3 25 1877.99 166.47 13
3 2 -25 1768.65 163.942 33
3 -2 25 1614.13 156.573 26
2 3 25 1723.66 160.358 26
-2 -3 25 1503.69 158.174 26
-3 2 25 1861.95 177.454 26
2 -3 -25 1599.13 148.771 17
-3 -2 -25 1767.9 175.417 17
2 -3 -25 1902.92 149.512 18
3 2 -25 1589.39 166.424 7
-2 3 -25 1557.53 175.04 7
-2 3 -25 1682.6 181.088 9
2 -3 -25 1533.12 159.309 7
-3 -2 -25 1455.51 177.726 7
-2 3 -24 1809.72 193.154 7
-3 -2 -24 1851.9 203.47 7
2 -3 -24 1467.74 164.735 7
-2 3 -24 1352.79 177.467 9
3 2 -24 1853.07 182.013 7
3 2 -24 1813.91 177.943 11
3 2 -24 1649.54 184.583 10
-2 3 -24 1555.52 182.415 11
3 -2 24 1571.16 173.813 13
-2 -3 24 1788.88 171.681 13
-2 3 -24 1680.52 211.203 10
2 3 24 1521.43 182.713 13
-3 -2 -24 1529.3 177.458 11
3 2 -24 1580.31 165.194 33
-2 -3 24 1384.21 159.193 26
3 -2 24 1621.88 172.111 26
-3 2 24 1620.99 178.534 26
2 3 24 1837.02 168.186 26
3 2 -24 1584.14 144.025 19
2 -3 -24 1701.97 150.19 18
-3 -2 -24 1540.61 176.446 17
2 -3 -24 1694.3 161.751 17
3 2 -23 26509 809.985 7
-3 -2 -23 25778.9 863.804 7
-2 3 -23 24364.2 847.879 9
2 -3 -23 26258 795.465 7
-2 3 -23 24556.4 820.911 7
3 2 -23 26774 811.964 33
3 2 -23 26635.7 795.904 11
3 -2 23 25642.2 800.664 13
-2 3 -23 26774.8 836.941 11
2 3 23 27397 851.283 13
3 2 -23 26058.3 841.569 10
-2 -3 23 25128 773.853 13
-2 3 -23 25729.1 902.455 10
-3 -2 -23 26427.5 835.337 11
2 3 23 26212.2 764.092 26
-3 2 23 26445.1 810.485 26
3 -2 23 25916.3 779 26
-2 -3 23 26835.1 782.464 26
3 2 -23 25026.6 745.135 19
2 -3 -23 25873.5 769.398 17
-3 -2 -23 23803.6 821.722 17
2 -3 -23 25408.6 745.004 18
3 2 -22 6813.39 345.131 9
-3 -2 -22 7210.19 340.456 5
-2 3 -22 7892.01 410.224 7
2 -3 -22 7512.61 371.306 7
-3 -2 -22 7251.17 414.024 7
3 2 -22 7692.65 384.043 7
3 2 -22 7471.06 385.402 33
-3 -2 -22 7606.06 354.766 34
-3 2 22 7660.11 384.453 30
3 -2 22 7254.93 350.475 30
2 3 22 7206.62 338.916 30
-2 -3 22 7768.45 366.577 30
-2 -3 22 7437.21 360.695 13
-2 3 -22 7431.9 396.614 11
-2 3 -22 7813.59 453.636 10
3 2 -22 8040.02 381.393 11
3 -2 22 7420.82 377.191 13
3 2 -22 7078.41 398.031 10
-3 -2 -22 6828.81 385.472 11
3 -2 22 7401.42 364.585 26
-3 2 22 6635.14 361.461 26
-2 3 -22 7558.19 406.799 24
3 2 -22 7252.02 382.951 24
2 3 22 7384.94 367.019 25
-2 -3 22 7684.08 366.189 26
2 3 22 7961.26 361.125 26
-3 -2 -22 7143.08 405.055 24
2 -3 -22 7251.79 365.487 24
3 2 -22 7600.46 361.132 19
2 -3 -22 7537.83 380.862 22
-3 -2 -22 7278.82 406.576 22
2 -3 -22 7147.92 341.706 18
2 -3 -22 7178.89 355.042 17
-3 -2 -22 7242.99 405.857 17
3 2 -22 7248.11 426.526 18
-3 -2 -21 10981.8 449.611 5
2 -3 -21 11836.4 485.172 7
3 2 -21 11096.4 462.468 9
3 2 -21 10887.3 479.477 7
-2 3 -21 12186.5 524.209 7
-3 -2 -21 11327.4 528.373 7
-3 -2 -21 10789.5 527.342 3
-3 -2 -21 10826.8 460.229 34
3 2 -21 12552 517.256 33
3 -2 21 11142.7 448.01 30
-3 2 21 12293.3 502.256 30
2 3 21 11601.5 447.568 30
-2 -3 21 11606.1 468.289 30
3 -2 21 11122.1 477.444 13
3 2 -21 11722.5 524.457 10
-3 -2 -21 10981.9 497.103 11
3 2 -21 11904.1 485.218 11
-2 -3 21 12185.8 480.086 13
-2 3 -21 11406.8 505.427 11
3 -2 21 11764.7 467.634 26
3 2 -21 10945.4 485.947 24
2 -3 -21 11365 472.023 24
2 3 21 11146.1 467.2 25
2 3 21 11421.2 449.175 26
-3 -2 -21 11285.8 522.556 24
-2 3 -21 11259.1 512.888 24
-2 -3 21 10712.1 455.06 26
2 -3 -21 10983.8 478.654 22
3 2 -21 11487.6 473.442 19
-3 -2 -21 10940.2 511.382 22
2 -3 -21 11721.9 457.872 18
2 -3 -21 11992.9 477.673 17
3 2 -21 11124.3 545.499 18
3 2 -20 922.771 147.884 7
-3 -2 -20 1011.26 164.843 7
3 2 -20 995.205 141.917 9
-3 -2 -20 1138.27 155.966 6
2 -3 -20 952.935 143.856 7
-2 3 -20 1131.56 166.751 7
-3 -2 -20 1190.71 172.102 3
-3 -2 -20 919.76 137.458 5
3 2 -20 1014.53 155.309 33
-2 3 -20 1206 174.028 35
2 -3 -20 899.384 119.044 34
-3 -2 -20 902.422 138.438 34
3 -2 20 998.599 135.43 30
-2 -3 20 1142.34 150.74 30
-3 2 20 1013.3 151.117 30
2 3 20 1014.64 128.901 30
3 2 -20 796.428 150.797 10
-2 -3 20 847.901 131.755 13
3 -2 20 974.808 145.6 13
3 2 -20 996.856 146.63 11
-2 3 -20 1124.18 161.681 11
-3 -2 -20 1048.45 164.936 11
2 3 20 1092.54 141.049 26
-2 -3 20 1142.6 147.038 26
3 2 -20 1046.02 146.351 24
2 3 20 1113.55 142.84 25
2 -3 -20 917.449 136.32 24
-2 3 -20 980.46 154.063 24
-3 -2 -20 1132.22 167.216 24
3 -2 20 1079.66 142.661 26
3 2 -20 1252.56 160.063 19
2 -3 -20 1020.48 146.066 22
-3 -2 -20 1192.28 172.664 22
2 -3 -20 922.097 129.263 18
2 -3 -20 1193.3 152.267 17
3 2 -20 1040.22 185.565 18
-3 -2 -19 19223.4 721.429 7
3 2 -19 20183.7 682.889 7
3 2 -19 19544.3 670.922 9
-3 -2 -19 19987.8 660.891 5
-2 3 -19 19257.8 706.39 7
-3 -2 -19 20474.5 672.154 6
2 -3 -19 19950.3 670.022 7
-3 -2 -19 20194.8 742.557 3
-3 -2 -19 21041.1 695.883 34
-2 3 -19 19859.1 731.653 35
2 -3 -19 19775.6 624.862 34
3 2 -19 21411.4 722.093 33
3 -2 19 20576.8 639.317 30
2 3 19 19991.1 624.743 30
-3 2 19 20046.4 691.349 30
-2 -3 19 20514.2 665.087 30
-2 -3 19 19445.5 652.337 13
3 2 -19 20334.1 727.082 10
3 2 -19 20503 673.895 11
3 -2 19 20210.3 674.686 13
-3 -2 -19 20281.6 708.86 11
-2 3 -19 19790.6 694.752 11
2 3 19 19716.5 655.798 25
3 2 -19 19490.2 680.18 24
3 -2 19 20352.4 649.181 26
2 -3 -19 20270.1 667.39 24
2 3 19 21349.9 647.191 26
-3 -2 -19 20480.7 728.646 24
-2 -3 19 20970.7 663.792 26
-2 3 -19 20128.3 716.176 24
2 -3 -19 20863.6 689.202 22
3 2 -19 19007.1 678.239 19
-3 -2 -19 21465.2 741.685 22
2 -3 -19 19417.8 650.587 18
3 2 -19 19145 745.397 18
2 -3 -19 19300.9 657.375 17
3 2 -18 5144.45 303.806 7
-3 -2 -18 5598.43 303.137 5
2 -3 -18 5032.79 293.85 7
3 2 -18 4977.97 299.646 9
-3 -2 -18 6140.67 321.359 6
-2 3 -18 5459.36 328.949 7
-3 -2 -18 5051.65 330.616 7
-2 3 -18 5500.14 333.115 3
-3 -2 -18 5515.6 344.129 3
-2 3 -18 5338.85 338.478 35
3 2 -18 5919 341.993 33
-3 -2 -18 5638.63 320.7 34
2 -3 -18 5571 284.235 34
3 2 -18 5066.11 265.456 32
-3 2 18 5403.43 316.81 30
3 2 -18 5420.28 302.645 29
3 -2 18 5400.59 280.692 30
-2 -3 18 5655.64 302.679 30
2 3 18 5246.15 271.107 30
-3 -2 -18 5287.12 320.089 11
3 2 -18 4908.48 322.747 10
-2 -3 18 5319.38 294.934 13
3 -2 18 5435.62 303.479 13
-2 3 -18 5939.29 332.435 11
3 2 -18 5915.35 313.182 11
2 3 18 5405.84 283.56 26
2 -3 -18 5372.6 295.859 24
3 2 -18 5596.43 314.122 24
3 -2 18 5464.05 291.074 26
-2 3 -18 4795.33 306.963 24
2 3 18 5109.6 285.983 25
2 -3 -18 5466.16 311.957 22
3 2 -18 5154.82 318.144 19
3 2 -18 5331.53 351.7 18
2 -3 -18 5306.6 301.92 17
2 -3 -18 4815.32 281.3 18
3 2 -17 6123.54 328.583 9
-3 -2 -17 5929.77 348.424 7
-2 3 -17 5961.31 339.523 7
-3 -2 -17 5765.64 308.011 5
3 2 -17 6530.4 328.472 7
-3 -2 -17 5989.52 313.638 6
2 -3 -17 6284.74 316.962 7
-2 3 -17 6186.36 347.024 3
-3 -2 -17 6387.58 366.263 3
3 2 -17 6780.1 351.613 35
3 2 -17 6163.92 345.991 33
-2 3 -17 6279.09 359.117 35
3 2 -17 6479.87 301.784 32
-3 -2 -17 6560.91 349.067 34
2 -3 -17 6583.36 307.847 34
-3 2 17 6567.01 342.723 30
3 -2 17 5926.69 290.849 30
3 2 -17 6192.47 319.449 29
-2 -3 17 6095.81 313.885 30
2 3 17 6186.56 287.776 30
3 2 -17 7185.5 337.977 11
-2 3 -17 6395.74 338.581 11
3 2 -17 6136.67 350.167 10
3 -2 17 6008.2 318.272 13
-3 -2 -17 6451.9 348.572 11
-2 -3 17 5978.14 308.037 13
3 -2 17 6675.08 310.925 26
3 2 -17 6792.69 338.698 24
2 -3 -17 5827.34 304.763 24
2 3 17 6650.43 319.427 25
2 3 17 6379.64 300.493 26
-2 3 -17 6670.13 351.653 24
3 2 -17 5939.58 340.037 19
2 -3 -17 6765.44 337.569 22
2 -3 -17 6285.68 323.288 17
3 2 -17 5882.14 365.14 18
2 -3 -17 5180.18 291.24 18
-3 -2 -16 5694.35 295.694 6
3 2 -16 5776.27 299.179 7
-2 3 -16 4635.38 294.508 7
3 2 -16 5175.08 295.619 9
-3 -2 -16 5397.55 288.759 5
-3 -2 -16 5267.45 314.488 7
2 -3 -16 5569.02 290.379 7
3 2 -16 5469.55 297.858 1
-2 3 -16 5787.74 323.252 3
-3 -2 -16 5300.06 318.92 3
-3 -2 -16 5606.46 315.307 34
-2 3 -16 6184.24 339.311 35
3 2 -16 5444.31 272.064 32
2 -3 -16 5205.1 273.196 34
3 2 -16 5176.49 301.251 35
3 2 -16 5645 323.593 33
-3 2 16 5126.47 296.741 30
3 2 -16 4930.17 278.009 29
2 3 16 5370.48 258.514 30
-2 -3 16 5125.65 277.233 30
3 -2 16 5485.04 266.729 30
-2 -3 16 5555.13 284.052 13
3 2 -16 5781.79 299.83 11
3 2 -16 5485.49 321.11 10
3 -2 16 5332.7 286.406 13
-2 3 -16 5467.04 300.758 11
-2 3 -16 5344.14 306.9 24
2 3 16 5556.87 271.914 26
2 3 16 5216.45 274.579 25
3 2 -16 5965.17 315.574 27
3 2 -16 5640.64 298.967 24
3 -2 16 5222.77 266.453 26
2 -3 -16 5435.05 281.479 24
2 -3 -16 5518.43 295.379 22
3 2 -16 4926.84 301.339 19
2 -3 -16 5624.98 286.684 18
2 -3 -16 5377.47 291.915 17
-3 -2 -15 13588.9 483.019 5
-3 -2 -15 13659.1 524.882 7
-3 -2 -15 14269.4 489.008 6
3 2 -15 13052.9 480.516 7
3 2 -15 12970.7 492.272 9
2 -3 -15 13142.1 473.873 7
-2 3 -15 12858.9 502.701 7
-3 -2 -15 14007.1 535.262 3
-2 3 -15 13502.8 512.788 3
-2 3 -15 14089.9 533.644 35
3 2 -15 13370.6 463.991 32
3 2 -15 13457.2 522.788 33
3 2 -15 14186.4 511.082 35
3 -2 15 13060.4 443.475 30
3 2 -15 13081.2 472.78 29
2 3 15 13584.4 441.545 30
-3 2 15 12584.9 488.501 30
-2 -3 15 13391 473.571 30
3 2 -15 13447.3 478.528 11
3 2 -15 13628.9 527.605 10
-2 -3 15 14006 476.701 13
3 -2 15 12697.9 468.888 13
-2 3 -15 13738 499.745 11
3 -2 15 14452.3 465.04 26
3 2 -15 14759.8 501.375 24
3 2 -15 12803.9 496.458 27
2 -3 -15 13811.7 473.508 24
2 3 15 13153 444.42 26
2 3 15 13033.8 460.31 25
3 2 -15 13422.7 405.261 22
2 -3 -15 13754.2 489.674 22
2 -3 -15 13273.9 485.697 17
2 -3 -15 12922.8 467.283 18
-2 3 -14 9418.98 395.075 3
-3 -2 -14 8949.03 400.239 3
3 2 -14 9184.51 362.713 32
3 2 -14 9952.42 420.255 33
2 -3 -14 9385.82 364.071 34
3 2 -14 9294.75 389.177 35
-2 3 -14 10185.1 421.494 35
-3 2 14 9378.68 388.813 30
3 2 -14 9375.67 370.308 29
-2 -3 14 9323.86 368.697 30
2 3 14 9148.99 335.506 30
3 -2 14 10081.8 354.066 30
-2 3 -14 8756.27 376.766 11
3 2 -14 9081.62 404.47 10
2 3 14 9417.37 358.755 25
3 -2 14 9394.29 350.815 26
2 3 14 9267.46 342.258 26
2 -3 -14 8696.27 353.834 24
3 2 -14 9491.11 394.942 27
3 2 -14 8942.12 368.283 24
2 -3 -14 8991.35 374.157 22
3 2 -14 9219.57 308.725 22
2 -3 -14 9054.7 375.38 5
2 -3 -13 443.573 82.8812 34
-2 3 -13 487.022 100.688 35
3 2 -13 352.882 76.998 35
2 -3 -13 258.774 70.7068 33
3 2 -13 390.945 98.3158 33
3 2 -13 384.783 79.0694 32
2 3 13 414.218 74.4105 26
3 2 -13 377.106 79.85 24
2 -3 -13 444.57 77.2625 24
3 -2 13 328.349 74.5293 26
2 3 13 482.8 84.9641 25
3 2 -13 417.589 90.1163 27
2 -3 -13 484.499 84.7285 27
3 -2 13 376.486 74.1293 30
-3 2 13 388.061 91.7216 30
3 2 -13 426.71 81.1541 29
-2 -3 13 362.07 77.3144 30
-2 3 -13 349.949 75.0002 29
2 3 13 317.303 67.2547 30
3 2 -13 484.804 65.1741 22
2 -3 -13 465.873 90.8736 22
-2 3 -13 179.521 71.1317 3
-3 -2 -13 445.517 93.6852 3
-2 3 -12 909.654 115.943 35
2 -3 -12 1226.89 118.534 34
2 -3 -12 806.751 99.5114 33
3 2 -12 1137.37 132.422 33
3 2 -12 869.749 107.609 35
3 2 -12 813.364 101.719 32
3 2 -12 963.748 118.879 27
3 -2 12 1000.18 102.261 26
2 -3 -12 944.328 109.03 27
3 2 -12 882.058 105.384 24
2 3 12 1110.3 100.858 26
2 3 12 838.589 97.6642 25
2 -3 -12 1023.11 102.291 24
3 2 -12 879.012 102.866 29
-2 3 -12 925.012 103.911 29
-2 -3 12 937.214 106.009 30
2 3 12 1012.91 96.2602 30
-3 2 12 1028.13 120.734 30
3 -2 12 1005.43 100.354 30
3 2 -12 1022.82 87.1767 22
-3 -2 -12 1008.16 117.944 3
-2 3 -12 1008.82 116.946 3
2 -3 -11 9092.22 333.787 34
3 2 -11 8639.93 331.034 32
-2 3 -11 9129.8 354.842 35
3 2 -11 8701.21 334.147 35
2 -3 -11 8390.91 314.695 33
3 2 -11 8175.98 357.565 33
2 3 11 8422.08 291.146 26
3 2 -11 8842.86 326.027 24
3 -2 11 9341.25 311.115 26
2 -3 -11 8410.47 322.746 27
2 -3 -11 9123.58 316.459 24
2 3 11 8744.01 313.89 25
3 2 -11 8930.29 346.088 27
-3 2 11 8782.96 343.621 30
-2 -3 11 8291.16 314.849 30
-2 3 -11 8608.11 318.94 29
2 3 11 8507.22 288.463 30
3 -2 11 8745.07 297.64 30
3 2 -11 8335.38 291.291 31
3 2 -11 8603.31 318.984 29
3 2 -11 8274.65 269.978 22
-3 -2 -11 8259.17 342.424 3
-2 3 -11 8491.93 336.492 3
2 -3 -10 25480.3 669.822 34
3 2 -10 24968.6 665.667 35
3 2 -10 24684 670.251 32
2 -3 -10 23246.2 643.311 33
3 2 -10 24478.7 706.305 33
-2 3 -10 24701.2 683.329 35
2 -3 -10 25069.3 660.644 27
3 2 -10 25146.9 683.828 27
3 2 -10 24725.8 654.939 24
3 -2 10 25055.9 629.346 26
2 3 10 25982.3 621.278 26
2 -3 -10 25323.6 639.252 24
2 3 10 24218.2 637.882 25
-2 -3 10 24412.3 649.765 30
-2 3 -10 25176.1 646.309 29
2 3 10 25438.8 613.551 30
3 2 -10 24566 649.533 29
3 -2 10 25920.1 627.45 30
-3 2 10 25441.8 685.299 30
3 2 -10 25316.2 598.433 22
-3 -2 -10 25445.6 688.278 3
-2 3 -10 26143.4 677.488 3
-2 3 -9 21974.6 606.426 35
3 2 -9 21487.9 599.1 32
3 2 -9 22130.6 586.067 35
2 -3 -9 21558 595.094 34
3 -2 9 22056.8 560.237 26
3 2 -9 22183.9 610.409 27
2 3 9 22216.9 571.306 25
2 -3 -9 21947.3 560.747 24
3 2 -9 21501.4 577.302 24
-2 -3 9 21993.2 580.041 30
3 -2 9 22878.6 556.003 30
-2 3 -9 22021.9 572.742 29
3 2 -9 21473.1 575.072 29
2 3 9 22448.9 541.877 30
3 2 -9 22439.8 531.395 22
-3 -2 -9 21631.7 605.572 3
-2 3 -9 21967.3 592.023 3
-2 3 -8 1502.26 116.75 35
3 2 -8 1546.33 120.761 32
2 -3 -8 1304.43 113.781 34
3 2 -8 1345.53 104.374 35
3 2 -8 1309.91 111.836 27
3 2 -8 1295.67 101.284 24
2 -3 -8 1655.18 104.683 24
3 -2 8 1430.58 102.822 26
3 -2 8 1303.46 94.7395 30
-2 -3 8 1436.23 106.409 30
2 3 8 1449.89 91.1902 30
3 2 -8 1375.49 104.977 29
2 -3 -8 1223.74 105.779 22
3 2 -8 1282.5 83.526 22
-3 -2 -8 1507.45 117.551 3
-2 3 -8 1432.59 108.758 3
3 2 -7 31149.9 811.649 33
-2 3 -7 32667.3 780.094 35
3 2 -7 32933.1 760.679 35
2 -3 -7 32616.5 737.538 24
3 2 -7 32606.2 760.295 24
2 3 7 31762.3 752.664 25
-2 -3 7 33669.7 763.434 30
3 -2 7 30564.7 766.975 28
3 -2 7 32693.2 738.807 30
2 3 7 31967.6 718.789 30
2 -3 -7 32439 772.323 22
3 2 -7 33490.7 721.143 22
-2 3 -7 32802.6 767.516 3
-3 -2 -7 33349.4 785.782 3
3 2 -6 22116.4 536.858 35
-2 3 -6 22431.8 560.726 35
3 2 -6 22343.5 541.639 24
2 -3 -6 21865.9 516.644 24
2 3 6 21437.8 538.607 25
2 3 6 22086.7 505.995 30
-2 -3 6 21724.3 537.76 30
3 -2 6 22329.7 525.641 30
3 -2 6 20338.1 548.218 28
2 -3 -6 22339.8 553.055 22
3 2 -6 22072 509.723 22
-3 -2 -6 21549.9 558.077 3
-2 3 -6 22301.3 543.909 3
3 2 -5 30483.2 679.599 35
3 2 -5 29082.2 684.158 24
2 3 5 29481.3 690.928 25
2 -3 -5 30028.4 660.896 24
3 2 -5 31072.8 710.141 28
2 3 5 28445.6 676.853 28
2 3 5 30215.8 653.136 30
3 -2 5 30731.6 674.725 30
3 -2 5 28738.5 699.798 28
3 2 -5 30053 664.556 22
2 -3 -5 30508.9 699.313 22
-2 3 -5 31504.8 687.4 3
-3 -2 -5 29772.7 706.551 3
3 2 -4 48494.2 974.382 35
2 -3 -4 45560.7 953.836 24
2 3 4 46199.5 995.722 25
3 2 -4 45494.9 984.482 24
3 -2 4 45057.4 999.451 28
3 2 -4 47818.5 1007.43 28
2 -3 -4 47285.1 997.285 22
-2 3 -4 46807.9 978.868 3
-3 -2 -4 45429.4 1003.78 3
2 3 3 51228.5 1073.27 25
3 2 -3 49940.8 1066.38 25
3 2 -3 49858.2 1057.81 24
2 -3 -3 49835.8 1024.48 24
2 3 3 49483.9 1045.05 28
3 -2 3 49932.9 1072.31 28
3 2 -3 50926 1076 28
2 -3 -3 50960.4 1062.84 22
-3 -2 -3 49263.5 1074.43 3
-2 3 -3 50303.7 1046.07 3
2 -3 -2 101137 2002.6 24
2 3 2 103262 2055.14 25
3 2 -2 100008 2047.22 25
3 2 -2 101375 2037.66 24
3 -2 2 105504 2055.68 28
3 2 -2 104119 2053.75 28
2 -3 -2 101062 2019.43 28
2 3 2 104007 2019.76 28
2 -3 -2 100626 2036.35 22
-3 -2 -2 94465.1 2048.95 3
-2 3 -2 101446 2020.96 3
3 2 -1 10821 289.934 24
3 2 -1 10876.5 297.474 25
2 3 1 10690.2 299.825 25
2 3 1 11387.3 272.081 28
2 -3 -1 10812.4 270.14 28
3 -2 1 11305.8 302.128 28
3 2 -1 11305.1 300.848 28
2 -3 -1 10655.6 284.191 22
-2 3 -1 10841.4 271.749 3
2 -3 0 11005 282.964 22
3 -2 0 10737.2 299.651 22
3 2 0 11410.3 302.731 25
2 3 0 11569.6 308.791 25
3 -2 0 11276.2 301.175 28
2 3 0 11220.4 272.971 28
2 -3 0 10963.4 270.092 28
3 2 0 11586.6 304.01 28
-2 3 1 10292.3 229.995 25
3 -2 -1 10517.5 283.385 24
2 3 -1 10732.6 297.981 25
3 2 1 10332.4 291.314 25
3 2 1 11272 301.19 28
3 -2 -1 11226.7 297.031 28
2 -3 1 11071 264.221 28
2 3 -1 11111.5 269.498 28
3 -2 -1 10800.8 296.503 22
-2 -3 -1 10295.6 266.049 3
-2 3 2 100576 1963.75 25
2 3 -2 99963.4 2042.9 25
3 2 2 100665 2037.42 25
2 3 -2 101983 1998.72 24
3 -2 -2 101495 2024.93 24
3 -2 -2 103854 2043.56 28
2 3 -2 103839 2011.95 28
2 -3 2 102619 2003.52 28
3 2 2 100538 2046.23 28
3 -2 -2 99778.2 2040.41 22
-3 2 -2 99316.7 2043.73 3
-2 -3 -2 97416.4 2005.54 3
2 3 -3 48044.9 1065.15 25
-2 3 3 50885.2 995.396 25
3 2 3 50665.3 1061.86 25
2 3 -3 51668 1028.72 24
3 -2 -3 48330.6 1048.08 24
2 -3 3 49930.1 1034.6 28
3 2 3 46712.1 1068.32 28
3 -2 -3 51155.9 1071.86 28
2 3 -3 50472.6 1042.94 28
3 -2 -3 49384.2 1065.6 22
-3 2 -3 49715.2 1070.92 3
-2 -3 -3 49296.6 1037.95 3
2 3 -4 45919.7 958.236 24
-2 3 4 47652.1 926.898 25
3 2 4 45511.5 986.546 25
3 -2 -4 44785.6 976.702 24
2 3 -4 45030.6 993.633 25
3 -2 -4 46462.7 1001.55 28
2 -3 4 43974.5 963.766 28
3 2 4 43562.6 999.735 28
2 -3 4 45291.9 945.453 30
-3 2 -4 46826.3 974.459 35
-2 -3 -4 45867.3 970.285 3
-3 2 -4 46286.3 1003.67 3
2 3 -5 30537.6 672.429 24
3 2 5 30029.3 694.902 25
3 -2 -5 30885.7 693.266 24
-2 3 5 31403.6 642.371 25
2 -3 5 28440.3 676.288 28
3 2 5 28930.6 711.087 28
2 -3 5 30219.1 657.831 30
3 2 5 30485.4 681.129 30
3 -2 -5 30506 713.494 28
-3 2 -5 30987 692.654 35
-3 2 -5 30833.2 718.274 3
-2 -3 -5 30395.4 687.637 3
2 3 -6 22600.3 531.609 24
3 2 6 22277.2 545.972 25
3 -2 -6 22004.5 543.999 24
-2 3 6 22931 500.119 25
2 -3 6 22549.6 513.375 30
3 2 6 22407.6 534.886 30
-3 2 -6 22690.3 550.921 35
2 3 -6 23029.4 566.974 35
-3 2 -6 23197.6 576.056 3
-2 -3 -6 22167.2 546.862 3
3 -2 -7 31231 747.018 24
2 3 -7 31660.3 734.934 24
3 2 7 31820.7 744.651 25
-2 3 7 32821.9 753.775 30
2 -3 7 33506.9 715.762 30
3 2 7 32421.9 732.524 30
-3 2 -7 32503.3 759.863 35
2 3 -7 32892.2 773.387 35
3 -2 -7 32415.2 778.621 32
-2 -3 -7 31636.2 754.875 3
-3 2 -7 34223.3 786.686 3
2 3 -8 1318.28 108.841 35
-3 2 -8 1274.48 105.333 35
3 2 8 1263 97.9011 25
3 -2 -8 1270.6 109.786 27
2 3 -8 1412.51 100.852 24
3 -2 -8 1165.92 95.8763 24
2 -3 8 1264.63 85.6999 30
3 2 8 1262.63 92.2898 30
-2 3 8 1213.38 99.6357 30
3 -2 -8 1091.79 98.1923 22
2 3 -8 1261.47 61.1292 22
-3 2 -8 1375 113.769 3
-2 -3 -8 1280.95 103.405 3
3 -2 -9 20459.4 571.424 34
-3 2 -9 22267.7 590.319 35
3 -2 -9 22643.7 594.772 33
2 3 -9 21804.7 597.413 35
2 3 -9 22069.6 636.059 33
2 3 -9 21038.3 581.651 32
3 2 9 22293.3 560.844 26
3 2 9 22143.9 567.68 25
2 3 -9 22200.4 567.368 24
3 -2 -9 21104.5 596.102 27
3 -2 -9 22140.1 575.364 24
-2 3 9 21974.1 575.516 30
3 2 9 22164.2 553.974 30
2 -3 9 21898.3 535.601 30
3 -2 -9 22757.4 587.808 22
2 3 -9 21634.8 478.719 22
-2 -3 -9 20767.8 579.919 3
-3 2 -9 22959.4 615.204 3
2 3 -10 23118.7 645.137 32
2 3 -10 24833.1 714.685 33
3 -2 -10 24756.3 648.215 34
-3 2 -10 25687.2 675.862 35
3 -2 -10 25346.4 667.798 33
2 3 -10 25333 682.476 35
3 2 10 23894.4 633.334 25
3 -2 -10 25865.8 653.493 24
2 -3 10 25518.6 616.056 26
2 3 -10 25029.1 656.593 27
3 2 10 26284.8 638.458 26
2 3 -10 25165 643.901 24
3 -2 -10 25800 687.128 27
-3 -2 10 25041.6 677.439 30
2 3 -10 23382.6 654.142 29
3 2 10 25484.3 627.825 30
-2 3 10 23687 646.34 30
2 -3 10 25852.8 612.659 30
3 -2 -10 24526 654.964 22
-2 -3 -10 24274.2 662.6 3
-3 2 -10 25598.7 694.125 3
2 3 -11 8045.6 312.21 32
3 -2 -11 8803.75 336.427 33
2 3 -11 8546.45 343.772 35
-3 2 -11 8978.11 345.858 35
-2 -3 -11 9093.54 368.086 34
2 3 -11 9372.65 378.172 33
3 -2 -11 8214.03 310.656 34
2 3 -11 9220.29 334.465 27
3 -2 -11 8780 345.259 27
2 3 -11 9288.05 324.886 24
2 -3 11 8969.62 298.558 26
3 -2 -11 8933.77 324.378 24
3 2 11 8392.26 309.361 25
3 2 11 9056.8 311.909 26
-3 -2 11 8755.97 342.612 30
-2 3 11 8847.14 326.239 30
2 3 -11 8361.34 327.515 29
2 -3 11 9208.93 296.043 30
3 2 11 8816.63 303.98 30
3 -2 -11 8707.91 326.375 22
-3 2 -11 8885.55 355.159 3
-2 -3 -11 9309.14 345.212 3
3 -2 -12 918.643 108.153 33
-2 -3 -12 870.292 120.634 34
2 3 -12 1039.03 121.016 35
2 3 -12 1018.6 104.155 32
2 3 -12 955.107 127.486 33
-3 2 -12 1053.04 118.545 35
2 3 -12 1032.11 108.736 27
3 -2 -12 993.383 115.603 27
3 2 12 1106.47 107.305 25
3 -2 -12 923.625 104.098 24
2 -3 12 1131.59 103.837 26
3 2 12 965.3 101.305 26
2 3 -12 998.702 107.8 24
-3 -2 12 850.068 111.805 30
2 3 -12 1053.02 115.241 29
-2 3 12 1093.96 113.996 30
3 2 12 1020.1 102.944 30
2 -3 12 910.37 91.5966 30
3 -2 -12 1069.95 113.178 22
-2 -3 -12 892.623 109.67 3
-3 2 -12 1020.07 123.466 3
2 3 -13 426.855 72.6387 32
3 -2 -13 381.206 85.7622 33
2 3 -13 275.155 84.8441 33
-3 2 -13 380.887 88.3669 35
-2 -3 -13 401.102 92.6612 34
2 3 -13 338.916 88.2397 35
-2 3 13 324.464 79.1353 30
3 2 13 323.118 73.6816 30
2 3 -13 391.854 86.8634 29
2 -3 13 298.508 65.64 30
-3 -2 13 347.176 85.931 30
2 -3 13 417.04 75.4826 26
2 3 -13 393.381 78.1138 24
2 3 -13 442.754 84.1435 27
3 -2 -13 473.744 82.8308 24
3 -2 -13 356.51 82.7667 27
3 2 13 306.112 74.9063 26
3 2 13 443.775 80.6618 25
3 -2 -13 367.642 79.6991 22
-2 -3 -13 336.107 82.2914 3
-3 2 -13 247.436 77.2957 3
-2 -3 -14 8850.4 376.864 6
-2 -3 -14 9485.6 394.173 3
-3 2 -14 9746.53 419.307 3
-3 2 -14 9371.33 393.734 35
2 3 -14 9500.01 418.187 33
-2 -3 -14 10285.2 415.746 34
2 3 -14 8855.53 394.584 35
2 3 -14 8907.94 337.005 32
3 -2 -14 9348.13 374.49 33
-2 3 14 9469.71 372.427 30
3 2 14 9265.29 342.02 30
2 -3 14 9883.76 341.615 30
-3 -2 14 9342.69 386.149 30
2 3 -14 9590.56 381.975 29
2 3 -14 8850.71 375.319 11
2 3 -14 8563.83 405.513 10
-3 2 -14 8998.7 381.498 11
2 -3 14 9622.14 375.308 13
3 2 14 9223.66 355.088 25
3 -2 -14 8989.28 364.509 24
3 -2 -14 9323.61 389.637 27
3 2 14 9599.83 356.38 26
2 3 -14 8308.24 355.195 24
2 -3 14 8893.98 335.541 26
3 -2 -14 9096.48 365.735 22
3 -2 -14 8625.43 374.329 18
-3 2 -15 13412.9 526.533 7
-2 -3 -15 13600.8 503.317 5
3 -2 -15 13415.1 486.188 7
-2 -3 -15 13148.2 501.991 7
2 3 -15 13881.2 529.76 9
-2 -3 -15 14601 509.631 6
2 3 -15 13780.4 485.796 7
-2 -3 -15 13990.8 519.305 3
-3 2 -15 13951 536.949 3
2 3 -15 13169 524.903 1
3 -2 -15 14693 500.147 33
-2 -3 -15 13736.8 515.908 34
2 3 -15 14580.8 537.251 35
-3 2 -15 13744.5 513.969 35
2 3 -15 14307 543.299 33
-2 3 15 13031.9 475.926 30
3 2 15 13726.1 455.219 30
-3 -2 15 13402.3 499.844 30
2 -3 15 14356.2 449.684 30
2 3 -15 14624.7 504.89 29
-3 2 -15 13371.3 503.397 11
2 -3 15 13693.6 483.597 13
2 3 -15 13885.2 500.806 11
3 2 15 13206.4 466.086 25
3 -2 -15 13304.6 503.404 27
3 -2 -15 13640.3 486.176 24
2 -3 15 14138.1 455.467 26
2 3 -15 14242.8 490.235 24
3 2 15 13634.2 462.553 26
3 -2 -15 14424 493.572 22
3 -2 -15 13120.6 498.167 18
3 -2 -15 13147.2 461.897 17
-3 2 -16 5278.98 314.472 7
2 3 -16 4754.79 272.544 7
-2 -3 -16 5479.94 300.61 6
3 -2 -16 5227.45 285.175 7
-2 -3 -16 5663.24 304.869 5
-2 -3 -16 4727.4 290.254 7
2 3 -16 5894.15 327.023 9
2 3 -16 4658.75 297.033 1
-3 2 -16 5507.15 324.416 3
-2 -3 -16 5476.25 308.775 3
3 -2 -16 5810.7 296.362 33
2 3 -16 4846.27 305.462 33
-2 -3 -16 5354.98 309.025 34
-3 2 -16 5740.31 316.219 35
2 3 -16 5733.43 327.882 35
-2 3 16 5311.7 284.41 30
-3 -2 16 5241.41 295.171 30
2 3 -16 5565.82 299.803 29
2 -3 16 5523.7 262.277 30
3 2 16 5031.41 259.999 30
-3 -2 16 5269.88 266.654 13
2 -3 16 5075.99 281.801 13
2 3 -16 5542.34 302.148 11
-3 2 -16 5363 302.905 11
-2 -3 -16 5050.05 286.82 11
3 2 16 5821.63 281.691 26
3 -2 -16 5679.99 309.672 27
3 2 16 5071.4 269.966 25
3 -2 -16 5627.42 292.467 24
2 -3 16 5183.28 261.711 26
2 3 -16 5430.77 290.342 24
-2 -3 -16 5622.3 301.367 24
-2 -3 -16 5911.88 328.659 22
3 -2 -16 5504.71 288.019 22
3 -2 -16 5695.66 256.395 19
3 -2 -16 4726.27 284.286 18
3 -2 -16 5928.66 283.136 17
2 3 -17 5823.52 339.72 9
-2 -3 -17 5958.54 324.288 6
-2 -3 -17 6712.04 339.229 5
3 -2 -17 5959.3 319.207 7
2 3 -17 6108.09 319.006 7
-3 2 -17 5991.74 349.177 7
-2 -3 -17 6021.89 336.115 7
-3 2 -17 6758 377.823 3
-2 -3 -17 6536.87 352.016 3
2 3 -17 5568.89 329.632 1
-2 -3 -17 6291.88 339.292 34
-3 2 -17 5685.11 329.623 35
2 3 -17 6015.5 346.545 35
3 -2 -17 6136.07 315.164 33
2 3 -17 6276.56 353.053 33
-2 3 17 6299.04 317.909 30
-3 -2 17 6447.52 333.869 30
2 3 -17 6797.68 340.393 29
3 2 17 6141.56 293.926 30
2 -3 17 5893.3 282.486 30
-3 -2 17 5931.16 294.11 13
2 -3 17 5716.88 311.018 13
-2 -3 -17 5772.81 322.527 11
2 3 -17 6739.49 340.492 11
-3 2 -17 5819.13 329.174 11
-2 -3 -17 6248.24 332.607 24
2 -3 17 5557.45 283.583 26
2 3 -17 6596.02 331.006 24
3 -2 -17 6254.79 320.398 24
3 2 17 6856.02 315.276 26
3 2 17 6229.84 306.776 25
3 -2 -17 6733.03 326.131 22
-2 -3 -17 6004.06 346.855 22
3 -2 -17 6541.64 338.459 18
3 -2 -17 5729.86 293.977 17
-2 -3 -18 5617.55 317.286 6
-2 -3 -18 5228.34 307.81 5
-2 -3 -18 5129.6 317.372 7
-3 2 -18 5655.86 345.264 7
2 3 -18 5476.12 309.74 7
2 3 -18 5012.75 319.872 9
3 -2 -18 5342.03 306.429 7
-2 -3 -18 5638.56 335.298 3
-3 2 -18 6331.16 368.457 3
2 3 -18 5330.37 319.017 1
2 3 -18 5665.57 337.267 33
2 3 -18 5884.35 350.608 35
-2 -3 -18 5785.6 325.189 34
3 -2 -18 5556.03 305.099 33
-3 -2 18 5269.3 310.41 30
2 3 -18 5182.57 305.511 29
-2 3 18 5219.06 296.276 30
3 2 18 5886.33 291.932 30
2 -3 18 5543.22 279.653 30
2 -3 18 5019.68 293.463 13
-3 -2 18 4995.24 275.016 13
2 3 -18 5295.22 310.166 11
-2 -3 -18 4959.98 299.494 11
-3 2 -18 5394.42 320.618 11
3 2 18 5766.3 300.512 25
3 -2 -18 5033.33 294.65 24
-2 -3 -18 5635.69 322.457 24
3 2 18 5514.48 290.555 26
2 -3 18 5446.39 283.135 26
2 3 -18 5245.56 302.062 24
-2 -3 -18 5711.66 342.808 22
3 -2 -18 5113.55 294.085 22
3 -2 -18 4286.03 261.844 17
3 -2 -18 5603.13 320.092 18
2 3 -19 20043.1 716.412 9
3 -2 -19 19728.5 673.647 7
-3 2 -19 20502.4 738.542 7
-2 -3 -19 20656.9 689.618 5
-2 -3 -19 21482.9 702.159 6
-2 -3 -19 19276.8 699.674 7
2 3 -19 21190.8 684.991 7
-3 2 -19 21126.9 755.823 3
2 3 -19 18925.1 675.049 1
2 3 -19 19250.1 698.504 33
-2 -3 -19 22078.3 707.562 34
2 3 -19 20702.6 739.149 35
3 -2 -19 20301.1 666.753 33
-2 3 19 20450.6 666.343 30
2 3 -19 20455.2 688.289 29
-3 -2 19 20090 685.323 30
2 -3 19 19776.4 624.576 30
3 2 19 19675.9 631.539 30
-3 2 -19 19496.2 696.61 11
2 -3 19 19397 664.446 13
-2 3 19 20281.9 659.091 13
-2 -3 -19 18733.9 672.655 11
2 3 -19 20490.6 693.369 11
2 3 -19 19391 737.837 10
-3 -2 19 18253.4 620.715 13
3 2 19 19866.1 654.16 25
-2 3 19 20555.8 665.281 26
3 -2 -19 20413.6 677.497 24
2 3 -19 19330.3 671.923 24
-3 2 -19 21244.7 749.392 24
2 -3 19 20470 640.583 26
3 2 19 21498.6 660.656 26
-2 -3 -19 20371.1 701.276 24
3 -2 -19 20535.3 670.174 22
-2 -3 -19 21463.1 736.553 22
3 -2 -19 19020 675.132 18
3 -2 -19 20126.6 634.361 17
-2 -3 -19 19845.1 731.877 17
-2 -3 -20 1185.8 167.496 6
2 3 -20 978.888 140.896 7
2 3 -20 1307.97 176.157 9
3 -2 -20 613.97 125.546 7
-3 2 -20 1103.78 178.782 7
-2 -3 -20 1057.98 160.195 7
-3 2 -20 941.407 164.046 3
-2 -3 -20 1112.93 153.788 5
2 3 -20 1255.58 169.195 33
3 -2 -20 1071.09 143.763 33
-2 -3 -20 1225.47 153.877 34
2 3 -20 1207.6 170.504 35
-3 -2 20 1076.02 151.864 30
3 2 20 910.771 131.713 30
2 -3 20 952.805 128.9 30
-2 3 20 1257.73 150.052 30
2 3 -20 1193.37 175.877 10
2 3 -20 1181.93 160.192 11
-3 -2 20 1047.64 135.814 13
-3 2 -20 1135.2 167.52 11
2 -3 20 1113.12 158.814 13
-2 3 20 1070.65 141.986 13
-2 -3 -20 946.95 144.482 11
2 -3 20 1151.08 144.253 26
-2 -3 -20 1093.74 155.338 24
3 -2 -20 955.177 143.468 24
-2 3 20 1461.13 146.565 25
2 3 -20 1075.26 147.179 24
3 2 20 894.735 131.767 25
3 2 20 881.9 140.114 26
-3 2 -20 1019.65 167.353 24
-2 3 20 1012.54 144.114 26
-2 -3 -20 1056.24 160.325 22
2 3 -20 875.155 147.679 19
3 -2 -20 981.126 137.988 22
-2 -3 -20 1226.3 177.806 17
3 -2 -20 972.942 133.223 17
3 -2 -20 1270.88 162.443 18
-2 -3 -21 11557.7 483.62 5
3 -2 -21 11447.1 486.446 7
2 3 -21 11135.8 501.296 9
-3 2 -21 12010.3 544.03 7
-2 -3 -21 12448 505.732 6
-2 -3 -21 11274 506.644 7
2 3 -21 10972 473.677 7
-3 2 -21 12021.1 553.672 3
2 3 -21 11749.8 501.15 33
-2 -3 -21 11906.8 477.791 34
3 2 21 10484.8 439.033 30
-3 -2 21 11316.9 485.497 30
-2 3 21 11070 463.836 30
2 -3 21 11528.7 446.013 30
-2 3 21 11520.1 459.647 13
2 3 -21 11867.9 504.19 11
2 3 -21 11393.9 536.662 10
-3 2 -21 11670.1 510.135 11
-3 -2 21 11087.2 445.438 13
-2 -3 -21 11638.9 488.479 11
3 -2 -21 11514.9 486.082 24
2 3 -21 11096.5 481.417 24
-2 3 21 11605.9 469.712 26
3 2 21 12230.7 471.925 26
-3 2 -21 11755.8 540.469 24
-2 3 21 10949 437.956 25
3 2 21 10737.7 458.018 25
2 -3 21 12173.6 463.75 26
-2 -3 -21 11526 519.911 22
3 -2 -21 11286.8 469.173 22
2 3 -21 10532.5 473.588 19
3 -2 -21 11253.1 433.588 17
-2 -3 -21 10903.4 514.761 17
3 -2 -21 11190.9 479.92 18
2 3 -22 7698.65 377.994 7
-3 2 -22 7843.91 428.688 7
-2 -3 -22 6806.34 356.28 5
3 -2 -22 8190.76 392.445 7
2 3 -22 7713.65 395.254 9
-2 -3 -22 6993.83 386.018 7
-2 -3 -22 7195.15 351.055 34
2 3 -22 6964.73 370.881 33
-2 3 22 6490.81 343.896 30
3 2 22 7124.33 345.938 30
-3 -2 22 7167.51 372.504 30
2 -3 22 7362.41 341.717 30
-2 3 22 7596.52 348.28 25
3 -2 -22 6814.09 364.639 24
2 3 -22 7246.82 376.274 24
2 -3 22 7767.85 357.021 26
3 2 22 7108.79 358.131 25
-2 3 22 7750.55 367.42 26
-2 -3 -22 6587.09 371.985 24
-3 2 -22 7290.13 416.004 24
3 2 22 7925.84 369.733 26
-3 -2 22 7810.38 385.305 26
3 -2 -22 6976.14 322.871 17
2 3 -22 7737.22 454.663 18
-2 -3 -22 7124.24 399.531 17
3 -2 -22 6984.04 365.54 18
2 3 -22 6903.87 358.042 19
3 -2 -22 6949.37 357.173 22
-2 -3 -22 7715.08 409.525 22
2 3 -22 7627.11 389.108 11
-3 -2 22 7344.97 343.801 13
-3 2 -22 7033.19 392.22 11
-2 3 22 7419.56 352.39 13
2 3 -22 7821.42 433.795 10
-2 -3 -22 7619.48 382.127 11
-2 -3 -23 26322.9 833.25 7
3 -2 -23 26278.3 803.662 7
2 3 -23 27686.2 807.147 7
2 3 -23 24576.6 798.518 9
-3 2 -23 26186.2 862.951 7
2 3 -23 26518.3 816.971 11
2 3 -23 26137.8 866.699 10
-2 3 23 25450.4 753.942 13
-3 -2 23 24335.7 738.976 13
-2 -3 -23 23734.9 770.694 11
-3 2 -23 25076.8 826.683 11
2 3 -23 27205 802.657 33
3 2 23 25423.7 780.11 25
3 2 23 25668.8 771.537 26
-3 -2 23 26002.8 794.973 26
2 -3 23 26916.4 768.861 26
-2 3 23 26125.6 777.541 26
2 3 -23 25034.4 753.706 19
3 -2 -23 24683.1 713.045 17
-2 -3 -23 23280.9 806.868 17
3 -2 -23 25644.9 785.277 18
2 3 -23 23795.6 879.823 18
-2 -3 -24 1325.09 167.939 7
3 -2 -24 1835.36 180.632 7
2 3 -24 1576.5 170.108 9
2 3 -24 1897.63 182.361 7
-3 2 -24 1642.52 201.091 7
-3 -2 24 1788.53 161.874 13
2 3 -24 1774.4 203.868 10
-3 2 -24 1462.87 192.801 10
-2 3 24 1616.45 156.271 13
-3 2 -24 1517.04 182.813 11
-2 -3 -24 1667.32 171.648 11
2 3 -24 1531.76 174.341 11
2 3 -24 1681.07 163.028 33
3 2 24 1494.71 167.723 26
-2 3 24 1848.51 172.408 26
2 -3 24 1617.87 162.703 26
-3 -2 24 1755.35 180.731 26
3 -2 -24 1610.97 165.203 23
3 -2 -24 1946.87 181.873 18
-2 -3 -24 1572.07 178.778 17
-2 -3 -25 1545.72 168.819 7
2 3 -25 1761.38 171.748 7
-3 2 -25 1568.7 181.001 7
2 3 -25 1379.53 150.077 9
-3 2 -25 1883.91 186.461 9
3 -2 -25 1642.19 172.346 7
-2 -3 -25 1682.17 161.316 11
-3 2 -25 1733.6 187.819 11
3 2 25 1705.67 181.939 13
2 3 -25 1764.61 188.166 10
-3 2 -25 1789.85 202.774 10
-2 3 25 1504.3 142.156 13
2 3 -25 2136.35 187.982 11
-3 -2 25 1524.95 145.645 13
2 3 -25 1524.21 145.443 33
2 -3 25 1743.71 160.773 26
-3 -2 25 1587.36 164.135 26
3 2 25 1901.86 168.974 26
-2 3 25 1713.23 161.615 26
3 -2 -25 1467.35 152.403 23
3 -2 -25 1603.35 157.001 18
-2 -3 -25 1461.73 165.206 17
3 -2 -26 2734.65 186.997 18
-3 2 -26 2351.34 199.419 18
-2 -3 -26 2653.45 198.912 17
3 2 26 2212.19 179.265 26
-3 -2 26 2700.11 193.934 26
2 -3 26 2721.94 184.266 26
-2 3 26 2733.57 187.391 26
-3 2 -26 2859.86 217.813 11
-3 2 -26 2914.21 237.013 10
-3 -2 26 2657 171.788 13
3 2 26 2584.45 205 13
2 3 -26 2497.61 211.058 10
-2 -3 -26 2509.84 178.9 11
2 3 -26 2560.56 199.703 11
3 -2 -26 2702.32 181.9 23
-3 2 -26 2535.11 211.991 7
-2 -3 -26 2576.47 203.076 7
-3 2 -26 2618.46 201.724 9
2 3 -26 3024.07 203.145 7
3 -2 -26 2556.67 191.742 7
3 -2 -27 396.119 82.0352 18
-2 -3 -27 305.206 76.5722 17
-3 2 -27 222.681 62.8526 18
-2 3 27 293.99 81.4711 26
2 -3 27 344.472 81.1096 26
-3 -2 27 420.461 87.681 26
3 2 27 442.407 87.7991 26
-2 -3 -27 49.3307 25.6856 11
2 3 -27 397.235 89.8707 11
-3 2 -27 494.329 103.158 10
3 2 27 458.222 97.1621 13
2 3 -27 539.986 109.406 10
3 -2 -27 383.888 74.7408 23
3 -2 -27 556.043 98.3576 7
2 3 -27 485.469 92.6221 7
-2 -3 -27 404.77 95.7937 7
-3 2 -27 321.772 100.731 7
2 3 -28 854.985 109.151 10
2 -3 28 617.018 95.9674 13
-3 2 -28 734.754 111.88 10
3 2 28 1022.81 118.136 13
2 -3 28 741.065 90.1252 15
-2 -3 -28 615.45 81.8359 17
-3 2 -28 806.89 110.673 7
2 3 -28 852.021 99.3249 7
3 -2 -28 915.645 103.452 7
-2 -3 -28 872.814 107.099 7
2 -3 28 757.596 92.0372 26
3 2 28 824.996 95.5184 26
-3 -2 28 1038.39 106.297 26
-2 3 28 886.498 98.0757 26
2 -3 29 52.3953 56.363 13
2 3 -29 173.099 57.3907 10
3 2 29 100.651 60.6785 13
2 3 -29 39.7444 45.5232 7
-3 2 -29 84.7407 53.4841 7
3 -2 -29 6.58159 55.04 7
-2 -3 -29 144.582 56.424 7
2 3 -29 43.9225 56.6456 18
2 -3 30 106.59 45.9984 13
3 2 30 108.334 50.2316 13
2 3 -30 115.044 50.3301 18
-2 -3 -30 134.486 38.0599 7
-3 2 -30 139.653 46.1288 7
3 -3 0 136068 2704.23 28
3 3 0 136580 2706.4 28
3 -3 0 135458 2713.35 22
3 3 1 8066.63 238.947 28
3 3 -1 8605.77 246.745 28
3 -3 1 7829.77 232.864 28
3 -3 -1 8112.41 238.264 28
3 -3 -1 7420.6 238.849 22
3 -3 1 8000.59 239.801 22
-3 3 -1 7690.07 237.899 3
-3 -3 -1 7909.05 239.571 3
3 3 -2 24784.2 552.716 24
3 -3 -2 23386.3 543.24 24
3 3 -2 23630.1 563.947 28
3 -3 2 24616 561.764 28
3 3 2 25481.6 569.376 28
3 -3 -2 24674.5 566.697 28
3 -3 -2 24467.6 573.411 22
-3 3 -2 23078.6 562.4 3
-3 -3 -2 22852.7 562.157 3
3 -3 -3 160980 3190.24 24
3 3 -3 158955 3193.51 24
3 -3 -3 161589 3215.73 28
3 -3 3 168146 3211.48 28
3 3 -3 162018 3216.04 28
3 3 3 159677 3214.86 28
3 -3 -3 162988 3225.03 22
-3 3 -3 162273 3217.61 3
-3 -3 -3 158713 3214.57 3
3 -3 -4 134020 2615.26 24
3 3 -4 130852 2618.72 24
3 -3 4 133394 2635.04 28
3 -3 -4 128838 2641.69 28
3 3 4 124014 2636.09 28
3 3 -4 134872 2647.74 28
3 -3 -4 131457 2648.74 22
-3 3 -4 133812 2645.61 3
-3 -3 -4 128483 2639.79 3
-3 3 -5 476.102 68.0428 35
3 3 -5 525.675 67.1866 35
3 3 -5 513.479 77.4168 32
3 -3 -5 459.773 76.8981 34
3 3 -5 533.484 60.4478 24
-3 3 5 500.529 32.0575 25
3 -3 -5 446.138 56.0509 24
3 -3 5 445.03 62.2133 28
3 3 5 413.048 62.3572 28
3 -3 -5 504.126 68.4172 22
-3 3 -5 583.054 71.2242 3
-3 -3 -5 477.101 63.9592 3
3 3 -6 20580.7 597.124 33
3 3 -6 20603.2 578.705 32
3 -3 -6 20955.1 569.788 34
3 3 -6 22441.8 547.773 35
-3 3 -6 19778.4 538.939 35
3 -3 -6 20992.7 517.374 24
-3 3 6 21807 457.915 25
3 3 -6 21997.3 526.234 24
3 -3 6 20965.8 507.66 30
3 3 6 19613.1 538.397 28
3 -3 6 20837.9 537.653 28
3 3 -6 20323.2 544.304 29
3 -3 -6 21266.8 548.286 22
-3 -3 -6 20861.9 545.627 3
-3 3 -6 21330.7 549.278 3
3 3 -7 2563.52 176.205 33
3 3 -7 2543.52 162.446 32
3 -3 -7 2381.82 153.578 34
-3 3 -7 2753.1 154.043 35
3 3 -7 2512.86 143.845 35
3 -3 -7 2540.99 133.299 24
3 3 -7 2600.34 137.105 24
-3 3 7 2487.1 98.7794 25
3 3 7 2454.3 126.881 30
3 -3 7 2283.94 121.693 30
3 -3 7 2217.66 136.518 28
3 3 7 2354.77 145.567 28
3 -3 -7 2466.67 149.706 22
-3 -3 -7 2404.06 145.284 3
-3 3 -7 2439.92 148.161 3
-3 3 -8 45456.5 1044.78 35
3 3 -8 44492.9 1065.17 32
3 3 -8 45446.1 1039.88 35
3 -3 -8 45261.7 1054.07 34
3 3 8 44956.1 995.053 26
3 -3 8 45404.5 994.58 26
3 -3 -8 44906.6 1003.53 24
3 -3 -8 45892.4 1045.14 27
3 3 -8 46756.8 1014.98 24
3 3 -8 46135.5 1045.29 27
3 -3 8 42284 1017.52 28
3 3 8 39825.1 1021.63 28
3 3 8 44812.1 987.245 30
3 3 -8 43351.2 1031.67 29
3 -3 8 46173.5 988.722 30
3 -3 -8 40889.8 1021.35 22
-3 -3 -8 45166 1042.6 3
-3 3 -8 46737.8 1051.73 3
3 -3 -9 8939.96 329.434 27
3 3 -9 9610.42 316.522 24
3 -3 -9 9202.45 306.086 24
3 -3 9 9482.23 300.334 26
3 3 -9 9275.16 334.87 27
3 3 9 9225.93 299.388 26
-3 -3 9 9229.12 332.146 30
3 -3 9 8347.67 312.133 28
3 3 -9 8967.14 325.598 29
-3 3 9 8958.41 331.626 30
3 -3 9 8980.26 289.097 30
3 3 9 8849.74 289.665 30
3 3 9 8269.22 320.092 28
3 3 -9 9088.54 329.791 35
3 -3 -9 8908.5 326.629 33
3 -3 -9 9228.74 337.727 34
3 3 -9 8951.39 341.487 32
-3 3 -9 9169.4 334.378 35
-3 -3 -9 9060.49 334.137 3
-3 3 -9 9162.8 336.612 3
3 3 -10 90178.5 2015.33 33
3 -3 -10 89418.7 1944.65 34
3 -3 -10 87938.3 1931.71 33
-3 3 -10 89795.7 1956.42 35
3 3 -10 89500.7 1956.21 32
3 3 -10 90103.6 1949.35 35
3 3 10 86177.5 1881.73 26
3 -3 -10 90006.3 1945.64 27
3 -3 -10 91140.2 1904.06 24
3 -3 10 90770.5 1887.84 26
3 3 -10 89236.2 1911.96 24
3 3 -10 89703.3 1949.74 27
-3 -3 10 89546.6 1940.98 30
3 -3 10 90817.1 1878.09 30
3 3 10 89060.9 1879.13 30
-3 3 10 88290.3 1944.72 30
3 3 -10 88916.5 1934.87 29
3 3 -10 90687.1 1817.8 22
-3 -3 -10 90172.6 1958.17 3
-3 3 -10 91579.4 1963.19 3
3 -3 -11 7146.12 308.511 27
3 3 11 7538.62 278.711 26
3 3 -11 7624.01 314.028 27
3 -3 11 7472.37 275.386 26
3 3 -11 7918.1 299.247 24
3 -3 -11 7349.46 287.312 24
-3 -3 11 7036.02 301.631 30
-3 3 11 7081.36 308.663 30
3 3 -11 7314.57 305.65 29
3 3 11 6995.19 266.886 30
3 -3 11 7290.9 267.297 30
3 3 -11 7229.64 347.544 33
3 3 -11 7121.42 311.278 35
3 -3 -11 6932.35 295.949 33
3 3 -11 7162.75 308.35 32
-3 3 -11 7268.32 317.947 35
3 -3 -11 7026.76 299.711 34
-3 3 -11 7578.58 322.958 3
-3 -3 -11 6908.39 310.205 3
3 -3 -12 40.6909 53.2683 33
-3 3 -12 142.631 65.3664 35
3 3 -12 52.6927 59.7449 32
3 -3 -12 359.572 79.2653 34
3 3 -12 85.1377 82.7576 33
3 3 -12 22.9921 51.2285 35
3 3 12 61.2538 48.2563 30
3 -3 12 90.2498 49.0623 30
-3 -3 12 160.552 69.0211 30
-3 3 12 109.231 60.076 30
3 3 -12 190.754 70.6277 29
3 -3 12 135.474 56.4093 26
3 -3 -12 81.1896 53.3568 24
3 3 -12 66.4644 59.965 27
3 -3 -12 99.3125 55.7511 27
3 3 12 81.1359 57.4313 26
3 3 -12 76.3119 62.212 24
3 -3 -12 72.7622 54.4288 22
-3 -3 -12 58.2811 57.7882 3
-3 3 -12 131.238 66.6295 3
-3 -3 -13 6114.03 292.793 6
-3 3 -13 5371.03 287.553 3
-3 -3 -13 5222.01 284.271 3
3 3 -13 5148.37 304.373 33
3 3 -13 5434.36 271.094 32
3 -3 -13 5491.52 270.051 33
3 3 -13 5608.59 291.855 35
3 -3 -13 5531.45 267.696 34
-3 3 -13 5431.34 288.951 35
3 3 -13 5618.62 277.482 29
-3 -3 13 5803.3 281.273 30
3 3 13 5567.47 245.137 30
-3 3 13 5403.32 279.086 30
3 -3 13 5377.86 238.967 30
3 3 -13 5150.47 274.202 11
3 3 -13 4774.55 289.998 10
3 -3 -13 5598.14 260.665 24
3 3 -13 5165.32 275.352 27
3 -3 13 5529.96 248.77 26
3 -3 -13 5321.51 276.784 27
3 3 13 6097.55 260.881 26
3 3 -13 6160.13 278.514 24
3 -3 -13 5781.93 279.592 22
3 -3 -13 5312.46 267.74 17
3 3 -14 947.48 136.375 9
-3 3 -14 997.365 137.234 7
-3 -3 -14 1166.21 138.664 7
-3 -3 -14 996.101 125.293 6
3 3 -14 1094.08 121.425 7
3 -3 -14 1037.81 117.933 7
-3 -3 -14 1039.15 134.05 3
-3 3 -14 1090.91 140.424 3
-3 -3 -14 972.092 132.885 5
3 3 -14 987.798 139.666 1
-3 3 -14 1031.6 132.461 35
3 3 -14 1051.9 121.703 32
3 3 -14 848.598 127.697 35
3 -3 -14 1091.04 126.309 33
-3 -3 -14 1184 151.448 34
3 3 -14 1207.69 154.896 33
3 3 14 1162.19 115.491 30
-3 -3 14 997.778 127.217 30
3 -3 14 1072.41 113.995 30
-3 3 14 1129.84 132.523 30
3 3 -14 931.549 120.126 29
-3 3 -14 1057.46 131.703 11
3 -3 14 968.542 124.404 13
-3 -3 14 880.678 113.316 13
3 3 -14 817.497 114.603 11
3 3 14 1131 117.738 26
3 -3 14 1114.19 118.507 26
3 3 -14 970.784 120.263 24
3 -3 -14 989.504 116.334 24
3 -3 -14 1046.32 129.393 27
3 3 -14 886.21 120.881 27
3 -3 -14 1086.38 127.539 22
3 -3 -14 979.527 123.093 18
3 -3 -14 1001.53 129.003 17
3 3 -15 17467.2 624.626 9
-3 -3 -15 17384.5 594.396 6
-3 -3 -15 17312.4 609.509 7
3 -3 -15 17868.3 570.231 7
-3 3 -15 16914.3 612.874 7
3 3 -15 18225.5 580.089 7
-3 -3 -15 17942.4 604.286 5
-3 -3 -15 17630.2 619.968 3
3 3 -15 16904.6 621.785 1
3 3 15 16427.2 578.197 4
-3 3 -15 18112.2 631.559 3
3 -3 -15 17969.5 569.484 34
3 3 -15 17479.2 562.815 32
3 3 -15 18762.8 658.554 33
3 3 -15 17887.4 618.462 35
3 -3 -15 17140.9 575.475 33
-3 -3 -15 17868.2 633.114 34
-3 3 -15 18102.7 627.053 35
3 -3 15 17163.3 532.596 30
3 3 15 17355.7 533.282 30
3 3 -15 17607.5 589.993 29
-3 3 15 17610.2 590.375 30
-3 -3 15 16984.8 579.011 30
3 -3 15 17533.3 575.954 13
-3 3 -15 17563.5 597.917 11
3 3 -15 18582.9 602.762 11
-3 -3 15 16320.7 550.159 13
3 3 -15 18494.1 583.889 24
3 -3 -15 17787.6 565.263 24
3 3 -15 18328.3 601.634 27
3 3 15 18800.3 556.704 26
3 -3 -15 16981.2 586.958 27
3 -3 15 18010.9 548.81 26
3 -3 -15 17699.3 586.216 22
3 -3 -15 17331.4 574.677 17
3 -3 -15 18117 570.627 14
3 -3 -15 17087.1 570.753 18
3 3 -16 267.8 88.7102 7
-3 -3 -16 269.003 93.5143 6
3 -3 -16 385.891 96.2096 7
-3 -3 -16 267.906 105.169 7
3 3 -16 356.687 110.459 9
-3 3 -16 418.131 111.775 7
3 3 16 410.816 98.4238 4
-3 -3 -16 354.18 96.634 3
-3 -3 -16 376.359 101.622 5
3 3 -16 210.088 91.7759 1
-3 3 -16 393.982 108.369 3
3 3 -16 204.453 88.0079 35
3 -3 -16 274.987 76.4311 34
-3 -3 -16 330.345 105.432 34
3 3 -16 357.566 84.1009 32
-3 3 -16 356.576 93.3818 35
3 3 -16 382.238 105.619 33
3 -3 16 410.549 88.8612 30
3 3 -16 194.595 88.7836 29
3 3 16 373.522 83.9757 30
-3 3 16 333.539 95.6918 30
-3 -3 16 326.745 87.9708 30
3 -3 -16 437.814 90.0162 14
3 3 -16 277.908 90.7881 11
3 -3 16 308.822 90.3773 13
-3 3 -16 190.672 91.4686 11
-3 -3 16 376.713 96.5892 13
3 -3 16 377.269 90.9207 26
3 3 -16 273.349 83.1705 24
3 3 16 283.346 89.4446 26
3 -3 -16 367.185 85.1594 24
3 -3 -16 349.994 98.0829 22
3 -3 -16 259.175 80.8647 18
3 -3 -16 180.953 82.5899 17
3 3 -17 4169.82 290.623 9
3 -3 -17 4011.99 253.635 7
-3 -3 -17 4551.37 296.6 7
-3 -3 -17 4107.08 269.2 6
-3 3 -17 4257.38 293.134 7
-3 -3 -17 4922.09 296.103 5
3 3 -17 4523.54 268.155 7
-3 -3 -17 4349.59 292.426 3
-3 3 -17 4270.4 294.323 3
3 3 -17 4171.91 281.569 1
3 -3 -17 3845.24 237.849 34
3 3 -17 4538.08 306.704 33
3 3 -17 4227.73 282.13 35
-3 -3 -17 4443.66 298.933 34
-3 3 -17 4849.79 306.965 35
3 3 -17 4565.58 249.134 32
3 3 -17 4153.58 270.406 29
3 -3 17 4366.73 240.981 30
-3 3 17 4329.24 272.088 30
3 3 17 4438.2 244.966 30
-3 -3 17 4680.28 275.42 30
-3 3 -17 4146.08 279.534 11
-3 -3 17 4063.91 247.649 13
3 3 -17 5051.71 293.129 11
-3 -3 -17 3787.72 270.982 11
3 -3 17 3823.68 255.132 13
3 3 17 4674.06 256.868 26
3 -3 17 4757.91 259.368 26
3 -3 -17 4071.36 251.763 24
3 3 -17 4444.51 267.982 24
3 -3 -17 4352.77 272.048 22
3 -3 -17 4244.49 259.675 17
3 -3 -17 4249.84 262.195 18
-3 3 -18 4284.13 297.027 7
3 3 -18 4050.43 261.201 7
3 -3 -18 3765.11 251.363 7
-3 -3 -18 3949.03 267.678 6
3 3 -18 3719.92 272.902 9
-3 -3 -18 4333.88 276.731 5
-3 -3 -18 3262.26 263.543 7
-3 -3 -18 4103.21 293.935 3
-3 3 -18 3675.07 279.755 3
3 3 -18 3767.03 267.231 1
3 3 -18 3990.81 280.691 35
3 -3 -18 3818.93 235.838 34
-3 -3 -18 4080.04 287.597 34
-3 3 -18 4158.35 291.269 35
3 3 -18 3882.07 290.145 33
3 3 -18 3609.7 256.274 29
-3 -3 18 3985.7 263.409 30
3 -3 18 4232.17 242.608 30
-3 3 18 4222.87 270.271 30
3 3 18 3947.72 236.962 30
-3 -3 18 4053.54 250.98 13
3 -3 18 3992.24 260.485 13
-3 3 -18 4397.36 289.357 11
-3 -3 -18 3777.72 271.898 11
3 3 -18 3584.85 285.708 10
3 3 -18 4119.87 273.43 11
-3 -3 -18 3858.57 277.593 24
-3 3 -18 3808.18 279.038 24
3 -3 18 3833.32 239.159 26
3 3 -18 3780.07 252.762 24
3 3 18 4199.42 249.44 26
3 -3 -18 4094.53 256.446 24
3 3 -18 3802.39 283.861 19
3 -3 -18 3821.92 257.799 22
-3 -3 -18 3975.68 293.137 22
3 -3 -18 3571.15 247.315 17
3 -3 -18 3987.41 255.101 18
3 3 -19 328.792 110.393 9
-3 -3 -19 396.288 125.116 7
-3 3 -19 309.91 124.117 7
-3 -3 -19 503.03 116.453 6
3 -3 -19 169.465 92.2032 7
3 3 -19 217.589 90.4072 7
-3 -3 -19 354.695 110.47 3
-3 3 -19 265.008 100.884 3
-3 -3 -19 248.197 93.0671 5
3 3 -19 309.386 97.5583 1
3 -3 -19 332.542 80.9511 34
-3 3 -19 333.299 101.919 35
3 3 -19 306.355 103.732 35
-3 -3 -19 356.614 107.072 34
3 3 -19 313.386 104.584 33
3 -3 19 239.462 82.4324 30
3 3 19 240.59 82.819 30
-3 3 19 245.559 84.5233 30
3 3 -19 313.387 96.4415 29
-3 -3 19 240.151 86.4429 30
-3 -3 19 158.144 80.1416 13
3 -3 19 177.224 89.7736 13
-3 -3 -19 286.737 112.488 11
3 3 -19 270.99 109.802 10
3 3 -19 171.448 95.9309 11
-3 3 -19 336.517 111.018 11
3 -3 19 188.12 91.3459 26
3 -3 -19 140.876 71.3183 24
3 3 -19 390.488 100.19 24
3 3 19 252.194 95.0563 26
-3 3 -19 237.556 102.14 24
-3 -3 -19 207.978 89.2687 24
-3 -3 -19 229.994 105.486 22
3 -3 -19 287.598 90.8206 22
3 3 -19 305.467 106.339 19
3 -3 -19 282.36 90.1112 18
3 -3 -19 249.242 89.4042 17
3 3 -19 367.336 129.545 18
3 -3 -20 11154 461.524 7
3 3 -20 10584.6 479.597 9
-3 -3 -20 11598.5 485.493 6
-3 -3 -20 11368.2 511.421 7
-3 -3 -20 11903.8 486.726 5
-3 3 -20 11064.4 505.791 7
3 3 -20 10950.5 459.198 7
-3 -3 -20 10813.7 509.078 3
-3 3 -20 10748.2 507.524 3
3 3 -20 10220.2 487.742 33
-3 -3 -20 11114.4 482.446 34
3 -3 20 9939.74 417.217 30
3 3 20 10859.3 429.721 30
-3 3 20 11369.3 473.399 30
3 3 -20 11425.3 480.713 29
-3 -3 20 11259.5 466.091 30
3 -3 20 9821.67 466.637 28
-3 3 -20 11299.2 493.99 11
3 3 -20 10596.2 508.748 10
3 3 -20 12164.8 494.259 11
-3 -3 -20 11710.1 499.639 11
-3 -3 20 10762.9 440.647 13
3 -3 20 10516 459.758 13
3 -3 20 11727.4 452.475 26
3 -3 -20 11200.4 458.76 24
3 3 -20 10597 460.478 24
3 3 20 11260.1 443.448 26
-3 -3 -20 10965.6 496.537 24
-3 3 -20 9685.09 480.546 24
3 3 -20 10449.2 483.588 19
-3 -3 -20 10776.3 509.033 22
3 -3 -20 11500.1 474.946 22
3 3 -20 10512.3 535.549 18
3 -3 -20 11533.9 457.401 17
3 -3 -20 11059.1 453.003 18
-3 3 -21 440.768 126.475 7
-3 -3 -21 438.265 123.23 7
3 3 -21 558.191 115.389 7
3 3 -21 331.611 107.205 9
3 -3 -21 529.846 114.214 7
-3 -3 -21 502.272 115.461 6
-3 -3 -21 477.383 117.179 5
-3 -3 -21 283.619 103.054 34
3 3 -21 389.754 110.553 33
3 -3 21 356.587 109.774 28
3 3 21 548.112 105.863 30
-3 -3 21 549.413 111.153 30
3 3 21 388.803 104.799 28
3 -3 21 485.205 103.634 30
-3 3 21 502.072 104.878 30
-3 -3 -21 371.17 107.834 11
3 3 -21 536.239 121.938 11
3 -3 21 394.433 112.585 13
3 3 -21 581.707 138.721 10
-3 3 -21 343.799 121.9 11
-3 -3 21 544.548 112.829 13
3 -3 21 554.926 113.178 26
3 -3 -21 375.202 96.5017 24
3 3 -21 338.703 97.317 24
3 3 21 442.177 106.818 26
-3 3 -21 280.839 116.799 24
-3 3 21 507.49 115.432 26
-3 -3 -21 586.945 128.456 24
-3 -3 21 321.036 95.4918 26
3 3 -21 513.907 124.024 19
3 -3 -21 353.087 102.615 22
-3 -3 -21 442.909 118.649 22
3 -3 -21 401.525 105.994 17
3 -3 -21 261.619 94.0362 18
3 3 -21 456.152 140.269 18
-3 -3 -21 656.354 149.951 17
3 3 -22 3099.38 229.407 7
-3 -3 -22 3048.97 253.945 7
3 -3 -22 2705.72 218.598 7
3 3 -22 3106.34 236.992 9
-3 3 -22 2394.47 233.458 7
-3 -3 -22 2964.37 224.661 5
3 3 -22 3343.58 257.731 33
-3 -3 -22 3239.1 235.18 34
3 -3 22 2820.31 238.192 28
-3 -3 22 2961.82 225.552 30
3 3 22 2941.31 209.212 30
3 3 22 3045.67 250.689 28
3 -3 22 3262.3 221.904 30
-3 3 22 2817.89 221.536 30
3 3 -22 2748.75 231.215 11
3 3 -22 3463.88 276.047 10
-3 3 -22 2571.66 231.927 11
-3 -3 -22 3257.47 252.926 11
3 -3 22 2663.71 224.972 13
-3 -3 22 3136.82 223.357 13
3 3 22 2806.11 212.373 26
-3 -3 22 3686.72 244.201 26
-3 3 22 2832.51 228.163 26
3 -3 22 3555.2 233.488 26
-3 -3 -22 2851.19 252.42 22
3 -3 -22 3279.4 241.17 22
3 3 -22 2562.14 217.691 19
-3 -3 -22 2783.29 254.312 17
3 -3 -22 3255.58 224.939 18
3 -3 -22 2758.09 208.022 17
3 3 -22 2619.64 261.055 18
3 3 -23 164.494 93.2802 7
3 3 -23 85.1154 71.6735 9
3 -3 -23 147.42 90.2646 7
-3 -3 -23 237.47 111.825 7
-3 3 -23 186.601 100.306 7
-3 -3 -23 90.3033 72.0576 34
3 3 -23 108.597 89.2257 33
-3 3 -23 212.021 121.92 10
3 3 -23 107.453 96.9301 10
-3 -3 23 271.485 88.9695 13
-3 -3 -23 108.396 86.4802 11
3 -3 23 144.698 90.0716 13
-3 3 -23 32.743 100.652 11
3 3 -23 118.171 81.2387 11
3 3 23 150.166 97.3176 13
-3 -3 -23 25.904 68.982 5
3 3 23 136.6 86.2164 26
3 -3 23 160.329 85.6253 26
-3 -3 23 175.232 93.5786 26
-3 3 23 235.137 95.0769 26
3 3 -23 80.6712 72.7881 19
3 3 -23 80.2732 105.051 18
-3 -3 -23 177.818 109.318 17
3 -3 -23 94.4015 73.4665 17
3 -3 -23 73.6259 79.1375 18
3 -3 -24 5457.82 290.116 7
-3 3 -24 5359.37 318.505 7
-3 -3 -24 5081.56 309.228 7
3 3 -24 5277.83 286.72 7
3 3 -24 5041.81 277.576 9
3 3 24 5464.01 319.128 13
3 3 -24 5096.43 297.273 11
-3 -3 -24 5066.16 296.176 11
-3 -3 24 5120.1 269.693 13
-3 3 -24 5001.72 344.54 10
3 3 -24 4779.67 309.985 10
3 -3 24 5891.11 311.82 13
-3 3 -24 5458.24 318.513 11
3 3 -24 5277.07 296.683 33
3 3 24 5288.13 280.014 26
-3 -3 24 5161.74 284.393 26
3 -3 24 5330.54 278.206 26
-3 3 24 5034.66 281.493 26
3 3 -24 4933.45 264.824 19
3 -3 -24 5531.52 269.888 17
3 3 -24 5014.21 337.116 18
3 -3 -24 5573.64 274.456 18
-3 -3 -24 5347.71 318.538 17
-3 3 -25 4784.85 282.054 9
3 -3 -25 4673.42 242.443 7
3 3 -25 4487.32 238.526 7
-3 -3 -25 4471.75 262.388 7
-3 3 -25 4573.42 266.127 7
-3 -3 25 4361.29 220.182 13
3 3 25 4945.16 278.155 13
-3 -3 -25 4244.13 241.712 11
-3 3 -25 4600.96 269.257 11
3 3 -25 4784.76 273.914 10
3 -3 25 4582.36 255.468 13
-3 3 -25 4938.32 313.819 10
3 3 -25 4546.34 241.393 33
-3 -3 25 4218.64 226.53 26
3 -3 25 4788.81 237.959 26
3 3 25 4297.73 224.688 26
-3 3 25 4387.57 237.702 26
3 -3 -25 4591.17 244.566 23
3 -3 -25 4239.35 204.348 17
3 -3 -25 4450.54 215.275 18
-3 -3 -25 3899.56 247.787 17
3 3 -25 3755.36 268.991 18
3 -3 25 4824.81 235.426 15
3 3 -26 1334.62 133.302 7
-3 3 -26 1319.8 150.103 9
3 -3 -26 1416.94 137.207 7
-3 3 -26 1392.32 148.225 7
-3 -3 -26 1167.34 141.58 7
3 -3 26 1217.97 139.675 13
-3 -3 -26 1340.03 137.425 11
3 3 -26 1498.51 157.541 10
-3 -3 26 1435.95 127.734 13
-3 3 -26 1324.49 169.095 10
3 3 26 1442.19 157.205 13
-3 3 -26 1187.86 144.953 11
3 3 -26 1384.65 127.737 33
3 -3 26 1340.8 132.45 26
3 3 26 1341.12 130.835 26
-3 -3 26 1451.56 137.756 26
-3 3 26 1057.78 124.113 26
3 -3 -26 1338.47 138.245 23
3 -3 -26 1251.36 115.113 18
3 3 -26 1264.49 159.343 18
-3 -3 -26 1331.01 141.113 17
3 -3 26 1587.12 135.269 15
-3 3 -27 937.253 120.921 18
3 3 -27 841.824 123.9 18
-3 -3 -27 860.338 104.003 17
3 -3 27 1279 110.68 15
-3 3 27 960.5 108.811 26
3 3 27 829.994 100.972 26
3 -3 27 912.862 102.302 26
-3 -3 27 901.169 103.436 26
3 -3 -27 828.595 104.521 23
-3 -3 -27 990.925 120.426 7
-3 3 -27 893.144 110.578 9
3 3 -27 862.465 102.504 7
3 -3 -27 891.304 106.082 7
-3 3 -27 877.105 111.832 7
-3 -3 -27 985.069 105.121 11
3 3 27 827.864 119.055 13
3 -3 27 1127.31 122.892 13
-3 -3 27 898.014 93.2604 13
-3 3 -27 895.389 119.939 11
-3 3 -27 674.143 123.131 10
3 3 -27 1101.98 126.082 10
-3 -3 -28 8183.56 285.866 17
3 3 -28 8655.07 315.559 10
3 3 28 8653.74 326.415 13
3 -3 28 8360.09 312.679 13
-3 3 -28 8261.73 339.624 10
-3 3 -28 8538.52 327.439 11
3 3 -28 8661.57 292.417 7
3 -3 -28 8309.08 291.609 7
-3 3 -28 8632.12 309.171 7
-3 -3 -28 8425.91 310.06 7
3 -3 -28 7507.67 272.984 23
3 3 -29 582.718 71.8276 10
3 -3 29 392.267 69.8899 13
3 3 29 528.251 75.0804 13
-3 3 -29 493.954 75.9678 11
-3 3 -29 557.315 77.2788 10
-3 -3 -29 435.748 65.0909 7
-3 3 -29 371.215 61.0005 7
3 -3 30 8.95593 37.4354 13
-3 3 -30 -4.86152 34.3951 11
3 3 30 23.3921 35.2178 13
0 -4 0 5451.43 149.372 22
4 0 0 5330.34 158.057 25
0 4 0 5500.56 179.473 25
4 0 0 5387.02 207.284 28
0 -4 1 12282.6 266.181 22
0 -4 -1 12250.9 301.596 22
4 0 -1 12269.6 297.489 25
4 0 1 12329.3 298.88 25
0 4 1 12856.8 323.14 25
0 4 -1 12246.1 322.625 25
4 0 -1 12614.7 340.727 24
4 0 1 12189.8 357.575 28
4 0 -1 12344.1 356.552 28
4 0 -2 52.1525 36.9066 22
0 -4 -2 57.9672 31.8931 22
0 4 2 19.2303 28.477 25
0 4 -2 20.0502 32.8471 25
4 0 -2 34.3122 35.6568 24
4 0 2 55.2061 25.1109 25
4 0 2 65.6104 51.8516 28
4 0 -2 58.0261 43.6876 28
0 4 3 57241.1 1038.9 25
4 0 -3 55706.2 1062.37 24
4 0 3 55881.7 1011.49 25
4 0 3 53188.1 1085.94 28
4 0 -3 54587.6 1087.85 28
0 -4 -3 57155.8 1045.2 22
4 0 -3 57088.9 1070.94 22
-4 0 -3 54574.4 1090.53 3
4 0 4 1940.59 93.0276 25
0 4 -4 2096.93 73.9083 24
4 0 -4 2069.78 116.712 24
0 4 4 2173.03 106.251 25
0 -4 -4 1817.37 61.1965 24
4 0 4 1678.24 119.44 28
0 4 4 1965.7 60.8045 30
4 0 -4 2006.78 126.3 28
4 0 -4 2053.87 118.618 22
0 -4 -4 2065.79 112.671 22
-4 0 -4 1866.96 122.276 3
4 0 -5 4724.54 191.177 24
0 4 5 4901.02 177.49 25
0 4 -5 4932.23 150.028 24
0 -4 -5 4737.94 139.063 24
4 0 5 4849.4 165.937 25
4 0 -5 4797.42 206.324 28
4 0 5 4626.21 209.403 28
0 4 5 4984.36 134.609 30
0 -4 -5 4748.89 193.531 22
4 0 -5 4885.7 191.578 22
-4 0 -5 4938.53 214.512 3
0 -4 -6 770.39 92.1163 34
4 0 -6 789.708 82.4254 24
4 0 6 1071.23 74.1765 25
0 -4 -6 957.922 60.9869 24
0 4 6 939.371 77.7902 25
4 0 6 942.333 87.6787 26
0 4 -6 832.135 63.6111 24
4 0 -6 883.446 93.6641 27
4 0 6 848.575 94.4202 28
0 4 6 827.4 53.7035 30
4 0 -6 864.658 90.4748 31
4 0 -6 750.055 88.4984 28
0 -4 -6 923.242 88.7974 22
4 0 -6 988.425 86.1792 22
-4 0 -6 864.746 93.4465 3
4 0 -7 19334.9 534.733 32
4 0 -7 20041.1 544.399 33
0 -4 -7 19547.3 549.194 34
4 0 -7 18320.4 536.636 27
4 0 -7 18626 506.356 24
0 4 7 18490.7 476.94 25
4 0 7 19238.5 502.541 26
0 4 -7 18970.9 465.161 24
0 -4 -7 19121.8 453.303 24
4 0 7 18475.8 467.007 25
4 0 -7 18806.1 520.738 31
4 0 7 18872.8 492.853 30
0 4 -7 18386 504.784 29
4 0 7 16495.1 516.732 28
4 0 -7 17868.1 528.216 28
0 4 7 19319 440.886 30
0 -4 7 18873.1 442.507 30
4 0 -7 18973.3 498.469 22
0 -4 -7 19466.4 521.138 22
-4 0 -7 19744.8 543.578 3
0 4 -8 19254.2 547.114 35
4 0 -8 19319.3 548.921 33
4 0 -8 19199.6 543.481 32
4 0 -8 18862.7 552.28 27
4 0 -8 18324.5 514.31 24
0 4 8 19543.4 491.376 25
4 0 8 19436.6 481.242 25
0 4 -8 18493.1 479.506 24
0 -4 -8 19030.4 470.213 24
4 0 8 19109 510.252 26
0 4 8 19465.6 456.905 30
0 -4 8 18726.1 457.105 30
4 0 -8 18182.7 522.588 31
0 4 -8 19006.7 517.518 29
4 0 8 19081.1 503.554 30
0 -4 -8 18496.4 528.065 22
4 0 -8 18607.7 504.312 22
-4 0 -8 19777.1 557.269 3
0 4 -9 47.7958 53.3857 35
4 0 -9 96.3071 52.9644 33
4 0 -9 155.514 62.2477 32
0 4 -9 31.5416 39.7576 24
4 0 -9 87.1441 48.1021 24
0 -4 -9 90.2371 37.6037 24
4 0 9 52.2815 33.9039 25
4 0 -9 89.6241 46.4352 27
4 0 9 65.1828 55.4399 26
0 4 9 346.26 56.0668 25
4 0 9 56.3685 68.9453 28
4 0 -9 59.214 55.1658 31
0 4 9 52.3168 32.3877 30
4 0 9 47.4023 47.9322 30
0 4 -9 24.14 44.9458 29
0 -4 9 72.6983 36.8153 30
4 0 -9 63.195 48.7536 22
0 -4 -9 96.0361 52.3225 22
-4 0 -9 210.042 75.9306 3
4 0 -10 58.222 55.7939 32
0 4 -10 -31.6021 59.6962 35
0 -4 -10 10.4176 48.5577 34
4 0 10 93.3953 53.4871 26
4 0 -10 17.2378 47.3869 24
0 -4 -10 32.424 34.5247 24
4 0 -10 64.6288 61.9327 27
0 4 -10 50.484 38.3947 24
0 4 10 67.585 44.0651 25
4 0 10 45.0451 37.5284 25
0 4 10 38.2965 33.6333 30
0 -4 10 16.6601 32.8352 30
0 4 -10 105.497 49.8222 29
4 0 10 40.4551 63.7011 28
4 0 10 14.5785 45.3638 30
0 -4 -10 -9.54647 49.9652 22
4 0 -10 60.1308 43.2197 22
-4 0 -10 21.8871 58.2549 3
4 0 -11 15749.8 490.886 32
0 -4 -11 14948.1 496.696 34
0 4 -11 14294 496.634 35
4 0 11 14606.8 429.536 25
4 0 -11 13893.1 459.569 24
0 -4 -11 14371.2 429.683 24
0 4 11 13921.7 410.23 26
4 0 -11 14777 503.294 27
4 0 11 15113.6 455.667 26
0 4 11 14952.7 436.561 25
0 4 -11 15744.5 457.694 24
0 -4 11 14998.5 417.944 26
0 4 11 14794.9 413.878 30
0 -4 11 15169.9 418.539 30
4 0 -11 14370.1 420.84 29
4 0 11 14707.4 444.344 30
0 4 -11 14680.3 469.341 29
4 0 11 14862.8 419.249 31
0 -4 -11 14978.5 486.863 22
4 0 -11 14947.7 447.88 22
-4 0 -11 15156.2 512.653 3
0 4 -12 3239.08 221.63 35
0 4 -12 3919.05 240.882 33
4 0 -12 4044.72 229.205 32
0 -4 -12 3743.52 229.129 34
0 4 12 3761.9 192.518 25
0 -4 -12 3552.87 188.888 24
4 0 -12 3889.69 238.54 27
0 4 12 3672.51 181.105 26
4 0 12 3950.11 208.888 26
4 0 12 3765.24 189.893 25
0 4 -12 3938 208.874 24
4 0 -12 3413.67 206.467 24
4 0 12 3802.43 177.969 31
4 0 12 3739.88 199.872 30
4 0 -12 3632.29 184.637 29
0 4 -12 3665.66 216.045 29
0 -4 12 3954.25 188.04 30
0 4 12 3976.07 185.812 30
-4 0 12 3788.65 239.082 30
4 0 -12 3906.9 203.012 22
0 -4 -12 3663.24 223.495 22
-4 0 -12 3909.98 244.922 3
4 0 -13 7294.13 338.83 33
0 4 -13 7302.8 351.238 33
4 0 -13 8048.79 340.879 32
0 4 -13 7225.28 354.113 35
0 -4 -13 7757.48 344.75 34
0 4 -13 7906.95 336.152 29
-4 0 13 7621.67 356.894 30
4 0 13 7687.4 305.676 30
0 -4 13 7362.1 283.782 30
0 4 13 7297.94 280.092 30
4 0 -13 7398.75 351.379 27
4 0 -13 6835.81 313.484 24
0 4 -13 7239.4 309.252 24
0 -4 -13 7196.45 295.574 24
4 0 13 8191.41 321.698 26
4 0 13 7075.83 289.127 25
0 4 13 7439.24 284.455 26
0 4 13 7734.78 301.402 25
4 0 -13 7607.9 305.172 22
0 -4 -13 7705.26 342.716 22
-4 0 -13 7483.08 361.232 3
4 0 -14 3848.53 232.249 7
0 -4 -14 3802.89 239.661 5
0 -4 -14 3843.53 237.903 6
-4 0 -14 3731.6 260.173 3
4 0 -14 3720.17 230.113 32
0 4 -14 3856.29 258.737 35
4 0 -14 3765.55 244.299 33
0 4 -14 3754.64 248.351 33
0 -4 -14 3682.53 235.706 34
0 4 14 3758.85 197.004 30
0 4 -14 3650.05 228.991 29
4 0 14 3806.24 214.438 30
-4 0 14 3819.37 252.013 30
0 -4 14 3556.35 191.694 30
0 -4 14 3547.34 224.463 13
4 0 -14 3277.65 219.705 10
0 4 -14 3455.97 225.563 11
0 -4 -14 3588.62 207.316 24
4 0 14 3451.24 198.972 25
4 0 -14 3731.42 226.466 24
0 4 14 3770.12 206.275 25
0 4 14 3714.95 196.739 26
0 4 -14 3740.19 223.358 24
4 0 14 3641.3 218.39 26
4 0 -14 3346.46 239.67 27
4 0 -14 3454.66 225.246 19
4 0 -14 4052.57 228.545 23
4 0 -14 3902.28 211.78 22
0 -4 -14 3192.28 224.34 22
0 -4 -14 3397.7 240.489 17
4 0 -14 3724.95 249.179 18
0 -4 -15 616.817 103.803 7
0 -4 -15 604.4 113.469 6
4 0 -15 838.063 121.559 7
4 0 15 678.946 101.739 4
0 -4 -15 628.14 106.904 5
-4 0 -15 622.139 116.227 3
0 -4 -15 702.8 111.384 34
0 4 -15 642.599 122.593 35
4 0 -15 621.527 116.351 33
0 4 -15 777.842 121.673 33
4 0 -15 603.533 100.805 32
0 4 15 684.879 93.0774 30
0 4 -15 535.271 107.642 29
-4 0 15 729.787 120.692 30
0 -4 15 603.832 89.3537 30
4 0 15 776.862 111.067 30
0 -4 -15 703.339 107.321 14
0 4 -15 513.008 104.066 11
4 0 -15 697.385 113.652 10
0 -4 15 606.921 112.975 13
-4 0 -15 759.129 124.318 11
0 4 -15 803.747 138.52 10
0 4 -15 722.519 106.07 24
4 0 15 788.442 120.345 26
0 -4 -15 745.607 101.309 24
0 4 15 522.919 86.6329 25
4 0 -15 864.931 132.494 27
4 0 15 570.567 89.5113 25
0 -4 15 580.37 88.6237 26
0 4 15 606.429 92.8715 26
4 0 -15 676.272 98.3131 22
4 0 -15 723.269 111.562 19
4 0 -15 711.446 104.293 23
0 -4 -15 557.997 107.435 17
4 0 -15 586.32 121.542 18
0 4 -16 10681.6 435.637 7
0 -4 -16 11693.8 474.11 5
0 -4 -16 12069 469.107 6
0 -4 -16 11024.9 431.896 7
4 0 -16 10960.4 447.33 7
-4 0 -16 11330.4 506.393 3
4 0 16 11006.3 415.693 4
4 0 -16 11257.2 441.453 32
0 4 -16 9939.04 478.23 35
4 0 -16 11572.2 470.836 33
0 -4 -16 11531.7 462.817 34
0 4 -16 10854.1 463.631 33
0 -4 16 11869.1 405.825 30
0 4 -16 11229.8 454.609 29
4 0 16 11213.2 420.129 30
0 4 16 11891.9 404.969 30
-4 0 16 11250.8 481.532 30
0 4 -16 10782.5 454.27 11
4 0 -16 10939.5 444.626 10
0 -4 16 11331.5 448.09 13
4 0 16 11355.4 450.021 13
-4 0 -16 10430.8 465.684 11
0 4 -16 10759.9 502.998 10
4 0 16 10437.5 403.049 25
0 4 16 11227.4 417.852 25
0 4 16 11630.1 406.634 26
0 -4 16 11753.8 411.905 26
4 0 16 11863.6 437.994 26
0 -4 -16 11881.4 433.609 24
4 0 -16 11439.1 483.66 27
0 4 -16 11413.8 446.985 24
4 0 -16 11281.9 445.261 19
4 0 -16 11271 415.029 22
4 0 -16 11319.8 431.007 23
0 -4 -16 10281 461.93 17
0 -4 -16 10797.8 432.124 14
4 0 -16 10878.7 477.744 18
0 4 -17 1296.61 176.854 9
0 4 -17 1538.5 161.184 7
4 0 -17 1152.71 150.304 7
0 -4 -17 1070.82 139.327 7
0 -4 -17 1297.19 160.739 6
-4 0 -17 1391.64 178.864 7
0 -4 -17 1344.88 156.63 5
-4 0 -17 1310.09 173.326 3
0 4 -17 1114.4 148.624 33
0 -4 -17 1494.73 166.268 34
0 4 -17 926.499 159.943 35
4 0 -17 1306.9 165.491 33
0 4 17 1548.16 137.806 30
-4 0 17 1152.02 158.364 30
0 -4 17 1393.71 135.387 30
4 0 17 1202.18 136.598 30
0 4 -17 1221.29 154.616 29
4 0 17 1373.12 154.212 13
0 4 -17 1462.16 185.789 10
4 0 -17 1419.55 158.226 10
0 -4 17 1203.66 149.897 13
-4 0 -17 988.267 151.284 11
0 4 -17 1363.31 156.311 11
4 0 -17 1083.61 124.253 11
4 0 17 1114.19 140.319 26
4 0 -17 1321.74 169.169 27
0 4 17 1326.38 137.159 25
0 -4 17 1264.4 130.267 26
0 4 17 1592.15 145.946 26
0 -4 -17 1201.69 139.046 24
0 4 -17 1345.87 150.317 24
4 0 17 1193.65 130.453 25
4 0 -17 1358.99 147.641 19
4 0 -17 1253.66 138.871 23
4 0 -17 1332.33 138.866 22
0 -4 -17 1285.25 167.43 17
0 -4 -17 1220.75 140.303 14
0 4 -18 117.624 95.3249 9
0 4 -18 185.076 87.5762 7
4 0 -18 193.525 88.0721 7
-4 0 -18 257.312 126.185 7
0 -4 -18 291.449 90.547 7
-4 0 -18 142.418 104.685 3
0 4 -18 150.503 87.7537 1
0 -4 -18 109.839 87.6721 5
0 4 -18 186.801 80.1303 33
4 0 -18 110.839 87.1211 33
0 -4 -18 222.161 88.7986 34
4 0 18 187.804 82.6012 30
-4 0 18 190.503 87.5264 30
0 4 18 219.744 68.4637 30
0 -4 18 451.248 88.9188 30
0 4 -18 123.302 86.1188 29
0 4 -18 269.499 112.228 10
4 0 -18 289.466 93.3682 10
4 0 18 14.9546 75.6015 13
0 4 -18 238.379 105.939 11
4 0 -18 185.626 69.6762 11
0 -4 18 216.924 90.061 13
-4 0 -18 172.61 99.3041 11
0 4 18 213.8 75.8482 26
0 -4 -18 173.575 74.6256 24
0 4 -18 131.716 84.2189 24
0 4 18 161.3 68.3045 25
4 0 -18 86.645 92.3095 27
4 0 18 105.121 84.7814 26
4 0 18 242.567 80.8841 25
0 -4 18 293.276 88.4507 26
4 0 -18 215.075 81.634 23
4 0 -18 202.737 78.6862 22
4 0 -18 161.584 75.258 19
0 -4 -18 203.62 87.331 17
0 4 -19 117.619 79.6077 7
-4 0 -19 164.638 107.743 7
4 0 -19 123.208 84.7182 7
0 4 -19 161.671 92.1643 9
0 -4 -19 258.386 81.3974 7
0 4 -19 93.6986 96.4123 1
0 -4 -19 112.687 81.345 5
-4 0 -19 63.816 101.318 3
0 -4 -19 207.01 97.5053 34
-4 0 -19 86.2302 67.0478 34
0 4 -19 291.429 89.4859 33
4 0 -19 177.283 96.5955 33
0 -4 19 80.3102 66.0287 30
4 0 19 130.336 80.1638 30
0 4 19 183.285 75.5625 30
-4 0 19 177.726 96.2105 30
4 0 19 170.154 88.9837 13
0 -4 19 179.41 97.512 13
4 0 -19 134.1 63.3946 11
-4 0 -19 232.459 111.31 11
4 0 -19 338.254 103.105 10
0 4 -19 362.952 109.956 11
0 4 -19 193.635 120.147 10
0 -4 19 187.524 80.5938 26
0 4 19 128.731 77.1928 26
0 4 -19 228.295 90.0173 24
0 4 19 38.796 65.3707 25
4 0 19 75.8129 67.3227 25
4 0 19 286.569 101.907 26
0 -4 -19 101.586 78.9661 22
4 0 -19 231.871 69.2178 22
4 0 -19 192.747 77.0367 23
4 0 -19 132.614 77.3829 19
0 -4 -19 121.051 93.6165 17
0 4 -20 389.983 130.973 9
-4 0 -20 273.965 116.049 7
0 4 -20 417.602 101.68 7
0 -4 -20 438.454 108.377 7
4 0 -20 345.853 112.467 7
0 4 -20 254.692 93.7924 1
0 -4 -20 357.976 112.017 5
-4 0 -20 569.217 129.591 3
0 4 -20 177.455 81.5726 33
0 -4 -20 277.257 99.4954 34
4 0 -20 387.26 109.973 33
4 0 20 375.141 98.5304 30
0 4 20 374.726 90.5769 30
0 -4 20 375.21 90.693 30
-4 0 20 431.913 122.608 30
4 0 -20 224.543 77.4427 11
4 0 -20 336.884 97.8166 10
0 4 -20 488.461 131.122 11
4 0 20 252.614 113.988 13
0 -4 20 412.514 108.301 13
0 -4 20 527.871 109.577 26
0 4 20 455.202 103.033 26
4 0 20 309.297 111.199 26
0 4 -20 280.201 98.2705 24
4 0 20 260.485 77.2834 25
0 4 20 453.841 101.538 25
-4 0 -20 356.16 106.893 22
0 -4 -20 328.139 108.978 22
4 0 -20 345.741 91.6933 19
4 0 -20 430.819 90.5623 22
4 0 -20 449.261 106.792 23
0 -4 -20 329.312 109.366 17
4 0 -21 24802.9 782.633 7
0 4 -21 25383.7 862.004 9
0 4 -21 23329.8 753.473 7
0 -4 -21 23505.8 755.323 7
-4 0 -21 24516.8 861.601 7
-4 0 -21 24719.1 880.877 3
0 4 -21 23705 791.456 1
0 -4 -21 23825.6 745.304 34
4 0 -21 24348.8 784.583 33
0 4 21 23981.4 708.087 30
0 -4 21 23786.8 709.69 30
4 0 21 24526.2 750.726 30
-4 0 21 23085.5 796.803 30
4 0 -21 23614.7 693.238 11
4 0 -21 24655.4 758.3 10
4 0 21 24716.6 784.975 13
0 4 -21 25871 812.425 11
0 -4 21 23625.7 764.909 13
0 -4 -21 23945.1 746.812 24
0 -4 21 25687.2 727.34 26
0 4 21 23654.8 714.548 26
4 0 21 25104.4 765.039 26
4 0 21 24083.9 733.025 25
0 4 -21 22825.9 759.394 24
0 4 21 24046.7 736.092 25
0 -4 -21 22085.1 777.002 22
-4 0 -21 23898.1 801.843 22
4 0 -21 24143.7 728.271 23
4 0 -21 25007 720.397 19
0 -4 -21 24009.1 790.752 17
0 -4 -22 4934.45 288.066 7
0 4 -22 4220.02 317.135 9
0 4 -22 4369.5 277.167 7
-4 0 -22 4705.93 342.181 7
4 0 -22 4465.04 294.371 7
-4 0 -22 4476.04 341.593 3
4 0 -22 4885.73 297.112 33
0 -4 -22 5047.22 281.581 34
4 0 22 4019.03 262.479 30
-4 0 22 4557.91 304.462 30
0 -4 22 4640.25 258.064 30
4 0 22 4555.99 270.45 25
0 4 22 4990.14 270.661 26
0 4 22 4728.7 279.613 25
0 4 -22 4391.3 285.984 24
0 -4 -22 4626.2 279.551 24
0 -4 22 5035.62 271.791 26
4 0 22 4739.05 288.189 26
0 -4 -22 4518.44 302.472 17
-4 0 -22 4382.51 294.23 22
4 0 -22 4628.83 251.323 19
0 -4 -22 5315.73 320.314 22
4 0 -22 4669.75 265.242 23
4 0 -22 4752.37 279.498 10
4 0 22 4850.05 303.59 13
0 -4 22 4880.41 301.986 13
0 4 -22 5290.65 323.62 11
4 0 -22 4631.94 246.79 11
-4 0 -23 19993.2 743.743 7
4 0 -23 19392.8 666.099 7
0 4 -23 18760.1 710.287 9
0 4 -23 19109.1 639.935 7
0 -4 -23 19535 643.336 7
4 0 -23 20273.7 633.366 10
4 0 23 20479.7 676.19 13
0 4 23 21496.9 700.309 13
0 -4 23 19512.4 665.325 13
0 4 -23 19600.8 682.757 11
4 0 -23 19948.6 659.714 33
0 -4 -23 18485.4 603.516 34
4 0 23 20304.5 654.832 26
0 -4 23 19852.7 610.873 26
0 4 23 19624.4 609.881 26
4 0 -23 19093.2 603.244 23
4 0 -23 18375.5 566.224 19
0 -4 -23 20871.5 686.426 17
4 0 -23 19390.3 688.588 18
-4 0 -23 18587.7 663.928 17
-4 0 -24 1040.46 170.789 7
0 4 -24 1141.14 166.741 9
4 0 -24 1075.88 152.159 7
0 4 -24 1189.23 139.053 7
0 -4 -24 1151.08 136.84 7
0 -4 24 1146.18 153.316 13
-4 0 -24 1057.09 152.362 10
4 0 24 900.454 142.523 13
4 0 -24 1122.26 130.286 10
0 4 24 1023.14 150.531 13
4 0 -24 1117.8 140.855 33
4 0 24 1168.24 145.84 26
-4 0 24 1318.44 165.989 26
0 -4 24 1182.08 132.938 26
0 4 24 1123.65 133.64 26
4 0 -24 1135.33 123.905 23
-4 0 -24 1011.76 131.469 17
4 0 -24 874.386 144.682 18
0 -4 -24 1065.1 149.482 17
0 4 25 226.659 91.7519 13
-4 0 -25 279.576 90.2451 10
4 0 25 487.208 111.667 13
4 0 -25 189.94 69.853 10
0 4 -25 305.593 114.66 10
0 -4 25 258.421 91.5472 13
4 0 -25 224.794 78.1365 33
0 -4 25 176.338 75.7255 26
0 4 25 217.079 76.8699 26
4 0 25 267.287 93.8436 26
-4 0 25 207.821 89.4465 26
4 0 -25 280.711 104.885 18
0 -4 -25 289.31 89.9631 17
4 0 -25 273.07 102 7
-4 0 -25 293.809 111.519 7
0 4 -25 304.31 84.2755 7
0 4 -25 280.828 99.544 9
0 -4 -25 283.808 81.2196 7
-4 0 26 5830.47 300.82 26
0 -4 26 5697.54 257.567 26
0 4 26 5954.24 259.29 26
4 0 26 6072.59 289.844 26
4 0 -26 5916.87 299.861 18
0 4 -26 6031.66 357.223 18
0 -4 -26 5869.14 283.545 17
0 4 26 6551.65 304.811 13
-4 0 -26 6225.62 315.882 11
0 4 -26 6217.88 344.792 10
4 0 26 5877.29 295.425 13
0 -4 26 6727.35 310.207 13
-4 0 -26 5939.42 334.688 7
0 4 -26 6185.35 274.54 7
4 0 -26 6096.85 299.356 7
0 -4 -26 6191.39 277.259 7
0 4 -26 5680.88 303.054 9
0 -4 27 665.29 87.1614 26
4 0 27 504.55 95.4283 26
-4 0 27 425.916 89.123 26
0 -4 -27 635.964 94.4208 17
4 0 -27 626.309 104.301 18
0 4 -27 588.54 123.515 18
0 4 27 604.773 99.3665 13
0 4 -27 592.651 120.494 10
4 0 27 594.416 104.588 13
0 -4 27 659.647 107.268 13
-4 0 -27 553.853 105.789 11
-4 0 -27 706.874 123.848 7
0 -4 -27 546.351 81.546 7
0 4 -27 483.011 78.0223 7
4 0 -27 693.437 111.066 7
0 4 -27 704.236 102.76 9
-4 0 28 221.931 71.7497 26
4 0 28 214.238 68.5099 26
4 0 28 102.676 60.6397 13
0 -4 28 152.999 66.1788 13
-4 0 -28 257.365 73.6117 11
0 4 -28 195.257 75.3678 10
0 4 28 184.709 64.3192 13
0 4 -28 189.3 55.5814 7
4 0 -28 183.898 66.5881 7
-4 0 -28 149.77 77.88 7
0 -4 -28 276.036 60.4593 17
4 0 -28 139.952 60.5068 18
0 4 -28 153.057 81.7878 18
-4 0 -29 1354.63 115.198 11
0 4 29 1074.55 85.345 13
0 -4 29 1351.76 108.705 13
0 4 -29 1206.91 113.383 10
4 0 29 1403.88 112.312 13
0 -4 -29 912.69 75.3478 23
-4 0 -29 1185.13 115.959 7
4 0 -29 1229.89 108.251 7
0 4 -29 1199.86 119.3 18
0 -4 29 1358.31 108.078 15
4 0 -29 1351.95 104.308 18
-4 0 -30 534.662 64.7056 11
4 0 30 588.308 65.5805 13
0 -4 30 590.813 65.8497 13
0 4 -30 558.528 64.9727 10
-4 0 -30 536.422 69.486 7
4 0 -30 682.469 60.2694 18
0 4 -30 615.619 69.1511 18
0 -4 30 654.097 64.4014 15
4 -1 30 1416.14 90.6974 13
-4 -1 -30 1260.05 92.9285 7
4 1 -30 1398.91 87.5151 18
-1 4 -29 8662.07 313.029 10
1 4 29 8549.91 282.247 13
4 -1 29 8395.44 288.412 13
-1 -4 29 8709.1 280.464 13
-4 -1 -29 8330.21 289.548 11
-1 4 -29 8656.01 313.21 18
4 1 -29 8701.81 290.902 18
-4 -1 -29 8769.64 313.64 7
1 4 28 1253.93 118.183 13
-1 4 -28 1093.18 128.313 10
-1 4 -28 1091.34 121.717 11
-4 -1 -28 1188.15 119.85 11
4 -1 28 1248.22 115.062 13
-1 -4 28 1226.08 114.698 13
4 1 -28 1129.12 116.086 18
1 -4 -28 884.332 83.4683 17
-1 4 -28 1033.93 128.098 18
-4 1 28 1103.12 113.99 26
4 -1 28 1066.48 106.982 26
1 -4 -28 1176.8 105.948 23
-1 4 -28 986.141 88.3701 7
-4 -1 -28 1308.28 137.034 7
4 1 -28 973.624 110.077 7
-1 4 -27 2092.05 184.31 10
4 -1 27 1786.43 153.79 13
-1 4 -27 2253.64 174.748 11
1 4 27 2069.1 165.216 13
-1 -4 27 2240.43 164.327 13
-4 -1 -27 2323.28 175.962 11
4 -1 27 2003.94 140.935 36
4 -1 27 1989.74 155.613 26
-4 1 27 1944.41 159.704 26
-1 -4 27 2076.67 136.436 26
-1 4 -27 2150.7 144.373 7
-1 4 -27 1845.1 157.977 9
1 -4 -27 2184.15 143.7 7
-4 -1 -27 2062.06 181.921 7
4 1 -27 2271.08 168.496 7
-1 4 -27 2065.48 190.461 18
1 -4 -27 2080.97 142.505 17
1 4 26 544.732 109.398 13
4 -1 26 467.25 98.9356 13
4 1 -26 362.731 82.525 10
-1 4 -26 658.161 119.666 11
-4 -1 -26 547.523 112.326 11
-1 -4 26 588.69 100.011 13
-1 4 -26 657.442 131.68 10
4 1 -26 464.538 88.0176 33
-1 -4 26 520.831 85.1971 26
1 4 26 376.455 79.9334 26
4 -1 26 516.392 98.0195 26
-4 1 26 507.76 106.202 26
4 1 -26 588.991 106.614 7
-1 4 -26 634.28 98.5933 7
-1 4 -26 506.605 112.556 9
-4 -1 -26 653.936 128.757 7
1 -4 -26 574.926 92.4338 7
-4 -1 -26 564.997 91.9891 17
1 -4 -26 451.64 89.5475 17
-1 4 -25 1200.85 169.108 10
-1 -4 25 957.118 136.745 13
-1 4 -25 1270.29 157.257 11
4 1 -25 1024.73 125.932 10
-4 -1 -25 1080.38 148.928 11
4 -1 25 1133.44 141.653 13
1 4 25 1299.65 156.188 13
4 1 -25 1054.84 130.841 33
-4 1 25 995.248 143.077 26
-1 -4 25 1025.42 115.107 26
1 4 25 1172.07 123.881 26
4 -1 25 1225.92 145.59 26
1 -4 -25 1142.61 133.863 17
-4 -1 -25 1002.7 134.518 17
4 1 -25 1159.08 143.819 7
-1 4 -25 1115.82 132.59 7
1 -4 -25 1280.64 133.605 7
-1 4 -25 1237.9 163.025 9
-4 -1 -25 1077.33 161.709 7
1 -4 -24 1080.79 130.519 7
-1 4 -24 1077.04 140.138 7
-1 4 -24 1350.05 180.795 9
4 1 -24 1071.7 150.031 7
-4 -1 -24 1237.96 186.367 7
-1 -4 24 1527.76 169.394 13
4 1 -24 1320.53 150.411 10
4 -1 24 1217.26 154.487 13
-4 -1 -24 1314.53 167.825 11
-4 -1 -24 1218.78 136.583 10
1 4 24 1531.54 181.24 13
-1 4 -24 1408.78 171.301 11
4 1 -24 1247.47 152.554 33
-1 -4 24 1270.87 134.474 26
4 -1 24 1586.53 168.425 26
1 4 24 1237.62 133.252 26
-4 1 24 1241.57 165.511 26
4 1 -24 1119.25 118.193 19
-4 -1 -24 1005.56 146.973 17
1 -4 -24 1071.15 143.891 17
-1 4 -23 5054.76 344.337 9
-4 -1 -23 6349.19 381.891 7
4 1 -23 5729.64 325.762 7
-1 4 -23 6688.2 335.601 7
1 -4 -23 6292.59 316.211 7
4 1 -23 5854.98 327.848 33
-4 -1 -23 4991.32 299.637 10
-1 -4 23 6023.17 324.642 13
4 -1 23 6209.47 335.276 13
-1 4 -23 6028.08 344.156 11
-4 -1 -23 6009.54 355.957 11
4 1 -23 5666.71 314.461 10
4 -1 23 5888.52 318.597 26
-1 -4 23 5842.51 292.169 26
1 4 23 5969.72 290.749 26
4 1 -23 5529.17 277.894 19
-4 -1 -23 5841.97 343.837 17
1 -4 -23 5669.45 318.6 17
4 -1 23 5981.29 270.052 15
-1 4 -22 702.922 127.179 7
4 1 -22 708.004 143.885 7
1 -4 -22 599.47 117.447 7
-1 4 -22 611.413 144.605 9
-4 -1 -22 410.225 135.636 7
-4 -1 -22 582.07 139.401 3
1 -4 -22 533.646 101.499 34
4 1 -22 607.953 130.543 33
-1 -4 22 563.813 98.1498 30
4 -1 22 401.493 97.074 30
4 -1 22 608.622 134.572 28
-4 1 22 468.368 117.308 30
4 1 -22 372.983 105.208 10
-1 4 -22 751.733 144.709 11
4 1 -22 577.749 108.071 11
4 -1 22 515.129 123.674 13
-1 -4 22 519.791 121.247 13
-4 -1 -22 721.159 142.76 11
-1 -4 22 677.019 113.83 26
4 -1 22 531.043 123.467 26
-1 4 -22 682.284 120.93 24
1 4 22 673.541 116.227 25
4 -1 22 561.96 103.558 25
4 1 -22 638.464 124.576 24
1 4 22 679.739 111.548 26
-4 -1 -22 648.357 133.993 24
4 1 -22 427.768 96.1202 19
-4 -1 -22 473.234 115.155 22
1 -4 -22 704.121 127.777 22
1 -4 -22 631.782 125.767 17
-4 -1 -21 16826.8 673.316 7
-1 4 -21 16640.5 671.782 9
-1 4 -21 15823.4 591.185 7
1 -4 -21 16137.9 572.291 7
4 1 -21 16684.2 604.777 7
-4 -1 -21 16323.1 682.502 3
-1 4 -21 15283.9 608.496 1
-1 4 -21 15685.1 659.781 35
4 1 -21 16226.1 614.021 33
1 -4 -21 15453.3 554.997 34
-4 -1 -21 15696.4 569.551 34
-4 1 21 15565.4 618.722 30
4 -1 21 16434.8 568.857 30
-1 -4 21 16091.8 545.915 30
1 4 21 15609.8 528.989 30
4 -1 21 15690.5 623.202 28
-4 -1 -21 15769.4 627.328 11
-1 -4 21 17237.6 602.452 13
4 1 -21 15796.7 551.531 11
4 1 -21 15980.6 600.599 10
-1 4 -21 17376.1 631.423 11
4 -1 21 16602.2 599.033 13
-4 -1 -21 15950.4 661.366 24
1 4 21 16109.8 574.393 25
-1 4 -21 16227.5 601.88 24
1 4 21 17162.3 553.55 26
4 -1 21 14920.2 558.33 26
-1 -4 21 17350.2 562.35 26
1 -4 -21 15368.9 558.495 24
4 1 -21 16303.2 608.017 24
4 -1 21 14747.6 539.571 25
-4 -1 -21 17074 651.893 22
1 -4 -21 17166 619.538 22
4 1 -21 16328.8 572.158 19
4 1 -21 16625.9 648.943 18
1 -4 -21 16068.2 600.598 17
4 1 -20 624.702 132.986 7
-4 -1 -20 747.679 152.966 7
-1 4 -20 760.158 132.965 7
1 -4 -20 544.844 111.929 7
-4 -1 -20 712.973 161.827 3
-1 4 -20 513.482 122.908 1
-1 4 -20 713.226 153.138 35
-4 -1 -20 750.415 127.859 34
1 -4 -20 669.971 121.3 34
4 1 -20 678.392 133.55 33
-1 -4 20 720.796 114.042 30
1 4 20 662.014 107.229 30
4 -1 20 666.173 115.856 30
-4 1 20 572.871 127.359 30
4 -1 20 716.449 135.445 28
4 1 -20 849.098 122.589 11
-4 -1 -20 879.862 158.895 11
-1 -4 20 796.64 143.743 13
4 -1 20 809.333 134.227 13
4 1 -20 854.681 142.597 10
-1 4 -20 539.579 129.718 11
1 4 20 495.272 105.877 26
4 -1 20 641.412 127.817 26
4 1 -20 865.897 141.742 24
4 -1 20 659.236 107.589 25
-1 4 -20 660.997 122.093 24
1 4 20 906.336 124.91 25
-1 -4 20 741.942 121.507 26
4 1 -20 726.021 118.816 19
-4 -1 -20 875.394 145.058 22
4 1 -20 764.391 112.77 23
1 -4 -20 532.641 120.705 22
4 1 -20 637.67 143.637 18
1 -4 -20 847.911 145.847 17
-1 4 -19 13432 538.042 7
1 -4 -19 13861.9 522.62 7
4 1 -19 14394.2 549.204 7
-4 -1 -19 13801 508.568 6
-4 -1 -19 15294.6 625.299 7
-4 -1 -19 15101.8 632.564 3
4 1 -19 14121.8 568.654 33
-4 -1 -19 15160.9 568.791 34
1 -4 -19 13967.5 528.064 34
-1 4 -19 13998.4 606.814 35
4 -1 19 12645.3 552.935 28
-1 -4 19 14431.9 504.952 30
4 -1 19 14987.3 523.238 30
-4 1 19 14482.1 579.324 30
1 4 19 14039 484.223 30
4 1 -19 14434.7 513.269 11
-1 4 -19 14191.7 627.825 10
-1 -4 19 14401.2 542.821 13
-1 4 -19 13828.3 556.088 11
4 1 -19 14129.6 559.138 10
4 -1 19 14373.9 543.35 13
1 4 19 14066.3 490.413 26
4 -1 19 12395.9 479.312 25
1 4 19 13943.6 516.765 25
-1 -4 19 15159 512.804 26
4 -1 19 13541.6 517.597 26
-1 4 -19 13620.2 542.33 24
4 1 -19 14487.8 553.687 24
4 1 -19 13950.3 493.968 23
1 -4 -19 14789.7 568.509 22
4 1 -19 13747.6 534.299 19
1 -4 -19 14980.7 567.11 17
4 1 -19 13598.6 586.803 18
1 -4 -18 11179.3 451.427 7
4 1 -18 12822.7 495.139 7
-1 4 -18 11254.5 476.357 7
-4 -1 -18 12582.9 553.349 7
-4 -1 -18 12256.8 459.366 6
1 -4 -18 12400.4 502.598 5
-4 -1 -18 11619 541.921 3
4 1 -18 11491.7 456.302 32
1 -4 -18 11828.9 473.048 34
-1 4 -18 11182.2 528.246 35
-4 -1 -18 11068.2 486.231 34
4 1 -18 11435.9 498.521 33
-1 -4 18 11871.1 440.4 30
-4 1 18 11275.6 503.331 30
4 -1 18 11180.4 498.633 28
1 4 18 12228.1 429.923 30
4 -1 18 11698.5 448.624 30
4 1 -18 11432.1 444.877 11
-1 -4 18 11412 472.585 13
4 1 -18 11620 493.688 10
4 -1 18 12194.4 484.277 13
-1 4 -18 12387.5 503.448 11
1 -4 -18 12588.9 463.609 24
4 -1 18 11671.6 460.173 26
4 1 -18 11240.8 501.976 27
-1 -4 18 11435.9 436.751 26
1 4 18 11978.1 436.501 26
4 1 -18 12097.9 489.952 24
-1 4 -18 12086.5 488.457 24
1 4 18 11797.3 458.025 25
4 1 -18 11614.4 421.017 22
1 -4 -18 11558.5 489.537 22
4 1 -18 11736.6 438.604 23
4 1 -18 11695.4 481.017 19
4 1 -18 11499.2 526.553 18
1 -4 -18 11315.6 445.154 14
1 -4 -18 11458 490.48 17
-1 4 -17 4988.97 295.021 7
1 -4 -17 5862.8 317.401 6
4 1 -17 5732.11 313.552 7
-4 -1 -17 5635.46 294.346 6
1 -4 -17 5929.64 328.212 5
-4 -1 -17 5185.35 335.654 7
1 -4 -17 5415.18 290.121 7
-4 -1 -17 5122.08 342.138 3
4 1 -17 5621.36 298.439 32
4 1 -17 5556.82 328.141 33
-1 4 -17 5806.34 303.509 33
-1 4 -17 5509.16 346.017 35
1 -4 -17 5368.76 301.233 34
4 -1 17 5418.31 283.499 30
-1 4 -17 5210.21 303.215 29
-4 1 17 5712.5 333.153 30
1 4 17 5643.64 264.044 30
4 -1 17 4909.9 313.299 28
-1 -4 17 5808.74 282.127 30
4 -1 17 5426.31 301.166 13
-1 -4 17 5276.14 301.134 13
4 1 -17 5051.53 277.287 11
4 1 -17 5651.5 321.824 10
-1 4 -17 5250.78 308.891 11
-1 4 -17 5294.43 303.039 24
1 4 17 5641.79 269.597 26
4 1 -17 5063.31 295.389 24
1 4 17 5421.25 285.326 25
-1 -4 17 5217.43 272.264 26
1 -4 -17 5483.45 283.331 24
4 1 -17 5253.39 322.985 27
4 -1 17 5622.2 296.409 26
4 1 -17 5072.8 256.142 22
4 1 -17 5263.11 307.874 19
4 1 -17 5391.22 274.939 23
1 -4 -17 5071.94 308.109 17
1 -4 -17 6190.68 304.759 14
4 1 -17 5492 340.799 18
-1 4 -16 5072.15 289.242 7
1 -4 -16 4721.06 266.742 7
4 1 -16 5463.7 295.646 7
1 -4 -16 5016.11 288.845 6
-4 -1 -16 5156.08 273.128 6
1 -4 -16 5416.18 310.722 5
-4 -1 -16 5477.14 341.16 3
4 -1 16 5568.7 273.257 4
-1 4 -16 4976.35 324.323 35
4 1 -16 5425.25 316.072 33
1 -4 -16 5476.97 297.509 34
-1 4 -16 5329.88 291.834 33
4 1 -16 5085.65 283.871 32
4 -1 16 4989.81 303.767 28
-1 -4 16 5232.01 260.425 30
-4 1 16 5435.99 320.914 30
4 1 -16 5489.1 276.051 29
-1 4 -16 5365.19 294.186 29
4 -1 16 5325.8 273.133 30
1 4 16 5119.77 246.569 30
4 -1 16 5692.05 297.11 13
-1 -4 16 5322.46 290.196 13
-1 4 -16 5548.16 305.112 11
4 1 -16 5162.86 272.744 11
4 1 -16 5211.47 307.486 10
4 1 -16 5575.02 323.096 27
1 -4 -16 5641.25 278.076 24
1 4 16 5629.08 281.353 25
1 4 16 5607.31 261.744 26
4 -1 16 5516.84 283.002 26
-1 -4 16 5507.75 269.588 26
4 1 -16 5262.8 293.675 24
-1 4 -16 4930.86 285.179 24
4 1 -16 5061.18 300.142 19
4 1 -16 5241.62 268.033 23
4 1 -16 5554.15 259.136 22
1 -4 -16 5426.43 306.967 17
1 -4 -16 5887.33 295.789 14
4 1 -16 5006.73 322.148 18
1 -4 -15 5205.87 267.225 7
4 1 -15 5170.31 271.048 9
1 -4 -15 5491.55 291.703 6
-4 -1 -15 5635.28 277.626 6
1 -4 -15 5681.35 305.74 5
4 1 -15 5689.97 294.082 7
4 -1 15 5620.13 270.985 4
-4 -1 -15 5353.8 323.678 3
4 1 -15 6319.69 334.513 33
-1 4 -15 5354.85 291.292 33
4 1 -15 5184.13 284.501 32
1 -4 -15 6095.83 308.287 34
-1 4 -15 5608.16 330.655 35
-4 1 15 5799.04 323.869 30
1 4 15 5535.57 248.74 30
4 1 -15 5830.01 274.737 29
-1 4 -15 5356.58 287.508 29
4 -1 15 5623.04 268.978 30
-1 -4 15 5483.42 260.04 30
4 -1 15 4824.27 289.666 28
-1 -4 15 5480.57 286.424 13
4 1 -15 5484.74 270.912 11
-1 4 -15 5900.64 304.766 11
4 -1 15 4850.06 270.858 13
4 1 -15 5373.73 301.943 10
4 1 -15 5295.38 307.266 27
-1 -4 15 5506.86 263.41 26
1 4 15 5397.5 271.668 25
1 -4 -15 5372.99 264.453 24
4 -1 15 5547.75 276.944 26
4 1 -15 5295.07 288.753 24
1 4 15 5564.29 254.461 26
-1 4 -15 5117.21 279.312 24
4 1 -15 5656.82 258.013 22
4 1 -15 5467.11 307.313 19
4 1 -15 5339.72 268.181 23
1 -4 -15 5504.93 304.296 17
1 -4 -15 5404.29 281.619 14
4 1 -15 4961.96 308.071 18
4 1 -14 1652.4 152.288 7
1 -4 -14 1734.79 155.255 6
-4 -1 -14 2059.97 193.096 3
4 1 -14 1576.62 150.225 32
-1 4 -14 1480.01 166.253 35
-1 4 -14 1773.27 165.752 33
1 -4 -14 1339.22 145.963 34
4 1 -14 1605.96 170.858 33
-1 4 -14 1713.14 158.42 29
-1 -4 14 1525.95 134.021 30
-4 1 14 1461.43 162.316 30
1 4 14 1795.84 130.938 30
4 -1 14 1708.26 167.682 28
4 -1 14 1781.39 147.805 30
4 -1 14 1810.58 159.011 13
-1 4 -14 1801.35 165.114 11
4 1 -14 2041.29 180.134 10
-1 -4 14 1677.49 151.077 13
1 4 14 1755.95 146.522 25
4 1 -14 1896.26 169.038 24
1 -4 -14 1799.45 142.394 24
1 4 14 1551.54 127.47 26
4 -1 14 1769.79 150.28 26
4 1 -14 1489.06 163.073 27
-1 4 -14 1724.22 152.775 24
4 1 -14 1716.6 135.696 22
4 1 -14 1811.78 174.318 19
4 1 -14 1619.66 171.699 18
1 -4 -14 1670.48 165.349 17
1 -4 -14 1453.84 147.277 14
4 1 -13 4751.94 249.752 7
-4 -1 -13 4423.03 272.611 3
-1 4 -13 4744.06 277.727 35
-1 4 -13 4389.38 253.212 33
4 1 -13 4071.77 240.421 32
4 1 -13 4664.65 271.851 33
1 -4 -13 4441.53 251.584 34
1 4 13 4990.57 212.503 30
-1 -4 13 4494.75 219.033 30
-4 1 13 4505.42 269.232 30
4 -1 13 4159.54 218.69 30
-1 4 -13 4435.58 242.342 29
4 -1 13 3858.16 243.858 28
-1 -4 13 4418.16 241.865 13
1 4 13 4650.95 233.131 25
4 1 -13 4548.74 246.066 24
4 -1 13 4752.72 236.687 26
1 -4 -13 4311.57 217.348 24
4 1 -13 4232.64 260.948 27
-1 4 -13 4233.25 233.333 24
1 4 13 4662.23 213.358 26
4 1 -13 4500.19 217.625 22
1 -4 -13 4162.29 246.375 22
1 -4 -13 4010.06 246.688 17
4 1 -12 5283.55 269.818 32
-1 4 -12 5569.12 290.798 35
1 -4 -12 5299.59 267.207 34
4 -1 12 5224.26 244.505 26
1 4 12 5334.87 222.024 26
-1 4 -12 5446.9 253.807 24
4 1 -12 5043.86 276.176 27
4 1 -12 5240.37 258.558 24
1 4 12 5315.03 242.344 25
1 -4 -12 5386.83 234.803 24
4 -1 12 5078.2 270.852 28
-4 1 12 5371.5 288.065 30
-1 -4 12 5510.96 235.306 30
-1 4 -12 5355.83 257.807 29
1 4 12 5406.51 216.462 30
4 -1 12 4932.64 232.787 30
4 1 -12 5070.68 227.812 22
1 -4 -12 4882.45 256.359 22
-4 -1 -12 5584.15 294.655 3
-1 4 -12 5631.84 261.839 3
-1 4 -11 2089.14 171.1 35
1 -4 -11 1875.37 154.306 34
4 1 -11 1953.03 156.112 32
-1 4 -11 1741.47 136.851 24
4 1 -11 1914.3 162.638 27
1 4 11 2137.55 141.496 25
1 -4 -11 1637.99 121.105 24
1 4 11 2056.53 123.93 26
4 -1 11 1965.59 142.323 26
4 1 -11 2009.8 151.831 24
1 4 11 2030.87 120.659 30
-1 -4 11 2405.76 142.274 30
-1 4 -11 1796.69 141.889 29
4 -1 11 1779.25 153.595 28
4 1 -11 1885.47 140.814 31
4 -1 11 1926.54 137.091 30
4 1 -11 1988.07 133.328 22
1 -4 -11 1799.04 148.339 22
-1 4 -11 1721.08 134.386 3
-4 -1 -11 1882.28 163.951 3
-1 4 -10 24819.2 694.806 35
4 1 -10 24407.8 633.277 35
1 -4 -10 25353 688.162 34
4 1 -10 24363.5 681.01 32
-1 4 -10 24646.7 639.518 24
1 4 10 24218.3 634.242 25
4 1 -10 23956.5 655.036 24
1 -4 -10 23819.3 607.278 24
4 -1 10 25694.7 645.782 26
4 1 -10 24914.8 698.755 27
1 4 10 25409.8 590.623 30
-1 -4 10 23779.2 611.149 30
-1 4 -10 23748.3 649.746 29
4 1 -10 24383.8 653.357 31
4 -1 10 23569.9 676.713 28
4 1 -10 24317.6 627.8 29
4 -1 10 23585 626.768 30
4 1 -10 24639.8 624.744 22
1 -4 -10 24253.2 666.332 22
-1 4 -10 22891.8 633.707 3
-4 -1 -10 25516.3 703.575 3
4 1 -9 35310.5 823.142 35
4 1 -9 35242.2 886.076 32
-1 4 -9 34541.7 886.786 35
4 1 -9 36230.1 906.937 33
1 -4 -9 36385.8 890.27 34
-1 4 -9 35973.3 831.234 24
4 -1 9 36825.7 845.065 26
4 1 -9 34493.3 891.176 27
4 1 -9 34901.7 853.69 24
1 4 9 34259.5 829.43 25
1 -4 -9 34212.4 796.919 24
4 1 -9 34470.4 817.924 29
1 4 9 35513.6 781.638 30
4 -1 9 34634 825.483 30
-1 4 -9 33639.7 844.526 29
-1 -4 9 34788.4 803.751 30
4 1 -9 32879.1 845.963 31
4 -1 9 33104.8 869.533 28
1 -4 -9 35921 868.534 22
4 1 -9 36583.5 829.407 22
-4 -1 -9 35638.7 898.411 3
-1 4 -9 34120.5 827.665 3
4 1 -8 46877.4 1103.21 32
-1 4 -8 48009.2 1104.48 35
4 1 -8 47789.1 1121.63 33
4 1 -8 46414.7 1032.13 35
1 4 8 46156.2 1047.74 25
4 1 -8 47028.9 1071.3 24
1 -4 -8 47267.8 1010.24 24
4 -1 8 44888.4 1005.34 25
4 1 -8 48708.4 1117.04 27
4 -1 8 48119.1 1060.37 26
4 -1 8 44841.5 1041.7 30
-1 -4 8 46482.5 1018.05 30
4 1 -8 45629.6 1069.12 31
-1 4 -8 47525.9 1065.28 29
1 4 8 47461.8 992.231 30
4 -1 8 45402 1091.3 28
1 -4 -8 47005.9 1080.17 22
4 1 -8 46751.8 1044.43 22
-1 4 -8 46550 1040.46 3
-4 -1 -8 47847.2 1112.82 3
4 1 -7 680.572 64.9263 35
4 1 -7 886.299 100.632 33
4 1 -7 686.446 92.1191 32
1 4 7 709.825 75.9112 25
4 1 -7 800.763 94.4192 27
1 -4 -7 755.052 62.265 24
4 1 -7 808.575 85.3578 24
4 -1 7 761.463 85.8185 26
4 -1 7 807.666 64.3393 25
4 -1 7 785.712 91.6865 28
4 -1 7 767.729 81.0428 30
4 1 -7 761.496 89.7915 28
4 1 -7 784.391 88.5469 31
-1 -4 7 745.137 65.4298 30
1 4 7 802.709 58.3472 30
4 1 -7 827.168 78.4325 22
1 -4 -7 680.553 82.2547 22
-1 4 -7 659.258 66.9189 3
-4 -1 -7 808.16 94.4022 3
1 -4 -6 23128.3 615.195 34
4 1 -6 23151.3 617.031 32
4 1 -6 23566.3 539.145 35
1 -4 -6 22699.9 515.656 24
4 1 -6 23265.7 583.812 24
1 4 6 23066.1 570.227 25
4 -1 6 24005.3 582.665 26
4 1 -6 23086 613.05 27
4 -1 6 22686.8 525.232 25
4 1 -6 22715.5 606.352 28
-1 -4 6 22978.6 527.171 30
4 1 -6 21557.3 586.033 31
4 -1 6 23052.3 606.195 28
1 4 6 23476.4 508.386 30
1 -4 -6 23669.6 587.44 22
4 1 -6 23211.8 568.738 22
-4 -1 -6 22406 608.325 3
-1 4 -6 23514.2 544.183 3
1 -4 -5 8895.13 314.475 34
4 -1 5 9526.49 245.437 25
4 1 -5 9245.97 291.759 24
1 4 5 9202.17 284.139 25
1 -4 -5 9449.39 231.272 24
4 -1 5 9007.5 309.042 28
1 4 5 9016.28 224.312 30
4 1 -5 9042.82 309.263 28
1 -4 -5 9458.49 291.007 22
4 1 -5 8800.37 281.981 22
-4 -1 -5 9508.25 316.804 3
-1 4 -5 9178.55 250.676 3
1 -4 -4 18655.3 417.501 24
1 4 4 20147.4 494.564 25
4 1 -4 20337.6 503.502 24
4 -1 4 20849.3 527.072 28
4 1 -4 21180 529.512 28
1 4 4 19296.8 436.102 28
4 1 -4 20518.3 502.765 22
1 -4 -4 20526 496.89 22
-4 -1 -4 20350.8 529.902 3
-1 4 -4 20171.4 441.642 3
4 1 -3 633.868 66.6929 24
1 4 3 831.758 72.047 25
1 4 3 694.728 38.246 28
4 1 -3 710.583 74.9563 28
4 -1 3 730.702 79.6514 28
1 -4 -3 724.477 64.1731 22
-4 -1 -3 873.588 84.768 3
-1 4 -3 676.2 38.105 3
4 1 -2 4647.84 155.283 25
1 4 2 4708.29 167.741 25
4 1 -2 4609.89 170.389 24
-1 -4 2 3467.8 88.0323 30
1 4 2 3893.67 92.4728 28
4 1 -2 4421.08 180.192 28
4 -1 2 5086.47 191.742 28
1 -4 -2 4639.15 152.279 22
-4 -1 -2 4220.72 180.486 3
-1 -4 1 37643.7 761.837 22
1 -4 -1 38389.4 796.74 22
-1 4 -1 37675.1 797.315 25
1 4 1 37607.3 829.704 25
4 1 -1 37758.6 811.816 25
4 1 -1 36113.1 833.122 24
4 1 -1 37179.6 854.107 28
4 -1 1 38064.3 857.072 28
-1 -4 0 25469.7 567.018 22
1 -4 0 26448.1 566.643 22
1 4 0 27309.1 615.883 25
4 1 0 26647.7 596.314 25
-1 4 0 25958.9 578.515 25
4 1 0 27216.4 638.307 28
4 -1 0 27186.4 636.655 28
1 -4 1 36597.8 767.45 22
-1 4 1 37593.1 791.607 25
1 4 -1 37838 831.389 25
4 -1 -1 36996.7 831.918 24
4 1 1 38276.4 812.032 25
4 1 1 38107.6 856.925 28
4 -1 -1 38432.3 853.587 28
-1 4 2 4656.9 149.135 25
1 4 -2 4733.32 177.941 25
4 1 2 4750.74 164.296 25
4 -1 -2 4239.1 171.896 24
4 1 2 4435.13 190.158 28
4 -1 -2 4539.02 188.396 28
-4 1 -2 4706.67 192.728 3
-4 1 -3 656.088 38.129 35
4 -1 -3 665.224 67.4684 24
4 1 3 711.908 60.8611 25
-1 -4 -3 669.003 33.7456 24
1 4 -3 675.857 69.6882 25
1 4 -3 657.302 35.0448 24
-1 4 3 657.72 33.5496 30
1 -4 3 619.367 32.2464 28
4 1 3 767.593 81.2327 28
4 -1 -3 720.561 76.1773 28
4 -1 -3 693.349 68.9685 22
-1 -4 -3 636.93 37.3416 3
-4 1 -4 18751.8 447.12 35
4 -1 -4 20858.9 511.928 24
-1 4 4 21094.5 474.566 25
4 1 4 20184.8 490.066 25
1 4 -4 20860.7 441.345 24
-1 4 4 20687.2 439.367 30
4 1 4 19057.3 530.634 28
4 -1 -4 20944.7 534.909 28
4 -1 -4 20732.5 518.309 22
-1 -4 -4 20198.4 450.633 3
-4 1 -4 20033.7 534.792 3
-4 1 -5 9168.02 250.465 35
1 4 -5 9435.44 240.92 24
-1 4 5 9276.73 258.379 25
4 -1 -5 9655.66 294.703 24
4 1 5 9178.02 273.969 25
4 1 5 8866.65 311.203 28
4 -1 -5 9308 310.879 28
-1 4 5 8969.29 236.829 30
4 -1 -5 9009.09 294.222 22
-1 -4 -5 9064.51 248.261 3
-4 1 -5 9388.67 315.587 3
-1 -4 -6 24431.5 641.503 34
4 -1 -6 22951.5 601.265 33
-4 1 -6 23644.5 546.089 35
-1 4 6 23923.8 543.413 25
4 -1 -6 23225.6 615.501 27
4 -1 -6 23805.1 586.763 24
1 4 -6 23359 530.576 24
4 1 6 23257.9 583.026 26
4 1 6 22861 559.27 25
4 1 6 20995.6 599.84 28
-1 4 6 22759.5 525.36 30
4 -1 -6 22792.8 606.898 31
1 -4 6 23872.6 513.772 30
4 -1 -6 22840.7 607.652 28
1 4 -6 22943.7 588.256 29
4 -1 -6 22973.2 585.704 22
-4 1 -6 23118.2 613.481 3
-1 -4 -6 23029.4 541.896 3
-1 -4 -7 764.072 99.7449 34
4 -1 -7 700.999 87.4044 33
-4 1 -7 762.338 70.1931 35
4 -1 -7 612.248 79.3586 24
4 -1 -7 658.354 90.1712 27
4 1 7 888.208 78.2606 25
4 1 7 751.196 82.254 26
1 4 -7 748.412 64.8237 24
-1 4 7 697.225 63.9849 25
4 1 7 737.595 81.781 31
4 -1 -7 682.83 83.5376 31
-1 4 7 709.826 62.7686 30
4 -1 -7 566.971 82.2138 28
4 1 7 729.916 93.97 28
1 -4 7 727.341 57.1054 30
1 4 -7 824.264 86.2516 29
4 1 7 729.142 77.1995 30
4 -1 -7 668.542 80.5023 22
-4 1 -7 723.275 91.328 3
-1 -4 -7 743.803 69.7608 3
-4 1 -8 48444.5 1052.23 35
-1 -4 -8 46698.7 1132.16 34
4 -1 -8 47235.2 1106.51 32
1 4 -8 48319.2 1112.89 35
4 -1 -8 47979.6 1105.27 33
4 -1 -8 49179.4 1081.05 24
4 -1 -8 46104 1115.2 27
4 1 8 48534.8 1071.17 26
4 1 8 46688 1046.86 25
1 4 -8 47634 1034.36 24
-1 4 8 47486.7 1029.23 25
-1 -4 -8 46301.2 1028.73 24
-1 4 8 47418.8 1022.76 30
4 -1 -8 45795.2 1098.78 31
1 -4 8 47069.2 1002.42 30
1 4 -8 46712.8 1085.87 29
4 1 8 47496 1071.14 31
4 1 8 45434.6 1104.68 28
4 1 8 46385.1 1055.8 30
4 -1 -8 47964.3 1076.68 22
-1 -4 -8 45945.5 1046.32 3
-4 1 -8 47765.7 1122.35 3
1 4 -9 35627.5 893.759 35
4 -1 -9 36610 890.982 33
4 -1 -9 34562.2 882.718 32
-4 1 -9 35343.9 838.981 35
-1 -4 -9 34322 816.383 24
4 -1 -9 36098.6 862.295 24
4 1 9 36890.3 854.807 26
4 1 9 34854.7 827.938 25
1 4 -9 36580.1 825.163 24
4 -1 -9 34719.6 897.492 27
-1 4 9 36068.1 813.043 25
1 4 -9 34947.2 865.979 29
-1 4 9 34909.6 809.084 30
4 1 9 33577.2 883.69 28
4 1 9 35410.1 838.437 30
1 -4 9 35179.2 787.912 30
4 -1 -9 34902.7 853.303 22
-1 -4 -9 36076.9 890.921 22
-4 1 -9 35726.6 905.544 3
-1 -4 -9 34594.4 831.347 3
-4 1 -10 24749 644.452 35
1 4 -10 22625.6 628.336 32
4 -1 -10 25170.7 685.578 32
1 4 -10 24012.8 689.682 35
-1 4 10 24843 612.619 25
4 1 10 24736.6 631.621 25
4 1 10 24410.2 642.644 26
1 4 -10 24183.1 625.092 24
1 -4 10 24949.7 598.242 26
4 -1 -10 25704.9 707.191 27
4 -1 -10 25162.3 660.867 24
-1 -4 -10 23718 622.271 24
1 4 -10 25296.5 672.078 29
4 1 10 22684.6 677.328 28
1 -4 10 24552.2 592.538 30
-1 4 10 24765.8 613.973 30
4 1 10 25003.2 639.414 30
-1 -4 -10 24283.3 683.257 22
4 -1 -10 24377.6 650.136 22
-1 -4 -10 24295.6 640.574 3
-4 1 -10 26271 714.586 3
-1 -4 -11 1767.65 161.089 34
4 -1 -11 1780.63 150.192 32
1 4 -11 1816.01 170.555 33
1 4 -11 1656.77 153.627 35
4 -1 -11 1984.65 164.631 27
-1 4 11 2015.18 128.246 25
4 -1 -11 1793.42 143.545 24
4 1 11 1570.05 123.292 25
1 -4 11 2016.87 122.619 26
1 4 -11 2152.63 141.186 24
4 1 11 2068.12 148.163 26
-1 -4 -11 2010.93 136.136 24
4 1 11 1738.27 153.96 28
-1 4 11 2070 131.859 30
4 1 11 1952.35 139.127 30
1 4 -11 2028.75 155.103 29
1 -4 11 1945.79 119.706 30
-1 -4 -11 1980.8 162.5 22
4 -1 -11 2089.92 149.198 22
-1 -4 -11 1947.08 142.579 3
-4 1 -11 2027.13 169.072 3
-1 -4 -12 5621.83 287.591 34
1 4 -12 4947.27 286.462 33
4 -1 -12 5036.16 269.055 33
4 -1 -12 5446.94 270.05 32
1 4 -12 5997.21 299.151 35
4 1 12 5023.38 274.817 28
1 4 -12 5464.85 268.172 29
-4 -1 12 5533.53 288.602 30
-1 4 12 5283.27 231.199 30
1 -4 12 5566.28 221.703 30
4 1 12 5366.92 243.96 30
-1 4 12 5898.46 236.856 25
4 -1 -12 4975.1 250.76 24
-1 -4 -12 5142.15 239.367 24
1 4 -12 5321.31 244.539 24
4 -1 -12 5631.55 290.037 27
4 1 12 5368.1 250.903 26
4 1 12 5069.67 236.447 25
4 -1 -12 5278.77 251.681 22
-1 -4 -12 5507.39 281.829 22
-4 1 -12 5662.71 297.009 3
-1 -4 -12 5344.55 251.276 3
-4 1 -13 4397.75 273.106 3
4 -1 -13 4585.75 256.825 33
1 4 -13 4269.4 269.476 33
1 4 -13 4498.24 269.983 35
4 -1 -13 4545.61 251.508 32
-1 -4 -13 4580.89 268.221 34
-4 -1 13 3765.79 246.013 30
1 4 -13 4343.73 247.269 29
1 -4 13 4372.26 203.53 30
4 1 13 4149.61 256.324 28
-1 4 13 4750.91 221.217 30
4 1 13 4660.2 230.114 30
1 4 -13 4960.71 262.279 11
1 -4 13 4265.73 239.76 13
1 4 -13 4015.63 266.177 10
-1 4 13 4496.87 212.753 25
4 -1 -13 4363.73 260.204 27
4 1 13 4340.88 221.262 25
4 -1 -13 4678.88 247.413 24
4 1 13 4187.41 224.342 26
-1 -4 -13 4298.23 224.007 24
1 4 -13 4440.72 227.838 24
4 -1 -13 4407.57 233.513 22
-1 -4 -13 4460.74 259.493 22
-1 -4 -13 4432.78 254.467 5
4 -1 -13 4143.79 236.249 7
1 4 -13 4288.28 272.374 9
-1 -4 -13 4488.16 254.262 6
1 4 -14 1533.34 170.935 9
4 -1 -14 1556.03 148.416 7
-1 -4 -14 2090.62 181.043 5
-4 1 -14 1700.62 180.346 3
1 4 -14 1720.65 176.15 35
-1 -4 -14 2176.93 187.525 34
4 -1 -14 1778.41 165.727 33
4 -1 -14 1820.25 164.634 32
1 4 -14 1973.88 191.966 33
4 1 14 1597.04 145.362 30
1 4 -14 1491.62 156.916 29
-4 -1 14 1439.58 159.362 30
-1 4 14 1650.4 133.751 30
1 -4 14 1792.38 132.298 30
-4 1 -14 1640.56 162.41 11
1 -4 14 1790.4 160.408 13
1 4 -14 1566.07 156.615 11
1 4 -14 2020.25 192.687 10
4 -1 -14 1757.39 154.419 24
4 1 14 1760.05 145.461 25
1 4 -14 1738.04 147.622 24
-1 -4 -14 1419.1 134.077 24
4 1 14 1500.93 147.149 26
-1 4 14 1593.12 130.819 25
-1 4 14 1440.45 125.879 26
4 -1 -14 1802.2 174.349 27
4 -1 -14 1630.72 147.62 22
-1 -4 -14 1711.23 167.894 22
4 -1 -14 1823.06 154.123 19
-1 -4 -14 1540.39 173.283 17
1 4 -15 5406.07 325.105 9
-1 -4 -15 5247.71 300.4 5
-1 -4 -15 5738.99 290.713 7
4 -1 -15 5097.5 281.789 7
1 4 -15 4963.55 322.938 1
4 1 15 5306.87 276.379 4
-4 1 -15 5223.63 323.033 3
1 4 -15 5991.39 338.991 35
1 4 -15 5574.53 326.735 33
4 -1 -15 5904.95 308.515 33
-1 -4 -15 6419.45 331.947 34
1 4 -15 5638.69 303.692 29
-1 4 15 6129.6 271.307 30
-4 -1 15 5774.66 318.462 30
1 -4 15 5405.97 247.244 30
4 1 15 5500.42 268.879 30
1 4 -15 5986.28 311.707 11
4 -1 -15 5222.29 270.839 10
-1 -4 -15 4969.6 264.316 11
1 4 -15 5294.42 325.343 10
-4 1 -15 4909.74 295.893 11
4 -1 -15 5743.7 316.855 27
4 -1 -15 5536.95 289.539 24
4 1 15 5457.52 268.248 25
-1 4 15 5226.43 253.473 25
1 4 -15 5401.16 276.03 24
1 -4 15 5625.28 256.984 26
4 1 15 5393.27 275.252 26
-1 -4 -15 5643.61 279.836 24
-1 4 15 5274.49 257.146 26
4 -1 -15 5717 283.046 22
4 -1 -15 5519.98 278.355 19
-1 -4 -15 5554.58 291.984 14
4 -1 -15 5712.38 264.856 17
-1 -4 -15 5151.16 315.629 17
1 4 -16 4972.88 276.638 7
1 4 -16 5344.86 334.547 9
-1 -4 -16 5655.47 297.678 7
4 -1 -16 5251.19 291.634 7
-1 -4 -16 5308.54 306.849 5
4 1 16 4905.36 270.065 4
-4 1 -16 5225.19 333.417 3
1 4 -16 5141.12 332.054 1
1 4 -16 5761.4 340.769 35
4 -1 -16 5661.24 307.128 33
1 4 -16 5420.88 324.524 33
-1 -4 -16 5379.28 310.483 34
-4 -1 16 5579.74 325.452 30
4 1 16 5264.62 272.217 30
1 4 -16 5386.64 303.127 29
1 -4 16 5622.52 258.933 30
-1 4 16 5498.27 264.547 30
4 1 16 5465.23 253.392 31
4 1 16 4912.42 304.083 28
1 4 -16 5438.96 305.307 11
1 4 -16 5484.01 342.782 10
-1 -4 -16 4554.08 259.253 11
4 -1 -16 5628.18 282.374 10
-4 1 -16 5443.15 312.919 11
4 1 16 5015.01 267.045 25
4 -1 -16 5069.23 287.517 24
4 -1 -16 5791.32 328.449 27
1 -4 16 5635.88 263.322 26
1 4 -16 5381.82 285.137 24
4 1 16 5913.83 295.958 26
-1 4 16 5390.07 261.423 25
-1 4 16 4914.45 255.833 26
-1 -4 -16 6347.65 301.363 24
4 -1 -16 5625.26 285.914 22
4 -1 -16 5169.03 273.684 19
-1 -4 -16 5170.91 284.578 14
-1 -4 -16 5403.85 324.951 17
1 4 -17 5170.53 287.289 7
-1 -4 -17 5491.09 302.802 7
-1 -4 -17 6027.54 327.828 5
1 4 -17 4907.03 329.094 9
4 -1 -17 4984.98 293.092 7
-4 1 -17 5069.28 335.331 7
1 4 -17 4818.36 329.587 1
-4 1 -17 6058.39 366.417 3
4 1 17 5272.08 276.446 4
-1 -4 -17 5672.09 320.789 34
4 -1 -17 5803.95 317.529 33
1 4 -17 5344.37 325.67 33
1 4 -17 5291.6 341.187 35
1 4 -17 5565.51 316.981 29
1 -4 17 5322.2 258.239 30
-4 -1 17 5086.05 312.321 30
4 1 17 4767.24 310.761 28
4 1 17 5275.47 278.104 30
-1 4 17 5544.64 273.448 30
4 -1 -17 5421.07 282.226 10
1 4 -17 5167.61 310.026 11
-4 1 -17 5178.32 314.165 11
-1 -4 -17 4790.22 267.786 11
1 4 -17 5449.67 350.749 10
4 -1 -17 5020.98 294.224 24
4 1 17 4905.31 270.321 25
-1 4 17 5449.82 273.901 26
1 4 -17 5308.09 290.218 24
-1 -4 -17 5150.41 285.943 24
4 -1 -17 5679.95 334.136 27
1 -4 17 5382.85 266.343 26
4 1 17 5559.52 293.352 26
-1 4 17 5214.89 267.533 25
4 -1 -17 5251.25 279.076 19
4 -1 -17 5338.48 283.654 22
-1 -4 -17 5573.8 293.867 14
-1 -4 -17 5111.64 323.059 17
4 -1 -17 5027.96 314.689 18
1 4 -18 12063.5 472.577 7
-1 -4 -18 10379 457.483 7
-1 -4 -18 12535.3 510.209 5
-4 1 -18 11789.8 538.357 7
4 -1 -18 11896.8 484.503 7
1 4 -18 12041.8 546.337 9
1 4 -18 11711.3 530.245 1
-4 1 -18 11483.1 541.263 3
1 4 -18 11816.2 541.393 35
4 -1 -18 12515.8 500.136 33
-1 -4 -18 12558.7 504.838 34
1 4 -18 11370.8 504.99 33
1 4 -18 11618.9 493.448 29
-1 4 18 12052 443.47 30
4 1 18 11600.9 513.147 28
1 -4 18 12229.9 431.889 30
-4 -1 18 11808.3 507.594 30
4 1 18 12639.2 465.49 30
1 4 -18 11604.8 544.037 10
1 4 -18 12021.1 504.174 11
-4 1 -18 11809.2 512.267 11
-1 -4 -18 10906.9 440.003 11
4 -1 -18 12181.8 456.101 10
4 -1 -18 11848.2 513.517 27
-1 4 18 12241.9 448.504 26
-1 -4 -18 12441 478.437 24
4 1 18 11978.3 458.028 25
1 4 -18 11678.2 470.38 24
1 -4 18 12091.5 438.558 26
4 1 18 12631.6 474.178 26
-1 4 18 12165 444.913 25
4 -1 -18 12066.2 487.527 24
4 -1 -18 12281.1 467.972 22
4 -1 -18 11878.2 448.522 19
4 -1 -18 10343.5 484.667 18
-1 -4 -18 12367 533.319 17
1 4 -19 14856 614.804 9
-1 -4 -19 14608.4 566.372 6
-1 -4 -19 15847.6 586.808 5
-4 1 -19 15803 637.936 7
-1 -4 -19 14188.5 545.928 7
4 -1 -19 14486.6 550.109 7
1 4 -19 13861.6 528.497 7
-4 1 -19 15158.8 634.185 3
1 4 -19 13706 582.893 1
1 4 -19 14158.3 569.189 33
1 4 -19 14656.7 617.878 35
4 -1 -19 14582.9 557.051 33
-1 -4 -19 14151.3 549.786 34
-1 4 19 14715.7 508.392 30
4 1 19 13013 564.69 28
1 4 -19 14707.9 567.366 29
-4 -1 19 13575.1 563.072 30
4 1 19 14000.2 513.2 30
1 -4 19 14017.5 487.873 30
4 -1 -19 14091.5 507.286 10
1 4 -19 13978.8 616.647 10
-4 1 -19 14191 578.077 11
4 1 19 15725.5 577.823 13
-1 -4 -19 12177.9 485.794 11
-1 4 19 14464.1 505.831 25
4 1 19 14399.6 534.094 26
-1 4 19 14453.4 507.015 26
4 -1 -19 15052.7 558.686 24
1 -4 19 14926.3 504.952 26
4 1 19 13201.1 505.981 25
1 4 -19 14513 540.414 24
-1 -4 -19 14704.6 584.456 22
4 -1 -19 14267.7 532.96 23
4 -1 -19 14092.2 494.527 19
4 -1 -19 14754.2 525.473 22
4 -1 -19 13990.3 566.022 18
-1 -4 -19 13210.4 568.913 17
-4 1 -20 771.636 161.451 7
1 4 -20 615.342 125.143 7
1 4 -20 522.385 137.366 9
-1 -4 -20 687.614 125.877 7
4 -1 -20 587.78 124.715 7
-1 -4 -20 930.312 152.925 6
-4 1 -20 759.459 149.74 3
1 4 -20 806.075 146.291 1
-1 -4 -20 756.635 133.49 5
4 -1 -20 604.013 123.961 33
-1 -4 -20 727.946 128.454 34
1 4 -20 649.587 146.074 35
1 4 -20 841.65 141.39 33
-1 4 20 649.474 108.056 30
1 -4 20 766.334 112 30
4 1 20 747.435 123.816 30
4 1 20 837.032 152.933 28
1 4 -20 995.863 154.481 29
-4 -1 20 670.351 130.158 30
4 -1 -20 677.836 114.45 10
-1 -4 -20 667.551 112.428 11
4 1 20 738.721 143.35 13
-4 1 -20 865.057 151.286 11
1 -4 20 860.371 128.28 26
1 4 -20 480.866 110.142 24
4 -1 -20 643.851 128.42 24
-1 4 20 681.481 113.79 26
4 1 20 690.341 115.498 25
-1 4 20 790.886 116.551 25
4 1 20 894.299 144.367 26
4 -1 -20 666.613 104.492 19
-1 -4 -20 736.777 137.085 22
-4 1 -20 734.557 126.819 22
4 -1 -20 781.755 130.142 23
4 -1 -20 718.629 116.439 22
4 -1 -20 752.923 143.711 18
-1 -4 -20 755.384 146.105 17
-1 -4 -21 15995.7 587.916 7
-4 1 -21 16459 669.977 7
1 4 -21 16609.3 581.69 7
4 -1 -21 16169.8 592.728 7
1 4 -21 15499.2 647.594 9
-1 -4 -21 16455.9 614.853 5
1 4 -21 15206.2 597.448 1
-4 1 -21 16029 673.386 3
4 -1 -21 16473.5 597.094 33
-1 -4 -21 16941 593.251 34
1 4 -21 17340.6 616.582 33
1 4 -21 16598.3 672.218 35
-1 4 21 16021.9 543.593 30
4 1 21 15641.8 562.482 30
-4 -1 21 16173.6 619.898 30
4 1 21 14598.9 616.919 28
1 -4 21 16858.6 543.121 30
1 -4 21 14597.3 576.569 13
-4 1 -21 16323.7 631.065 11
4 -1 -21 15698.6 536.21 10
-1 -4 -21 15213.2 537.8 11
4 1 21 15245.6 595.869 13
-4 1 -21 16056.5 663.388 24
4 -1 -21 15666.6 594.804 24
-1 4 21 16849.5 562.471 25
4 1 21 16971.7 577.547 25
1 4 -21 16533.8 591.747 24
-1 4 21 15436.3 540.233 26
1 -4 21 16165.3 540.912 26
-1 -4 -21 15771.9 576.193 24
4 1 21 16053.7 575.159 26
4 -1 -21 16308.8 565.705 22
-1 -4 -21 16490 628.962 22
4 -1 -21 16387.5 522.985 19
4 -1 -21 16053.9 570.961 23
4 -1 -21 16218.8 613.319 18
-1 -4 -21 16786.5 637.263 17
4 -1 -22 258.989 104.182 7
-4 1 -22 554.745 147.112 7
1 4 -22 500.839 130.132 9
1 4 -22 442.203 103.7 7
-1 -4 -22 535.058 111.454 7
-1 -4 -22 471.929 111.803 5
-4 1 -22 691.52 141.28 3
1 4 -22 697.106 120.204 33
4 -1 -22 441.671 105.675 33
-1 -4 -22 557.725 108.922 34
4 1 22 503.671 122.076 28
4 1 22 696.142 121.815 30
1 -4 22 400.735 91.697 30
-4 -1 22 717.331 138.283 30
-1 4 22 655.756 109.322 26
1 -4 22 680.54 116.772 26
4 1 22 629.483 129.404 26
-1 4 22 670.42 104.85 25
1 4 -22 518.611 112.047 24
-4 1 -22 452.595 118.756 24
4 1 22 638.391 118.542 25
4 -1 -22 515.612 113.111 24
4 -1 -22 523.604 127.656 18
-1 -4 -22 644.629 134.809 17
4 -1 -22 557.788 110.03 23
4 -1 -22 657.373 109.683 22
1 4 -22 671.762 121.005 19
-1 -4 -22 580.933 125.001 22
-1 4 22 731.908 137.032 13
-1 -4 -22 436.285 87.9169 11
4 1 22 708.801 134.18 13
4 -1 -22 639.407 99.9216 10
-4 1 -22 660.702 143.496 11
1 -4 22 382.006 110.64 13
-4 1 -23 5482.18 360.823 7
-1 -4 -23 5113.74 298.385 7
1 4 -23 5565.35 347.185 9
4 -1 -23 6259.29 332.622 7
1 4 -23 5991.49 308.159 7
-1 4 23 5375.08 309.51 13
1 -4 23 5545.47 317.541 13
-1 -4 -23 4880.31 258.828 11
-4 1 -23 5542.35 342.814 11
4 1 23 5465.72 321.834 13
4 -1 -23 5234.6 299.758 33
1 4 -23 5765.53 301.604 33
-1 -4 -23 5444.99 291.388 34
4 1 23 5552.99 307.454 26
-1 4 23 6178.26 296.712 26
1 -4 23 5856.79 286.63 26
1 4 -23 5202.19 287.378 19
4 -1 -23 5937.72 302.872 23
-1 -4 -23 5135.67 320.002 17
4 -1 -23 5433.37 322.581 18
1 4 -24 1379.3 189.447 10
-4 1 -24 1395.64 180.384 10
-4 1 -24 1279.8 171.719 11
1 -4 24 1275.29 160.355 13
4 1 24 1091.52 155.861 13
-1 4 24 1177.4 142.153 13
4 -1 -24 1070.5 144.511 18
-1 -4 -24 1212.48 158.894 17
1 -4 24 1008.26 122.297 26
-4 -1 24 941.939 146.134 26
-1 4 24 1270.77 138.182 26
4 1 24 1290.14 154.121 26
4 -1 -24 1064.24 131.588 23
-4 1 -24 1235.66 176.993 7
1 4 -24 1073.52 131.347 7
-1 -4 -24 1330.35 151.593 7
4 -1 -24 1075.27 148.411 7
1 4 -24 979.226 152.058 9
-4 1 -25 1102.2 150.414 10
1 -4 25 1061.82 140.619 13
4 1 25 974.163 144.818 13
1 4 -25 1080.42 162.128 10
-1 4 25 944.436 125.95 13
-4 1 -25 1050.99 150.322 11
1 4 -25 1090.29 147.222 11
-1 -4 -25 1227.79 148.382 17
4 -1 -25 1071.13 137.41 18
1 -4 25 1036.87 119.905 26
-4 -1 25 1407.28 160.41 26
4 1 25 1042.91 135.528 26
-1 4 25 1189.87 123.854 26
4 -1 -25 1113.07 123.316 23
1 4 -25 1147.97 129.04 7
1 4 -25 1323.79 154.392 9
4 -1 -25 1047.61 136.598 7
-4 1 -25 955.465 158.533 7
-1 -4 -25 1385.89 141.153 7
1 -4 26 465.804 101.756 13
-4 1 -26 462.158 102.851 10
1 4 -26 527.474 121.221 10
1 4 -26 825.072 121.933 11
4 1 26 559.722 108.45 13
-1 4 26 513.018 95.1086 13
-1 -4 -26 628.428 100.493 17
4 -1 -26 540.167 103.837 18
-1 4 26 497.781 88.4879 26
1 -4 26 468.901 84.3218 26
4 1 26 559.344 102.418 26
-4 -1 26 510.623 107.525 26
4 -1 -26 515.93 84.292 23
-4 1 -26 442.868 113.441 7
4 -1 -26 707.601 117.515 7
1 4 -26 558.373 89.564 7
1 4 -26 529.697 99.8162 9
-1 -4 -26 649.375 101.433 7
4 1 27 1800.76 146.312 26
-4 -1 27 2153.21 159.558 26
1 -4 27 1932.14 129.685 26
4 -1 -27 2080.42 149.848 18
-1 -4 -27 1846.47 142.404 17
4 1 27 1996.41 158.707 13
-4 1 -27 1850.07 154.083 10
1 -4 27 2174.47 166.078 13
1 4 -27 2040.68 163.826 11
1 4 -27 1987.79 175.801 10
-1 4 27 2137.46 136.248 13
4 -1 -27 2205.19 160.602 7
-4 1 -27 1990.5 177.377 7
-1 -4 -27 2263.77 145.685 7
1 4 -27 1873.57 131.132 7
4 1 28 1336.68 119.995 26
-4 -1 28 1031.44 110.519 26
1 4 -28 1063.78 126.028 10
4 1 28 1359.4 124.016 13
1 -4 28 1211.68 118.676 13
4 -1 -28 1190.98 117.489 7
1 4 -28 1102.86 89.8187 7
-4 1 -28 934.12 118.33 7
4 -1 -28 1091.8 103.388 18
1 -4 28 1254.6 113.556 15
-1 -4 -28 994.004 97.0629 17
1 -4 29 8539.15 302.589 13
4 1 29 8655.35 301.735 13
1 4 -29 9312.73 319.841 10
-4 1 -29 9317.57 323.082 7
4 -1 -29 8971.85 279.931 18
1 -4 29 9676.72 299.15 15
1 4 -29 8361.23 323.038 18
1 -4 30 1049.41 84.0151 13
4 1 30 1229.34 89.6511 13
1 4 -30 1178.37 86.1444 10
-4 1 -30 1366.48 93.9006 7
1 4 -30 1241.81 93.9948 18
-2 -4 30 3122.59 131.352 15
2 4 29 272.126 64.8861 13
-4 -2 -29 192.329 49.4547 11
4 -2 29 252.827 56.8466 13
-2 4 -29 224.786 61.5172 10
-2 4 -29 197.737 57.8201 11
2 -4 -29 203.141 45.1949 23
-4 -2 -29 310.027 63.5487 7
-2 4 -29 264.032 61.3541 18
-2 4 -28 3039.18 181.635 11
-2 -4 28 2840.03 154.905 13
-2 -4 28 2613.2 145.876 12
2 4 28 3061.08 180.249 13
-4 -2 -28 3175.03 175.836 11
-2 4 -28 2849.25 192.518 10
4 -2 28 3035.49 171.658 13
-2 4 -28 2853.51 188.009 18
2 -4 -28 3113.29 161.378 23
-2 4 -28 2943.96 141.364 7
-4 -2 -28 3094.12 185.46 7
4 2 -28 2803.21 162.97 7
2 -4 -27 687.877 84.3959 7
-2 4 -27 726.443 91.0856 7
-4 -2 -27 664.273 109.24 7
4 2 -27 927.085 105.403 7
-2 4 -27 754.587 106.748 9
-2 -4 27 825.225 99.2338 13
-2 4 -27 758.382 113.315 11
-4 -2 -27 761.636 106.294 11
4 -2 27 761.719 105.349 13
2 4 27 893.814 115.148 13
4 2 -27 825.148 98.1919 10
-2 4 -27 746.478 118.874 10
4 2 -27 508.788 82.7864 33
-4 2 27 836.825 109.425 26
-2 -4 27 629.87 79.6855 26
4 -2 27 796.978 104.417 26
2 -4 -27 778.185 99.695 23
2 -4 -27 744.615 86.639 17
-2 4 -27 661.589 122.136 18
-4 -2 -27 790.518 96.4091 17
4 2 -26 392.768 84.3354 10
2 4 26 665.13 114.574 13
-2 4 -26 700.243 121.163 11
-2 4 -26 531.271 126.488 10
-4 -2 -26 410.689 106.066 11
4 -2 26 652.417 108.426 13
-2 -4 26 618.866 101.247 13
4 2 -26 479.142 88.0022 33
-2 -4 26 375.655 81.4791 26
2 4 26 424.886 81.909 26
4 -2 26 551.497 101.705 26
-4 2 26 311.168 88.9004 26
2 -4 -26 470.595 84.7901 17
-4 -2 -26 565.326 100.341 17
4 2 -26 526.777 114.142 18
2 -4 -26 600.881 89.4585 7
-4 -2 -26 484.242 105.809 7
-2 4 -26 455.113 88.4009 7
4 2 -26 517.118 100.948 7
-2 4 -26 433.517 107.37 9
2 -4 -25 2521.63 170.537 7
-4 -2 -25 2362.01 207.125 7
-2 4 -25 2924.28 193.031 7
4 2 -25 2427.85 186.106 7
-2 4 -25 2624.65 218.378 9
2 4 25 2352.59 199.67 13
-2 4 -25 2782.83 208.908 11
4 -2 25 2312.2 184.668 13
-4 -2 -25 2737.8 207.363 11
4 2 -25 2757.79 198.046 10
-2 -4 25 2749.55 192.388 13
-2 4 -25 2535.12 230.463 10
4 2 -25 2418.52 185.232 33
-4 2 25 2539.01 194.633 26
2 4 25 2886.66 174.484 26
-2 -4 25 2818.9 174.662 26
4 -2 25 2411.59 180.809 26
-4 -2 -25 2991.5 214.364 17
4 2 -25 2522.65 208.802 18
2 -4 -25 2448.35 173.687 17
-2 4 -24 258.805 93.3088 7
-2 4 -24 196.357 109.755 9
4 2 -24 130.222 83.9963 7
-4 -2 -24 308.608 116.668 7
2 -4 -24 100.541 74.4852 7
-4 -2 -24 216.337 96.2011 11
-2 -4 24 138.631 74.5573 13
2 4 24 391.008 126.29 13
4 2 -24 142.786 92.0906 10
-2 4 -24 192.904 100.986 11
4 -2 24 250.358 94.1455 13
4 2 -24 180.732 84.4251 33
-2 -4 24 148.856 79.4228 26
2 4 24 145.465 75.62 26
4 -2 24 134.098 84.6566 26
-4 2 24 197.034 99.6148 26
4 2 -24 62.28 65.4402 19
-4 -2 -24 79.6188 87.5888 17
4 2 -24 166.03 95.5015 18
2 -4 -24 103.456 49.6082 18
4 -2 24 257.099 73.5085 15
2 -4 -24 48.2462 78.6858 17
2 -4 -23 1556.13 160.241 7
4 2 -23 2056.93 189.405 7
-2 4 -23 1723.57 173.337 7
-2 4 -23 1546.63 199.847 9
-4 -2 -23 1777.97 200.768 7
4 2 -23 1831.31 193.245 33
-2 4 -23 1835.37 197.329 11
-2 -4 23 1541.41 164.87 13
4 -2 23 1642.79 176.842 13
-4 -2 -23 1539.89 187.023 11
4 2 -23 1695.76 185.488 10
-2 -4 23 1663.98 158.735 26
-4 2 23 1504.79 180.362 26
4 -2 23 1715.45 174.526 26
2 4 23 1868.58 164.461 26
4 2 -23 2120.58 178.413 19
2 -4 -23 1775.72 174.847 17
2 -4 -23 1771.85 142.312 18
4 -2 23 1997.06 159.4 15
4 2 -23 1601.12 195.179 18
-4 -2 -23 1764.41 201.017 17
2 -4 -22 6549.87 327.397 7
-2 4 -22 7100.28 362.827 7
-2 4 -22 6954.52 407.841 9
-4 -2 -22 6321.66 387.775 7
4 2 -22 7485.82 365.198 7
4 2 -22 7383.52 381.825 33
-4 -2 -22 6577.4 336.614 34
4 -2 22 6075.85 318.004 30
-4 2 22 6233.87 353.554 30
4 -2 22 6463.76 367.368 28
-2 4 -22 6698.86 367.788 11
-4 -2 -22 6884.58 381.44 11
4 2 -22 6544.42 364.491 10
4 -2 22 7333.73 360.35 13
-2 -4 22 7140.03 352.183 13
-2 -4 22 6459.42 319.42 26
2 4 22 5976.74 328.978 25
2 4 22 6629.24 313.965 26
4 -2 22 6381.29 333.637 26
4 2 -22 7157.56 347.14 19
2 -4 -22 6927.73 349.659 17
4 2 -22 6543.17 385.603 18
2 -4 -22 6660.61 295.896 18
-2 4 -21 8437.51 406.761 7
-4 -2 -21 8366.07 368.627 5
-4 -2 -21 7958.64 440.363 7
-4 -2 -21 8960.93 395.914 6
4 2 -21 7612.56 356.55 9
4 2 -21 8532.36 399.523 7
2 -4 -21 8092.47 369.839 7
-2 4 -21 7389.42 396.697 1
-4 -2 -21 8273.89 455.08 3
4 2 -21 8949.57 434.107 33
-4 -2 -21 8567.27 407.375 34
-2 4 -21 7537.01 426.985 35
2 -4 -21 8092.09 364.376 34
-2 -4 21 8289.04 365.138 30
-4 2 21 8334.85 416.816 30
4 -2 21 8069.35 371.131 30
2 4 21 7988.84 346.815 30
4 -2 21 8188.94 422.606 28
4 -2 21 7899.57 387.666 13
-2 4 -21 8710.05 423.32 11
4 2 -21 8419.77 423.595 10
-4 -2 -21 7854.12 419.171 11
4 2 -21 8726.87 389.761 11
-2 -4 21 8621.39 394.67 13
-2 -4 21 8400.29 367.972 26
2 4 21 8161.32 385.804 25
2 4 21 7899.76 352.061 26
2 -4 -21 7795.8 365.077 24
4 -2 21 7478.97 343.985 25
4 -2 21 7990.95 380.621 26
-2 4 -21 8750.24 415.667 24
4 2 -21 8802.94 408.039 24
-4 -2 -21 8093.95 437.613 24
2 -4 -21 7622.36 392.53 22
-4 -2 -21 8437.05 442.957 22
4 2 -21 8018.14 391.006 19
4 2 -21 7925.52 435.583 18
2 -4 -21 8013.44 340.987 18
2 -4 -21 8458 398.155 17
-4 -2 -20 3684.83 296.011 7
-2 4 -20 4074.91 274.163 7
-4 -2 -20 3696.54 243.934 5
4 2 -20 3617.72 260.085 7
4 2 -20 3643.06 244.579 9
-4 -2 -20 3796.46 253.598 6
2 -4 -20 3510.1 236.963 7
-4 -2 -20 3318.48 288.529 3
4 2 -20 3554.06 276.894 33
2 -4 -20 3562.59 241.524 34
-2 4 -20 3461.66 285.354 35
-4 -2 -20 3622.94 264.5 34
4 -2 20 3643.66 240.355 30
2 4 20 3329.54 214.516 30
-2 -4 20 3716.11 237.634 30
4 -2 20 3102.41 260.239 28
-4 2 20 4066.29 284.933 30
4 2 -20 3672.65 254.701 11
-2 4 -20 3739.46 272.981 11
-2 -4 20 3579.78 251.288 13
-4 -2 -20 3316 266.718 11
4 -2 20 3581.12 254.013 13
4 2 -20 3521.06 275.78 10
-4 -2 -20 3506.65 284.641 24
2 4 20 3408.83 244.881 25
-2 4 -20 2922.38 239.859 24
4 2 -20 3618.26 254.791 24
-2 -4 20 3703.04 240.215 26
2 4 20 3995.27 239.051 26
4 -2 20 4046.09 261.828 26
2 -4 -20 3397.4 253.805 22
4 2 -20 3153.28 244.429 19
-4 -2 -20 3515.29 283.168 22
4 2 -20 3419.3 284.521 18
2 -4 -20 3735.93 227.066 18
2 -4 -20 3531.55 254.98 17
-2 4 -19 2331.44 216.368 7
-4 -2 -19 2467.29 241.226 7
4 2 -19 2408.45 204.794 9
-4 -2 -19 2692.61 208.838 5
4 2 -19 2632.13 217.865 7
-4 -2 -19 2658.82 211.466 6
2 -4 -19 2775.33 209.355 7
-4 -2 -19 2925.82 259.8 3
4 2 -19 2406.15 195.231 32
4 2 -19 2342.39 227.217 33
-2 4 -19 2688.88 250.451 35
-4 -2 -19 2577.91 227.452 34
2 -4 -19 2617.11 207.816 34
4 -2 19 2497.81 194.935 30
-4 2 19 2399.94 224.162 30
-2 -4 19 2455.62 193.609 30
2 4 19 2309.23 177.096 30
4 -2 19 2165.77 212.577 28
4 2 -19 2440.43 205.193 11
4 2 -19 2343.12 226.634 10
-2 4 -19 2566.62 224.329 11
-2 -4 19 2530.32 210.984 13
4 -2 19 2891.05 222.662 13
-4 -2 -19 2594.73 238.418 11
2 4 19 2168.22 194.985 25
4 2 -19 2494.91 211.711 24
4 -2 19 2417.48 204.993 26
-2 -4 19 2458.22 195.227 26
-2 4 -19 2584.33 223.643 24
2 4 19 2257.15 183.765 26
4 2 -19 2039.03 203.239 19
2 -4 -19 2382.59 215.827 22
2 -4 -19 2626.47 225.732 17
4 2 -19 2569.18 250.147 18
2 -4 -19 2765.1 194.381 18
-4 -2 -18 15198.8 559.874 5
-4 -2 -18 14497.2 614.21 7
-4 -2 -18 15784 566.546 6
4 2 -18 16002.9 574.987 7
-2 4 -18 15844.3 587.095 7
4 2 -18 15053.3 562.471 9
2 -4 -18 15553.5 545.719 7
-4 -2 -18 15440.8 633.441 3
4 2 -18 15873.7 621.713 33
-2 4 -18 16438.8 643.705 35
4 2 -18 16109.9 556.832 32
2 -4 -18 16217.8 565.783 34
-4 -2 -18 16390.5 619.605 34
4 -2 18 14228.6 578.98 28
4 -2 18 16338 546.793 30
-4 2 18 15322.5 598.538 30
4 2 -18 15656.7 561.412 29
-2 -4 18 16236.7 547.45 30
2 4 18 15824.1 513.555 30
-4 -2 -18 15250.1 605.809 11
4 2 -18 15244.3 606.736 10
-2 -4 18 15853.9 571.917 13
4 -2 18 15141.3 562.191 13
4 2 -18 15715.5 562.948 11
-2 4 -18 16269.3 597.41 11
2 4 18 16182.7 566.085 25
4 2 -18 16726.6 588.433 24
4 2 -18 15616.1 599.664 27
-2 -4 18 15855.6 540.67 26
2 4 18 15464.6 518.781 26
4 -2 18 16407.8 560.668 26
-2 4 -18 15292.8 582.61 24
4 2 -18 15070.3 592.96 19
2 -4 -18 16038.8 586.393 22
2 -4 -18 15082.4 572.736 17
2 -4 -18 15172.4 518.449 18
4 2 -18 15476.3 634.817 18
2 -4 -18 16001.3 547.901 14
-4 -2 -17 5724.11 306.733 5
2 -4 -17 5408.68 289.307 7
-4 -2 -17 5169.15 297.224 6
-4 -2 -17 5884.63 356.683 7
4 2 -17 6027.68 319.192 7
4 2 -17 5652.96 316.93 9
-2 4 -17 6192.57 335.67 7
-4 -2 -17 5530.55 349.732 3
4 2 -17 5859.74 313.05 1
4 2 -17 5736.08 344.855 33
-4 -2 -17 5783.25 345.403 34
-2 4 -17 4926.02 330.183 35
4 2 -17 5553.74 299.219 32
2 -4 -17 5533.28 305.579 34
-4 2 17 5554.25 328.647 30
-2 -4 17 5627.23 291.801 30
2 4 17 5647.55 269.111 30
4 -2 17 5516.24 327.143 28
4 2 -17 5562.27 299.714 29
4 -2 17 5799.45 290.608 30
4 2 -17 5368.57 299.829 11
-2 4 -17 5639.85 319.259 11
-2 -4 17 5699.48 308.659 13
4 -2 17 5249.12 297.096 13
4 2 -17 5572.27 339.514 10
2 4 17 5726.42 302.585 25
4 2 -17 5909.49 319.663 24
2 4 17 6270.36 287.266 26
4 -2 17 5899.26 301.488 26
2 -4 -17 5626.89 288.262 24
-2 -4 17 5487.3 286.093 26
-2 4 -17 5660.6 319.989 24
4 2 -17 5556.44 330.823 27
4 2 -17 5911.37 347.828 19
2 -4 -17 5644.16 318.421 17
2 -4 -17 5756.68 283.867 18
2 -4 -17 5606.31 296.715 14
4 2 -17 5508.38 350.143 18
-2 4 -16 114.796 73.7982 7
2 -4 -16 23.4157 68.2759 7
4 2 -16 13.3474 71.0545 7
4 2 -16 42.7521 71.9699 9
-4 -2 -16 105.018 75.4809 6
-4 -2 -16 121.508 96.9112 7
4 -2 16 -10.9948 60.4525 4
-4 -2 -16 53.2501 77.1508 3
-2 4 -16 190.699 81.9001 3
4 2 -16 41.8896 62.1935 1
-4 -2 -16 26.8401 77.1639 5
2 -4 -16 53.8798 74.0579 34
4 2 -16 53.0529 72.9216 32
-2 4 -16 123.88 82.4875 35
4 2 -16 119.06 94.9591 33
2 4 16 28.7105 56.5829 30
4 -2 16 91.8352 78.7158 28
4 -2 16 44.4651 62.0678 30
-4 2 16 63.7662 75.904 30
4 2 -16 89.1691 64.3345 29
-2 -4 16 152.303 72.0161 30
4 2 -16 114.263 83.9474 10
-2 4 -16 72.6722 72.0308 11
-2 -4 16 65.2681 77.1717 13
4 -2 16 205.008 81.6594 13
4 2 -16 12.8326 68.3145 11
2 -4 -16 64.3517 66.1929 14
2 4 16 -10.0225 66.7833 26
4 -2 16 94.0875 74.9558 26
4 2 -16 67.8637 64.6276 24
-2 4 -16 200.662 78.802 24
2 4 16 49.4624 63.5977 25
2 -4 -16 11.338 55.1031 24
4 2 -16 94.9645 85.6464 27
4 2 -16 33.1449 86.7366 19
2 -4 -16 -14.418 72.8145 17
2 -4 -16 21.7187 60.6337 18
4 2 -16 36.0614 84.042 18
-2 4 -15 1785.44 168.711 7
-4 -2 -15 2051.7 177.335 5
4 2 -15 1941.24 169.767 7
-4 -2 -15 2189.71 177.969 6
2 -4 -15 2033.4 163.822 7
4 2 -15 1729.2 172.346 9
-2 4 -15 2087.09 187.989 3
4 -2 15 2224.55 168.586 4
-4 -2 -15 2159.04 200.805 3
4 2 -15 2092.72 185.012 1
-2 4 -15 2095.77 200.857 35
2 -4 -15 2103.81 179.579 34
4 2 -15 1941.15 173.597 32
4 2 -15 2108.41 201.528 33
4 2 -15 1999.7 173.091 35
-4 2 15 2166.5 197.184 30
-2 -4 15 2253.92 170.139 30
2 4 15 1736.17 140.093 30
-2 4 -15 1939.14 172.681 29
4 2 -15 2073.13 172.149 29
4 -2 15 2111.17 162.706 30
4 -2 15 2072.33 190.59 28
-2 4 -15 2089.98 185.167 11
4 2 -15 1941.31 169.353 11
4 -2 15 2031.95 171.746 13
4 2 -15 1680.27 178.641 10
-2 -4 15 1849.74 168.629 13
2 -4 -15 2147.74 164.596 24
4 -2 15 1994.35 167.16 26
4 2 -15 2043.15 179.318 24
4 2 -15 2386.89 202.896 27
2 4 15 1979.53 166.228 25
2 4 15 2115.35 156.028 26
-2 4 -15 2278.21 189.13 24
4 2 -15 2068.24 141.276 22
4 2 -15 2130.47 200.947 19
2 -4 -15 1977.03 170.483 14
2 -4 -15 1993.23 159.142 18
2 -4 -15 2145.37 186.061 17
4 2 -15 1861.89 191.064 18
-4 -2 -14 6321.37 299.173 6
4 2 -14 5957.98 308.789 9
-4 -2 -14 5391.17 289.943 5
4 2 -14 5630.07 286.126 7
4 -2 14 6054.74 284.736 4
4 2 -14 6215.49 315.812 1
2 4 14 5383.39 298.626 4
-2 4 -14 5948.32 301.514 3
-4 -2 -14 5847.73 327.411 3
-2 4 -14 5103.68 307.255 35
4 2 -14 6158.03 297.791 35
4 2 -14 6464.96 342.126 33
4 2 -14 5986.64 305.366 32
2 -4 -14 6130.11 306.031 34
-4 2 14 5851.8 320.508 30
2 4 14 5870.69 252.425 30
-2 4 -14 5818.55 289.566 29
-2 -4 14 5514.17 270.672 30
4 -2 14 5625.06 302.956 28
4 2 -14 6134.05 292.349 29
4 -2 14 5961.4 274.528 30
4 2 -14 6261.63 298.586 11
-2 4 -14 5689.88 293.929 11
-2 -4 14 5791.96 289.725 13
4 2 -14 5201.81 307.896 10
4 -2 14 6557.4 299.831 13
-2 4 -14 6362.22 305.154 24
4 2 -14 6598.12 334.398 27
2 -4 -14 6024.67 270.395 24
2 4 14 5968.88 284.653 25
2 4 14 6249.31 263.548 26
4 -2 14 5875.04 277.81 26
4 2 -14 6229.79 302.199 24
4 2 -14 6371.02 343.441 19
4 2 -14 5842.63 244.329 22
2 -4 -14 5422.99 260.462 18
2 -4 -14 5663.35 300.699 17
2 -4 -14 5988.17 298.738 14
4 2 -14 5339.91 320.432 18
2 -4 -13 7744.81 343.425 5
2 -4 -13 7916.74 330.463 6
4 2 -13 7458.19 324.897 7
-2 4 -13 6914.64 325.888 3
-4 -2 -13 8353.82 380.149 3
4 2 -13 7250.18 321.932 35
4 2 -13 7644.15 340.459 32
4 2 -13 7270.57 362.587 33
2 -4 -13 8168.42 349.282 34
-2 4 -13 7256.49 357.05 35
-2 4 -13 7205.94 320.817 29
4 -2 13 7544.45 304.748 30
-4 2 13 7228.12 353.311 30
4 2 -13 7658.42 321.463 29
-2 -4 13 7386.38 307.032 30
4 -2 13 7656.73 346.493 28
2 4 13 7352.21 280.641 30
4 2 -13 7416.78 323.974 11
4 2 -13 7264.33 355.009 10
-2 -4 13 7825.29 332.974 13
-2 4 -13 7985.23 342.081 11
2 4 13 7622.38 322.005 25
2 -4 -13 7564.43 300.476 24
4 2 -13 7482.28 351.48 27
2 4 13 8154.8 297.624 26
4 -2 13 7953.5 316.999 26
4 2 -13 7278.48 323.333 24
4 2 -13 7738.83 281.106 22
2 -4 -13 7297.62 331.47 22
4 2 -13 6743.36 355.667 19
4 2 -13 6780 354.283 18
2 -4 -13 7282.04 339.967 17
4 2 -12 893.94 117.651 32
-2 4 -12 1064.96 133.087 35
4 2 -12 1131 115.543 35
2 -4 -12 1219.89 129.607 34
4 2 -12 1047.71 117.9 24
2 -4 -12 928.454 97.7625 24
2 4 12 980.832 96.0347 26
2 4 12 909.201 106.987 25
4 2 -12 972.887 122.98 27
4 -2 12 1082.48 112.791 26
4 2 -12 1069.78 113.19 29
4 -2 12 883.774 121.047 28
-4 2 12 1082.74 132.107 30
4 -2 12 881.892 102.972 30
-2 4 -12 847.118 106.853 29
-2 -4 12 967.68 106.146 30
2 4 12 939.687 92.8071 30
2 -4 -12 1074.72 122.941 22
4 2 -12 970.193 92.7552 22
-2 4 -12 1026.42 117.202 3
-4 -2 -12 721.707 113.447 3
-2 4 -11 5340.56 273.707 35
4 2 -11 5333.39 265.803 32
2 -4 -11 5059.45 257.733 34
4 2 -11 5304.71 244.859 35
4 2 -11 4901.96 242.111 24
2 -4 -11 5057.64 218.349 24
4 -2 11 5043.02 233.712 26
2 4 11 5203.34 211.775 26
4 2 -11 4528.57 256.289 27
2 4 11 5055.34 237.329 25
4 2 -11 5071.06 239.6 29
-4 2 11 4725.94 264.601 30
4 -2 11 4394.91 244.664 28
-2 -4 11 5066.37 230.451 30
2 4 11 5025.61 204.025 30
4 2 -11 4677.95 228.291 31
-2 4 -11 5177.53 242.264 29
4 -2 11 5134.04 228.057 30
4 2 -11 4724.17 203.584 22
2 -4 -11 4948.68 251.842 22
-2 4 -11 5313.68 252.045 3
-4 -2 -11 5414.89 278.528 3
-2 4 -10 38777 986.905 35
4 2 -10 39229.5 937.891 35
4 2 -10 39576.2 986.204 32
2 -4 -10 40608 987.83 34
4 2 -10 37510.1 1007.47 33
2 4 10 38312.8 884.325 26
2 4 10 38713.4 933.698 25
2 -4 -10 39530.3 928.524 27
2 -4 -10 39229.9 899.263 24
4 -2 10 38842.9 926.37 26
4 2 -10 40157.6 996.454 27
4 2 -10 39309.5 947.209 24
4 2 -10 37777 934.027 29
-2 4 -10 38636.9 937.03 29
4 2 -10 38171.1 934.905 31
4 -2 10 36099 956.607 28
-2 -4 10 38535.4 917.567 30
4 -2 10 38997.4 918.097 30
2 4 10 38288.8 877.301 30
4 2 -10 40003.8 896.163 22
2 -4 -10 38234.9 957.393 22
-2 4 -10 39414.7 949.963 3
-4 -2 -10 39833.4 998.119 3
4 2 -9 3110.22 197.028 32
4 2 -9 3473.13 218.143 33
-2 4 -9 3538.18 203.258 35
2 -4 -9 3443.02 199.521 34
4 2 -9 3378.06 173.927 35
4 2 -9 3418.46 183.339 24
4 -2 9 3414.3 177.85 26
2 4 9 3706.54 186.258 25
4 2 -9 3305.02 198.187 27
2 -4 -9 3574.32 159.823 24
4 -2 9 3255.33 168.607 30
4 2 -9 3178.6 176.57 31
4 2 -9 3451.61 179.37 29
4 -2 9 3262.76 190.822 28
2 4 9 3233.6 145.674 30
-2 -4 9 3041.49 161.657 30
-2 4 -9 3331.01 177.058 29
2 -4 -9 3282.96 184.789 22
4 2 -9 3429.3 159.622 22
-4 -2 -9 3311.36 200.054 3
-2 4 -9 3416.63 178.626 3
-2 4 -8 35288.1 888.333 35
2 -4 -8 36285.9 899.335 34
4 2 -8 36954.6 843.362 35
4 2 -8 36392.1 924.993 33
4 2 -8 35893.4 904.19 32
2 4 8 35800.6 853.706 25
2 -4 -8 35437.7 804.383 24
4 2 -8 35762 899.622 27
4 -2 8 35851.3 846.079 26
4 2 -8 36415.2 859.506 24
4 -2 8 34492.7 873.363 28
4 2 -8 34526 842.967 29
-2 4 -8 36379.9 849.271 29
4 -2 8 35770.3 835.101 30
4 2 -8 35251.7 857.004 31
-2 -4 8 34945.2 829.578 30
2 4 8 36431.8 795.619 30
4 2 -8 35934.3 821.66 22
2 -4 -8 35861.1 869.194 22
-4 -2 -8 36147.1 895.78 3
-2 4 -8 35845.6 846.335 3
4 2 -7 4487.8 233.034 33
4 2 -7 4797.3 232.843 32
4 2 -7 4755.67 189.958 35
-2 4 -7 5298.93 229.669 35
2 4 7 4478.56 199.392 25
2 -4 -7 4632.87 169.319 24
4 2 -7 4401.97 198.215 24
4 -2 7 4884.45 203.804 26
4 2 -7 4701.74 224.43 27
4 -2 7 4722.45 216.577 28
4 2 -7 4586.13 196.421 29
4 2 -7 4898.39 210.583 31
2 4 7 4583.35 187.406 28
-2 -4 7 4404.03 183.21 30
2 4 7 4749.69 164.997 30
2 -4 -7 4623.25 206.954 22
4 2 -7 4765.93 188.648 22
-2 4 -7 4526.99 191.106 3
-4 -2 -7 4748 223.077 3
4 2 -6 2259.47 116.567 35
4 2 -6 1989.86 147.95 33
4 2 -6 2255.47 153.81 32
4 2 -6 2059.24 126.623 24
4 -2 6 2034.39 90.0599 25
2 -4 -6 2018.76 98.3192 24
2 4 6 2274.65 132.767 25
4 2 -6 2385.53 148.989 27
4 -2 6 2168.73 130.004 26
-2 -4 6 2086.96 114.613 30
4 2 -6 2474.15 151.422 28
4 -2 6 2159.7 140.633 28
2 4 6 2085.59 113.642 28
4 2 -6 2067.71 132.472 31
2 -4 -6 2129.96 131.461 22
-2 4 -6 2089.73 116.796 3
-4 -2 -6 2122.92 141.277 3
4 2 -5 99054.7 2143.96 32
4 2 -5 101515 2047.67 35
2 -4 -5 104197 2139.14 34
2 -4 -5 100856 2017.01 24
2 4 5 99098.4 2088.76 25
4 2 -5 100115 2122.09 27
4 2 -5 103057 2087.3 24
4 -2 5 101003 2086.7 26
2 4 5 98002.2 2041.04 28
4 2 -5 102033 2119.01 28
4 -2 5 101690 2110.35 28
4 2 -5 98433.7 2100.06 31
-2 -4 5 105403 2051.81 30
2 -4 -5 102533 2089.28 22
-2 4 -5 101116 2053.44 3
-4 -2 -5 102884 2120.72 3
4 2 -4 971.631 106.89 36
2 -4 -4 889.032 98.0776 34
4 2 -4 980.837 84.1754 24
2 4 4 839.512 82.8832 25
2 -4 -4 848.174 53.85 24
-2 -4 4 942.734 67.8363 30
4 2 -4 985.184 91.7773 28
2 4 4 768.022 60.8616 28
4 -2 4 929.158 87.5879 28
2 -4 -4 799.258 77.4636 22
-2 4 -4 888.723 66.2202 3
-4 -2 -4 1108.56 98.1701 3
2 -4 -3 7588.35 280.563 34
2 4 3 8400.04 265.818 25
4 2 -3 8420.77 259.348 25
4 -2 3 7166.77 168.761 25
2 -4 -3 7594.16 199.01 24
4 2 -3 8495.96 260.514 24
4 -2 3 8372.84 272.212 28
2 4 3 8977.45 220.447 28
4 2 -3 8536.08 275.601 28
2 -4 -3 7938.96 247.016 22
-4 -2 -3 8114.82 275.706 3
-2 4 -3 8049.24 221.335 3
2 4 2 59846.1 1282.54 25
4 2 -2 60445.3 1273.4 25
4 2 -2 59294.7 1270.84 24
2 4 2 60410 1210.33 28
4 -2 2 61782.8 1294.19 28
4 2 -2 62280.9 1295.56 28
2 -4 -2 59074.1 1252.49 22
-2 4 -2 59685.6 1216.89 3
-4 -2 -2 56670.9 1291.47 3
2 4 1 41156.6 884.481 25
4 2 -1 40650.3 871.615 25
4 -2 1 40404.3 887.826 28
4 2 -1 40630.4 890.626 28
2 4 1 41395.6 808.717 28
2 -4 -1 38187.1 840.56 22
-2 4 -1 38240.7 808.6 3
-2 -4 1 36025.1 801.039 3
4 2 0 6359.8 212.869 25
2 4 0 6437.29 222.552 25
4 2 0 6149.08 221.664 28
4 -2 0 5737.71 214.66 28
2 4 0 6237.25 166.998 28
2 -4 0 5946.16 184.707 22
4 -2 0 5422.92 210.445 22
-2 4 0 6170.9 165.85 3
-2 -4 0 5685.31 161.568 3
-2 4 1 39118.6 795.424 25
4 2 1 40640.5 870.343 25
2 4 -1 39122.9 879.878 25
4 -2 -1 40712 889.285 28
4 2 1 40601.6 890.075 28
2 4 -1 40294.6 811.824 28
2 -4 1 39006.2 826.099 22
4 -2 -1 40659.3 884.605 22
-2 -4 -1 38675.1 806.144 3
-4 2 -2 60679.4 1211.33 35
4 2 2 61497.5 1268.7 25
-2 4 2 60040 1191.63 25
2 4 -2 58292.8 1276.03 25
4 -2 -2 58150 1261.14 24
4 -2 -2 60163.2 1285.74 28
4 2 2 59436.2 1287.98 28
4 -2 -2 59370.2 1278.78 22
-2 -4 -2 58434 1207.33 3
-4 2 -2 59151.3 1288.83 3
-4 2 -3 8305.48 226.904 35
2 4 -3 8246.24 272.655 25
-2 4 3 8446.02 207.761 25
4 2 3 7754.15 255.637 25
2 4 -3 9175.56 219.497 24
4 -2 -3 7807.72 256.002 24
2 4 -3 8137.38 275.105 29
4 -2 -3 8148.8 275.075 28
4 2 3 7629.78 271.869 28
4 -2 -3 7193.2 259.325 22
-2 -4 -3 7828.21 222.01 3
-4 2 -3 7875.18 275.658 3
4 -2 -4 930.773 81.0155 24
2 4 -4 965.71 61.1393 24
2 4 -4 913.194 87.2962 25
4 2 4 850.429 78.4646 25
4 2 4 943.87 95.3439 31
2 4 -4 941.405 87.3793 29
4 -2 -4 921.302 94.0911 31
4 -2 -4 1040.48 93.0136 28
-2 4 4 1003.37 69.2009 30
4 2 4 691.418 84.7824 28
-4 2 -4 959.191 69.3149 35
-2 -4 -4 1006.46 68.1723 3
-4 2 -4 864.007 89.3946 3
-2 4 5 104056 2026 25
4 -2 -5 102291 2093.73 24
2 4 -5 103113 2040.07 24
4 -2 -5 100931 2132.78 27
4 2 5 102421 2091.82 25
2 -4 5 98959.4 2042.77 28
4 2 5 100488 2126.17 28
-2 4 5 102745 2058.5 30
4 -2 -5 103776 2128.29 28
4 -2 -5 98735.1 2131.69 31
2 4 -5 101041 2115.44 29
4 -2 -5 100176 2110.73 33
-4 2 -5 104292 2067.58 35
4 -2 -5 103183 2133.85 32
-4 2 -5 103218 2131.34 3
-2 -4 -5 98180.4 2057.25 3
4 -2 -6 2319.77 132.276 24
-2 4 6 2137.49 97.6312 25
4 2 6 2140.68 126.548 25
2 4 -6 2207.61 107.897 24
4 2 6 2371.78 134.959 26
4 -2 -6 2449.81 152.523 27
4 -2 -6 2419.72 149.266 28
4 2 6 1911.68 140.665 28
2 -4 6 1941.22 95.7659 30
2 4 -6 2605.47 151.106 29
-2 4 6 2162.13 115.135 30
2 -4 6 1960.61 106.531 28
4 -2 -6 1913.16 138.927 34
-4 2 -6 2048.62 116.328 35
-2 -4 -6 2260.42 165.528 34
2 4 -6 2391.85 153.694 32
4 -2 -6 2246.59 140.189 33
4 -2 -6 2029.17 139.992 32
-2 -4 -6 2181.35 117.19 3
-4 2 -6 2346.95 148.66 3
-2 -4 -7 4403.43 236.424 34
2 4 -7 4431.11 216.775 32
2 4 -7 4811.94 220.798 35
4 -2 -7 4283.61 205.214 33
4 2 7 4122.54 196.256 36
4 -2 -7 3856.66 201.092 34
-4 2 -7 4734.35 193.016 35
4 -2 -7 4384.66 217.512 27
-2 4 7 4744.92 160.834 25
4 2 7 4720.88 198.702 26
2 4 -7 4553.42 173.91 24
4 2 7 4397.8 191.968 25
4 -2 -7 4254.34 192.217 24
4 2 7 4088.62 209.167 28
-2 4 7 4304.66 177.388 30
2 -4 7 4270.08 175.148 28
2 4 -7 3977.17 199.726 29
2 -4 7 4589.63 160.668 30
4 -2 -7 4191.84 200.015 22
-2 -4 -7 4637.03 189.043 3
-4 2 -7 5074.39 229.728 3
4 -2 -8 36807.9 876.7 33
2 4 -8 34126.2 874.967 32
2 4 -8 36287.1 884.751 35
4 2 8 36027.4 851.983 36
-2 -4 -8 36285.4 931.881 34
4 -2 -8 33551.9 860.892 34
-4 2 -8 37750.3 850.417 35
4 -2 -8 35529 891.057 27
4 2 8 34522.1 835.083 25
2 4 -8 36614.2 813.807 24
4 -2 -8 35134.8 844.314 24
4 2 8 35576.3 842.762 26
-2 4 8 36564.5 786.86 25
4 2 8 32760.9 871.526 28
-2 4 8 36499.4 825.775 30
4 2 8 34570.3 828.688 30
2 -4 8 36261.5 788.818 30
2 -4 8 32137.3 809.31 28
4 -2 -8 35131.8 859.124 22
-4 2 -8 36531.4 895.532 3
-2 -4 -8 35105 834.257 3
4 -2 -9 3292.71 194.625 32
2 4 -9 2933.36 183.612 32
4 -2 -9 3242.87 184.767 34
2 4 -9 3311.31 199.727 35
-4 2 -9 3596.5 183.955 35
4 2 9 3455.08 179.126 36
4 2 9 3643.2 181.148 25
-2 4 9 3626.35 150.907 25
4 -2 -9 3300.59 199.65 27
4 -2 -9 3097.32 174.895 24
2 4 -9 3257.17 161.887 24
4 2 9 3625.53 181.462 26
-2 4 9 3166.88 163.566 30
4 2 9 3354.24 169.763 30
4 2 9 3356.04 199.442 28
2 -4 9 3212.43 145.986 30
4 -2 -9 3057.33 180.434 22
-2 -4 -9 3560.16 179.142 3
-4 2 -9 3366.7 200.838 3
2 4 -10 39474.9 1038.77 33
-4 2 -10 38095.3 947.323 35
2 4 -10 39965.6 964.314 32
4 -2 -10 36816.2 943.114 34
2 4 -10 39584 992.061 35
2 4 -10 39722.5 930.299 27
-2 4 10 38969.6 878.244 25
4 2 10 37803.4 925.95 25
2 4 -10 38104.5 908.4 24
4 -2 -10 40572 997.709 27
4 2 10 39744.7 934.603 26
4 -2 -10 39541.4 945.182 24
2 -4 10 39659.1 888.124 26
4 2 10 35954.8 968.795 28
4 2 10 39117.6 923.487 30
-2 4 10 38422 917.48 30
2 -4 10 39041 879.217 30
4 -2 -10 40300.7 958.871 22
-4 2 -10 39457.1 997.915 3
-2 -4 -10 37937.2 936.728 3
-4 2 -11 5227.3 249.598 35
2 4 -11 4855.82 286.943 33
2 4 -11 4570.95 235.927 32
2 4 -11 5907.83 286.012 35
-2 4 11 5351.35 208.209 25
4 2 11 4871.57 232.731 25
4 -2 -11 4845.23 261.688 27
2 4 -11 4979.92 231.923 27
2 4 -11 4904.29 224.779 24
4 2 11 5229.48 238.136 26
4 -2 -11 5129.66 241.599 24
4 2 11 4609.39 256.409 28
-4 -2 11 5308.6 271.987 30
-2 4 11 5314.79 234.727 30
2 -4 11 4898.12 204.553 30
4 2 11 5136.95 229.594 30
4 -2 -11 5200.76 250.825 22
-2 -4 -11 4520.17 234.728 3
-4 2 -11 5033.5 272.912 3
2 4 -12 818.457 103.249 32
-4 2 -12 880.545 113.46 35
2 4 -12 1136.6 135.314 35
4 -2 -12 1341.04 136.927 33
2 4 -12 891.822 135.253 33
-2 -4 -12 1008.05 141.347 34
4 2 12 1100.39 132.186 28
4 2 12 879.308 102.598 30
-4 -2 12 1013.93 127.215 30
2 -4 12 949.777 90.6466 30
-2 4 12 809.942 97.6107 30
-2 4 12 1003.57 91.9162 25
2 4 -12 1271.07 117.389 24
4 -2 -12 807.774 115.924 27
4 -2 -12 1073.89 115.451 24
4 2 12 1080.14 114.311 25
4 2 12 1063.67 114.95 26
4 -2 -12 1086.22 117.63 22
-4 2 -12 1114.37 138.316 3
-2 -4 -12 697.353 97.7618 3
4 -2 -13 8148.03 335.907 7
2 4 -13 6834.64 362.94 9
-2 -4 -13 8446.19 361.425 6
-2 -4 -13 7659.05 352.924 5
-2 -4 -13 8051.41 337.051 3
-4 2 -13 8101.38 375.702 3
2 4 -13 7141.66 377.216 1
2 4 -13 7535.13 360.608 35
2 4 -13 7801.1 387.053 33
-2 -4 -13 7792.01 373.046 34
2 4 -13 7442.15 308.213 32
-4 2 -13 7601.34 334.588 35
4 -2 -13 7582.24 341.111 33
2 -4 13 7394.08 280.319 30
-4 -2 13 7606.99 355.313 30
4 2 13 7017.12 342.362 28
-2 4 13 8038.54 317.795 30
4 2 13 7308.16 303.168 30
2 4 -13 7848.25 348.131 11
2 -4 13 7293.65 326.236 13
-4 2 -13 7198.52 338.032 11
2 4 -13 6960.81 358.587 10
2 4 -13 7827.07 315.699 24
4 -2 -13 7281.89 349.98 27
4 2 13 7126.29 307.161 25
4 -2 -13 7517.62 324.414 24
-2 4 13 7296.53 278.222 25
4 2 13 7897.6 318.615 26
4 -2 -13 7645.71 328.584 22
4 -2 -13 7316.21 336.793 18
-2 -4 -14 5537.57 306.521 5
2 4 -14 6265.73 349.682 9
-2 -4 -14 6419.82 320.396 6
4 -2 -14 6016.76 295.626 7
4 2 14 6358.85 313.348 4
-2 -4 -14 6114.48 304.383 3
-4 2 -14 6208.7 339.033 3
2 4 -14 5990.35 348.98 1
2 4 -14 6220.98 346.932 33
2 4 -14 6578 338.107 35
4 -2 -14 6062.89 309.958 33
-4 2 -14 6520.67 312.758 35
-2 -4 -14 6088.93 335.008 34
2 -4 14 5616.7 248.45 30
4 2 14 5719.03 273.421 30
-4 -2 14 5580.1 310.303 30
-2 4 14 5840.17 277.279 30
4 2 14 5330.1 302.877 28
2 4 -14 6373.43 348.465 10
2 -4 14 6124.01 300.251 13
-4 2 -14 6029.71 315.924 11
-2 -4 -14 6249.9 295.874 24
4 -2 -14 6242.41 323.043 27
4 2 14 5901.53 281.617 25
4 -2 -14 5874.57 290.713 24
2 4 -14 6612.26 294.338 24
4 2 14 6345.89 293.92 26
-2 4 14 6182.8 257.455 25
4 -2 -14 6237.01 301.163 22
-2 -4 -14 6141.42 328.171 22
4 -2 -14 6193.02 283.37 19
-2 -4 -14 6232.31 315.873 14
4 -2 -14 6393.12 290.468 17
4 -2 -14 6146.99 310.109 18
-2 -4 -15 1865.32 181.111 6
4 -2 -15 2353.92 183.767 7
-2 -4 -15 2118.78 195.162 5
-2 -4 -15 1914.7 174.378 7
2 4 -15 2205.86 216.21 9
2 4 -15 2067.56 167.664 7
4 2 15 2251.81 184.002 4
-2 -4 -15 2039.58 178.009 3
2 4 -15 1851.84 201.657 1
-4 2 -15 2282.61 208.864 3
-2 -4 -15 1801.47 189.793 34
2 4 -15 2128.14 209.756 33
4 -2 -15 2045.29 158.664 34
2 4 -15 2360.69 212.711 35
4 -2 -15 1628.28 168.036 33
-4 2 -15 1873.21 173.76 35
-2 4 15 2380.59 174.183 30
4 2 15 1996.06 189.624 28
2 -4 15 2289.69 156.903 30
-4 -2 15 2182.99 196.627 30
4 2 15 2264.27 174.812 30
-4 2 -15 1917.82 186.234 11
2 -4 15 2191.14 184.224 13
2 4 -15 2067.66 207.499 10
4 -2 -15 1703.42 176.652 27
4 -2 -15 2203.17 178.263 24
2 4 -15 2333.19 178.76 24
2 -4 15 2103.16 156.369 26
4 2 15 2006.18 167.981 25
-2 4 15 2058.81 147.629 25
4 2 15 2119.92 171.444 26
-2 -4 -15 2255.83 178.923 24
4 -2 -15 2291.91 177.649 22
4 -2 -15 1989.45 158.567 19
-2 -4 -15 2252.07 198.837 22
-2 -4 -15 1704.06 165.833 14
4 -2 -15 2391.8 178.763 17
4 -2 -15 1951.92 179.882 18
4 -2 -16 117.948 74.2696 7
-2 -4 -16 28.0844 73.4954 7
2 4 -16 18.0243 87.5873 9
-4 2 -16 157.863 103.692 7
-2 -4 -16 29.995 83.7321 6
2 4 -16 24.0891 70.2379 7
-2 -4 -16 28.7224 62.4234 3
-2 -4 -16 91.9277 82.9072 5
4 2 16 51.7622 62.8874 4
-4 2 -16 71.703 90.5252 3
2 4 -16 147.639 87.8675 1
4 -2 -16 83.2075 75.0439 33
2 4 -16 35.1656 74.4885 35
-2 -4 -16 97.7208 82.2497 34
2 4 -16 -17.9416 98.6377 33
2 -4 16 104.584 57.7106 30
4 2 16 -33.7025 69.9138 30
-2 4 16 35.4151 64.9052 30
-4 -2 16 31.0428 73.9029 30
4 2 16 63.2511 76.8422 28
-2 -4 -16 82.0066 63.709 14
2 -4 16 66.6836 72.17 13
2 4 -16 18.4899 82.3496 10
-4 2 -16 61.6377 73.3698 11
2 -4 16 49.8311 62.7764 26
4 2 16 166.407 87.9773 26
4 -2 -16 13.066 65.9875 24
-2 4 16 -9.63807 49.5731 25
-2 -4 -16 66.0523 54.4772 24
2 4 -16 49.5259 63.6782 24
4 2 16 72.6425 61.1457 25
4 -2 -16 142.137 85.4596 27
4 -2 -16 43.4256 58.7511 19
4 -2 -16 51.8852 67.8915 22
4 -2 -16 188.743 83.479 18
4 -2 -16 46.4079 71.3164 17
2 4 -17 5805.28 357.843 9
-2 -4 -17 5699.94 330.293 5
-4 2 -17 6125.01 363.023 7
-2 -4 -17 5791.95 333.898 6
4 -2 -17 5625.17 307.098 7
2 4 -17 5303.81 291.748 7
-2 -4 -17 6268.49 333.491 7
2 4 -17 5566.74 349.692 1
-4 2 -17 5675.23 356.082 3
4 2 17 5638.37 298.094 4
2 4 -17 5857.69 353.003 33
4 -2 -17 5906.99 322.515 33
-2 -4 -17 6351.03 352.775 34
2 4 -17 6045.04 359.217 35
4 2 17 5529.88 288.588 30
-2 4 17 5908.45 296.845 30
-4 -2 17 5198.61 318.576 30
2 -4 17 5981.65 277.799 30
4 2 17 4883.59 317.923 28
-2 -4 -17 5513.56 306.372 11
2 -4 17 5847.6 315.013 13
2 4 -17 5256.07 349.154 10
-4 2 -17 5624.53 328.875 11
4 -2 -17 5366.27 302.526 24
4 2 17 6089.16 307.797 25
4 -2 -17 5709.16 333.945 27
-2 4 17 5980.24 297.077 26
2 -4 17 6562.44 295.211 26
4 2 17 6014.86 305.303 26
-2 4 17 5606.62 266.587 25
-2 -4 -17 5842.96 314.204 24
2 4 -17 5713.56 302.456 24
4 -2 -17 5838.92 282.432 19
4 -2 -17 5701.9 305.932 22
-2 -4 -17 5733.97 355.372 17
4 -2 -17 5982.31 294.683 17
4 -2 -17 6234.75 332.081 18
-2 -4 -17 5190.91 294.344 14
-2 -4 -18 14917.9 569.64 7
-2 -4 -18 16778.3 608.044 6
4 -2 -18 15278.8 564.355 7
-2 -4 -18 15742.9 595.149 5
2 4 -18 14809.4 539.89 7
2 4 -18 15503.4 627.842 9
-4 2 -18 15927.4 634.605 7
4 2 18 14565.3 523.12 4
-4 2 -18 17454.2 665.03 3
2 4 -18 15412.8 624.339 1
-2 -4 -18 16492.6 608.815 34
2 4 -18 15123 615.422 33
4 -2 -18 15006.2 566.736 33
2 4 -18 15451.4 627.091 35
-4 -2 18 16199.7 602.679 30
2 -4 18 15502.8 510.948 30
4 2 18 14643.1 527.393 30
4 2 18 13832.2 580.325 28
-2 4 18 15459.2 537.78 30
-2 -4 -18 14359.5 553.96 11
2 4 -18 17062.5 661.944 10
2 -4 18 15750.6 570.51 13
-4 2 -18 15681.7 598.578 11
-2 4 18 15493.9 507.578 25
4 2 18 15956.3 556.801 26
4 2 18 15423.5 548.472 25
-2 4 18 15421.3 537.149 26
2 -4 18 16878.6 533.836 26
2 4 -18 15347.1 553.777 24
4 -2 -18 15568 564.268 24
4 -2 -18 15470.8 595.858 27
4 -2 -18 15929.8 562.908 22
4 -2 -18 15741.8 512.451 19
4 -2 -18 16188 539.486 17
-2 -4 -18 16389.2 636.738 17
4 -2 -18 14490.5 568.554 18
-2 -4 -19 2397.12 215.05 7
2 4 -19 2933.85 217.429 7
-2 -4 -19 2726.4 231.823 6
-4 2 -19 2662.1 247.418 7
-2 -4 -19 2472.18 225.7 5
2 4 -19 2518.15 239.548 9
4 -2 -19 2360.63 207.195 7
-4 2 -19 2368.59 241.685 3
2 4 -19 2200.55 221.379 1
2 4 -19 2654.19 250.004 35
-2 -4 -19 2874.72 234.316 34
4 -2 -19 2349.19 205.637 33
2 4 -19 2627.97 242.386 33
4 2 19 2796.17 193.545 31
4 2 19 2511.01 198.026 30
-2 4 19 2467.14 194.363 30
-4 -2 19 2454.48 220.449 30
2 -4 19 2185.98 173.872 30
4 2 19 2782.6 246.5 28
2 4 -19 2433.11 242.775 10
-2 -4 -19 2123.83 196.686 11
2 -4 19 2693.21 221.685 13
-4 2 -19 2900.05 242.309 11
4 -2 -19 2218.65 201.362 24
4 2 19 2396.56 196.704 25
-2 4 19 2734.95 188.946 25
2 4 -19 2561.29 206.569 24
-2 4 19 2759.85 206.088 26
2 -4 19 2566.01 191.752 26
4 2 19 2566.04 210.777 26
4 -2 -19 2413.39 205.138 22
4 -2 -19 2491.47 177.32 19
-2 -4 -19 2313.34 227.624 22
4 -2 -19 2654.53 194.061 17
-2 -4 -19 2420.97 239.589 17
4 -2 -19 2492.36 220.496 18
-4 2 -20 3259.36 281.738 7
-2 -4 -20 3624.49 271.136 5
-2 -4 -20 3419.01 253.286 7
2 4 -20 3932.83 295.804 9
-2 -4 -20 3934.6 280.313 6
4 -2 -20 3443 246.183 7
2 4 -20 3424.08 235.143 7
2 4 -20 3148.2 261.881 1
-4 2 -20 3105.05 280.814 3
2 4 -20 4145.58 297.038 33
4 -2 -20 3438.52 251.671 33
2 4 -20 3241.62 278.076 35
-2 -4 -20 4244 279.822 34
-2 4 20 3989.87 243.803 30
-4 -2 20 3463.54 261.054 30
4 2 20 3093.05 259.614 28
4 2 20 3278.24 227.264 30
2 -4 20 3001.87 207.442 30
-2 -4 -20 3794.63 255.467 11
2 4 -20 4169.26 285.013 11
-2 4 20 3588.47 245.023 13
2 -4 20 3502.56 252.741 13
-4 2 -20 3817.28 280.146 11
-4 2 -20 3491.27 282.364 24
2 4 -20 3255.15 233.783 24
4 -2 -20 3095.91 239.917 24
-2 4 20 3451.7 231.373 26
-2 4 20 3369.19 215.708 25
2 -4 20 3698.36 234.001 26
4 2 20 3583.81 246.403 26
4 2 20 3331.43 234.955 25
-2 -4 -20 3641.63 279.688 22
4 -2 -20 3247.55 240.923 22
4 -2 -20 3599.95 207.702 19
4 -2 -20 3730.29 229.468 17
4 -2 -20 3058.81 243.492 18
-2 -4 -20 3248.5 272.924 17
-2 -4 -21 8303.78 401.16 7
-2 -4 -21 8613.86 415.089 5
-4 2 -21 8639.85 454.207 7
4 -2 -21 8492.08 397.042 7
-2 -4 -21 8834.65 425.046 6
2 4 -21 8442.48 381.239 7
2 4 -21 8676.7 443.898 9
-4 2 -21 8027.3 450.97 3
2 4 -21 8018.82 399.878 1
2 4 -21 8025.04 413.244 33
-2 -4 -21 8574.13 405.912 34
2 4 -21 8573.55 451.407 35
-2 4 21 8093.7 360.948 30
4 2 21 8756.92 382.436 30
-4 -2 21 7985.63 403.594 30
4 2 21 7594.92 415.475 28
2 -4 21 8620.14 356.116 30
2 -4 21 8034.05 395.136 13
-2 4 21 8582.12 381.861 13
-2 -4 -21 8105 380.251 11
2 4 -21 8968.71 427.22 11
-4 2 -21 8215.33 420.048 11
4 2 21 7968.63 408.869 13
-4 2 -21 8232.89 443.965 24
2 4 -21 8524.99 389.822 24
4 2 21 8252.35 380.099 25
4 2 21 7756.76 372.937 26
-2 4 21 7551.52 357.313 26
2 -4 21 8588 362.864 26
-2 -4 -21 8281.71 396.984 24
4 -2 -21 7029.99 373.099 24
4 -2 -21 8364.58 393.624 23
-2 -4 -21 8564.07 438.673 22
4 -2 -21 7805.28 376.397 22
2 4 -21 8088.11 420.485 19
4 -2 -21 7873.44 390.871 18
-2 -4 -21 8955.59 448.513 17
4 -2 -21 8569.5 356.891 17
-4 2 -22 6363.79 386.161 7
-2 -4 -22 6208.87 345.872 5
4 -2 -22 7014.61 356.639 7
2 4 -22 6554.02 379.942 9
2 4 -22 6856.25 333.8 7
-2 -4 -22 6942.69 358.092 7
-2 -4 -22 6505.58 339.431 34
2 4 -22 6772.37 362.487 33
-4 -2 22 5860.67 345.217 30
4 2 22 5886.72 311.382 30
4 2 22 6551.74 375.7 28
4 2 22 6116.52 325.922 25
-2 4 22 6778.83 322.046 26
2 -4 22 6633.22 314.269 26
4 2 22 6449.72 332.77 26
-2 -4 -22 6583.59 378.767 17
4 -2 -22 6854.07 303.782 17
4 -2 -22 6969.57 352.965 18
2 4 -22 6193.58 349.228 19
4 -2 -22 6622.11 343.796 23
-2 -4 -22 5852.02 317.757 11
2 4 -22 6975.73 371.075 11
-2 4 22 6667.94 325.923 13
2 -4 22 6353.68 347.185 13
-4 2 -22 6900.03 375.18 11
4 2 22 7353.83 378.488 13
-2 -4 -23 1634.39 169.71 7
4 -2 -23 1595.21 168.43 7
-4 2 -23 1607.95 198.577 7
2 4 -23 1469.04 172.786 9
-2 -4 -23 1743.9 184.39 5
2 4 -23 1649.7 159.301 7
4 2 23 1958.09 202.817 13
-2 -4 -23 1602.03 156.038 11
-4 2 -23 2081.96 208.159 11
2 4 -23 1780.82 189.928 11
-2 4 23 1699 162.483 13
-2 -4 -23 1885.84 176.353 34
2 4 -23 1504.21 167.793 33
-4 -2 23 1609.82 175.233 26
-2 4 23 1812.76 163.55 26
2 -4 23 1926.11 165.123 26
4 2 23 1574.79 163.701 26
2 4 -23 1753.87 179.144 19
4 -2 -23 1812.76 173.621 23
2 4 -23 1452.13 215.092 18
-2 -4 -23 1424.67 179.678 17
4 -2 -23 1661.21 174.768 18
-2 -4 -24 91.5858 73.0956 7
2 4 -24 211.623 86.9519 9
4 -2 -24 166.42 91.4633 7
-4 2 -24 238.825 110.002 7
2 4 -24 56.2663 67.4731 7
-4 2 -24 318.401 116.581 10
2 4 -24 189.681 88.5962 11
2 4 -24 335.345 123.719 10
4 2 24 174.907 86.2066 13
-2 -4 -24 54.9408 64.1324 11
-4 2 -24 170.05 98.555 11
2 4 -24 141.101 71.6657 33
-2 -4 -24 190.525 65.4091 34
-2 4 24 269.131 76.2149 26
2 -4 24 103.473 69.7245 26
4 2 24 159.742 90.9872 26
-4 -2 24 177.522 91.0221 26
2 4 -24 103.815 73.5617 19
4 -2 -24 133.07 80.6459 23
4 -2 -24 163.584 87.3754 18
-2 -4 -24 92.2489 89.6928 17
2 4 -24 19.7244 101.469 18
-4 2 -25 2495.09 215.307 7
2 4 -25 2530.64 170.669 7
4 -2 -25 2540.45 183.462 7
2 4 -25 2687.23 195.991 9
-2 -4 -25 2609.49 185.691 7
2 4 -25 2458.17 215.469 10
-4 2 -25 2777.08 212.043 11
-4 2 -25 2737.88 228.179 10
2 4 -25 2735.26 205.508 11
4 2 25 2922.77 211.442 13
2 4 -25 2545.24 172.768 33
-4 -2 25 2977.25 203.163 26
-2 4 25 2602.41 171.378 26
2 -4 25 2434.74 165.643 26
4 2 25 1986.15 164.626 26
4 -2 -25 2775.39 185.57 23
2 4 -25 2421.76 224.224 18
4 -2 -25 2552.26 179.781 18
-2 -4 -25 2481.67 195.128 17
2 4 -26 537.561 111.667 10
-4 2 -26 537.139 112.317 11
2 4 -26 562.1 112.479 11
-4 2 -26 722.33 128.252 10
2 4 -26 352.639 106.824 18
4 -2 -26 566.609 95.3976 18
-2 -4 -26 580.11 103.535 17
2 -4 26 604.793 100.063 15
-2 4 26 338.306 78.3143 26
2 -4 26 497.684 81.7908 26
4 2 26 531.495 94.4541 26
-4 -2 26 441.251 94.0207 26
4 -2 -26 502.599 90.7121 23
4 -2 -26 510.021 97.5825 7
-4 2 -26 358.587 100.418 7
-4 2 -26 420.052 93.9795 9
2 4 -26 443.642 90.729 9
2 4 -26 510.556 85.8276 7
-2 -4 -26 556.366 95.7947 7
2 4 -27 690.196 110.065 10
-4 2 -27 906.418 119.353 10
-4 2 -27 781.433 115.484 11
2 4 -27 778.104 123.076 18
2 -4 27 824.602 102.397 15
-2 -4 -27 889.179 106.583 17
4 -2 -27 736.424 92.0167 18
2 -4 27 721.598 83.8362 26
-4 -2 27 1110.32 117.367 26
4 2 27 935.267 109.54 26
4 -2 -27 810.56 91.1686 23
4 -2 -27 803.659 104.361 7
2 4 -27 860.57 88.4059 7
-2 -4 -27 699.695 91.0525 7
-4 2 -27 806.996 114.754 7
-4 -2 28 3013.41 170.672 26
-4 2 -28 3377.7 191.841 11
2 4 -28 2859.43 180.274 10
-4 2 -28 2882.02 177.312 10
2 4 -28 2689.36 132.277 7
-4 2 -28 3195.84 186.749 7
4 -2 -28 3128.03 169.125 7
2 -4 28 3652.12 174.824 15
4 -2 -28 3002.28 149.443 18
2 4 -28 3138.97 196.57 18
-2 -4 -28 3000.67 159.449 17
2 4 -29 187.982 54.6121 10
-4 2 -29 31.4608 26.1033 10
-4 2 -29 235.12 59.8858 11
-4 2 -29 353.154 62.3325 7
4 -2 -29 162.528 39.239 18
2 -4 29 188.99 49.2301 15
-4 2 -30 2917.44 132.875 11
-3 4 -29 387.963 66.1998 10
4 -3 29 352.746 54.2663 13
3 4 29 360.503 63.2502 13
-3 4 -29 416.189 63.6904 11
4 3 -29 447.708 62.911 18
-3 -4 28 759.26 82.2357 12
4 3 -28 935.426 89.0028 10
-3 4 -28 1010.83 100.754 11
3 4 28 956.283 103.086 13
4 -3 28 1020.54 94.8154 13
-3 4 -28 880.039 108.996 10
4 3 -28 875.293 96.7774 18
-3 4 -28 779.343 93.1193 18
-4 -3 -28 908.605 81.4672 17
3 -4 -28 870.744 84.4994 23
-4 -3 -28 871.403 89.8596 7
4 3 -27 309.387 74.5033 10
3 4 27 479.31 94.7596 13
-4 -3 -27 358.989 72.9457 11
4 -3 27 457.565 80.8365 13
-3 4 -27 360.055 94.9671 10
-3 4 -27 399.989 89.7148 11
-3 -4 27 276.923 57.3743 13
3 -4 -27 296.46 53.8744 17
-3 4 -27 231.823 79.0893 18
4 3 -27 247.166 81.2063 18
-4 -3 -27 284.233 69.7023 17
4 -3 27 332.88 71.9982 26
3 -4 -27 421.04 79.363 23
-3 4 -27 339.887 76.1405 9
-3 4 -27 349.903 66.348 7
-4 -3 -27 329.429 78.1307 7
-4 -3 -26 2867.6 193.405 7
4 3 -26 2873.69 169.238 7
3 -4 -26 2555.18 148.758 7
-3 4 -26 2679.06 163.173 7
-3 4 -26 2450.98 190.668 9
4 3 -26 2783.64 184.997 10
3 4 26 3079.17 201.446 13
-3 4 -26 3177 228.775 10
4 -3 26 2648.29 172.059 13
-3 -4 26 3194.59 166.897 13
-4 -3 -26 2922.97 186.24 11
-3 4 -26 3197.53 200.93 11
4 3 -26 2929.45 177.555 33
-4 3 26 2755.13 170.646 26
-3 -4 26 2804.83 155.039 26
4 -3 26 3059.77 172.352 26
3 -4 -26 2801.84 178.308 23
-4 -3 -26 2962.19 191.623 17
4 3 -26 3097.62 208.669 18
3 -4 -26 2722.55 151.496 17
4 3 -25 383.862 91.0561 7
-3 4 -25 566.731 94.6894 7
-3 4 -25 363.725 107.237 9
-4 -3 -25 262.794 94.717 7
3 -4 -25 433.844 85.1982 7
4 3 -25 331.54 90.234 10
-3 -4 25 482.339 91.3928 13
4 -3 25 454.401 99.3161 13
3 4 25 411.859 104.907 13
-3 4 -25 528.881 112.838 11
-4 -3 -25 419.374 97.3985 11
-3 4 -25 354.551 116.032 10
4 3 -25 341.792 84.9622 33
-3 -4 25 527.55 88.6342 26
3 4 25 378.9 83.4838 26
4 -3 25 407.161 89.5165 26
-4 3 25 457.837 91.7612 26
4 3 -25 302.629 67.2468 19
3 -4 -25 394.899 94.34 23
4 3 -25 338.853 101.773 18
-4 -3 -25 363.585 97.0691 17
3 -4 -25 431.865 83.7868 17
3 -4 -25 -21.1036 24.7147 18
4 -3 25 311.819 73.8852 15
-4 -3 -24 3807.91 254.701 7
4 3 -24 4017.82 227.617 7
-3 4 -24 3800.12 228.795 7
3 -4 -24 3535.84 201.076 7
-3 4 -24 3382.04 252.487 9
4 3 -24 3973.78 253.85 10
-4 -3 -24 3952.29 245.671 11
3 4 24 3548.5 244.626 13
4 -3 24 4110.57 235.506 13
-3 4 -24 3881.06 246.102 11
-3 -4 24 4066.51 220.545 13
4 3 -24 3926.51 243.486 33
-4 3 24 3883.59 233.703 26
-3 -4 24 3467.57 200.562 26
4 -3 24 3635.32 213.271 26
3 4 24 3517.36 196.645 26
4 3 -24 4112.72 222.11 19
-4 -3 -24 3719.54 254.772 17
4 3 -24 3952.43 263.919 18
3 -4 -24 3617.27 209.1 17
4 -3 24 4071.23 213.378 15
3 -4 -24 3652.08 183.581 18
-4 -3 -23 4081.18 285.716 7
3 -4 -23 4784.17 257.349 7
-4 -3 -23 4524.67 253.971 5
4 3 -23 4785.15 266.461 7
-3 4 -23 4038.08 265.907 7
-4 -3 -23 4676.73 266.995 34
4 3 -23 4347.26 283.559 33
-3 -4 23 4393.91 256.714 13
-4 -3 -23 4634.98 291.793 11
-3 4 -23 4219.28 280.702 11
4 -3 23 4407.42 266.445 13
4 3 -23 4796 302.951 10
4 3 -23 4520.22 255.664 9
-4 3 23 4383.28 274.528 26
-3 -4 23 4554.39 252.887 26
3 4 23 4478.67 246.966 26
4 -3 23 4982.58 272.808 26
4 3 -23 4679.57 270.456 19
4 3 -23 4350.57 302.578 18
4 -3 23 4933.71 257.604 15
-4 -3 -23 4107.96 296.975 17
3 -4 -23 4171.07 253.584 17
3 -4 -23 4752.33 241.769 18
-3 4 -22 348.145 103.191 7
4 3 -22 355.33 92.2622 9
4 3 -22 279.732 100.499 7
-4 -3 -22 408.719 112.313 6
3 -4 -22 455.153 96.9246 7
-4 -3 -22 334.253 119.865 7
-4 -3 -22 326.307 94.311 5
4 3 -22 488.359 120.449 33
-4 -3 -22 374.048 104.056 34
-4 -3 -22 316.532 107.604 11
-3 -4 22 376.538 107.28 13
-3 4 -22 411.62 118.369 11
4 -3 22 348.286 112.663 13
4 3 -22 172.553 102.224 10
3 4 22 354.713 92.6139 26
4 -3 22 400.037 95.8968 26
-3 -4 22 317.313 90.5768 26
-4 3 22 292.022 99.5552 26
4 3 -22 466.184 109.571 19
3 -4 -22 396.397 102.947 17
4 -3 22 412.191 97.3867 15
4 3 -22 302.177 113.341 18
3 -4 -22 270.308 82.3429 18
-4 -3 -22 345.612 118.205 17
3 -4 -21 312.412 95.1367 7
-4 -3 -21 297.154 103.379 6
-4 -3 -21 348.352 118.419 7
4 3 -21 449.82 103.3 9
4 3 -21 374.139 107.984 7
-3 4 -21 350.907 105.39 7
-4 -3 -21 443.974 115.875 3
-4 -3 -21 354.661 102.51 5
4 3 -21 358.544 115.8 33
-4 -3 -21 247.318 100.337 34
-3 -4 21 364.819 95.0414 30
3 4 21 289.226 92.6758 28
4 -3 21 494.63 112.404 28
4 -3 21 394.994 88.4585 30
-4 3 21 366.036 105.155 30
-3 4 -21 473.605 124.175 11
-3 -4 21 433.4 107.989 13
4 -3 21 358.442 99.7794 13
4 3 -21 288.903 112.601 10
-4 -3 -21 522.055 125.635 11
4 -3 21 451.616 110.282 26
3 4 21 353.299 98.7277 26
4 3 -21 365.267 91.2167 24
3 4 21 363.586 103.158 25
-3 -4 21 461.905 108.238 26
3 -4 -21 462.621 105.162 22
4 3 -21 610.403 124.406 19
-4 -3 -21 293.05 100.736 22
4 3 -21 433.688 137.011 18
3 -4 -21 392.481 103.109 17
4 -3 21 548.145 107.539 15
3 -4 -21 360.034 89.8891 18
-3 4 -20 7102.18 380.092 7
-4 -3 -20 7673.23 379.428 6
-4 -3 -20 7426.86 372.674 5
-4 -3 -20 7154.6 402.284 7
4 3 -20 7443.49 365.305 7
4 3 -20 7181.18 373.394 9
3 -4 -20 7295.51 343.425 7
4 3 -20 7045.88 347.462 1
-4 -3 -20 7097.68 409.706 3
-3 4 -20 7799.11 421.522 35
-4 -3 -20 6717.06 378.129 34
3 -4 -20 6786.59 335.03 34
4 3 -20 7202.15 405.938 33
4 -3 20 6592.83 371.743 28
3 4 20 7001.67 324.56 30
3 4 20 6413.36 359.602 28
-4 3 20 7405.02 381.3 30
-3 -4 20 7590.64 354.965 30
4 -3 20 7169.99 339.031 30
4 3 -20 8045 384.445 11
4 -3 20 7079.46 361.809 13
-3 -4 20 8168.95 372.521 13
4 3 -20 7386.09 407.619 10
-4 -3 -20 7209.94 393.001 11
-3 4 -20 7666.1 395.088 11
3 -4 -20 7129.98 341.417 24
4 3 -20 7168.49 359.476 24
3 4 20 7013.38 357.397 25
-3 -4 20 7572.83 353.315 26
3 4 20 7329.06 337.528 26
4 -3 20 7880.76 359.993 26
-3 4 -20 7830.8 393.86 24
-4 -3 -20 7374.79 399.91 24
-4 -3 -20 7346.16 413.679 22
3 -4 -20 7869.11 384.614 22
4 3 -20 7311.94 396.089 19
4 3 -20 6884.69 408.54 18
3 -4 -20 7483.08 337.852 18
3 -4 -20 6992.39 359.212 17
-3 4 -19 2823.26 234.885 7
4 3 -19 2710.57 218.265 7
-4 -3 -19 2947.63 234.652 5
4 3 -19 2515.51 222.77 9
3 -4 -19 2805.93 207.873 7
-4 -3 -19 2583.81 222.883 6
-4 -3 -19 2929.44 250.647 7
4 3 -19 2902.37 224.234 1
-4 -3 -19 2681.13 247.219 3
4 3 -19 2689.62 199.857 32
-3 4 -19 3007.08 252.251 35
-4 -3 -19 2540.52 234.572 34
3 -4 -19 2305.2 192.596 34
4 3 -19 3254.87 266.621 33
4 -3 19 2834.27 207.439 30
3 4 19 2608.91 223.988 28
3 4 19 2833.22 196.244 30
-4 3 19 2836.26 231.855 30
4 3 -19 2543.57 215.571 29
-3 -4 19 2571.52 205.767 30
4 -3 19 2550.13 226.009 28
4 -3 19 2526.24 214.124 13
-3 -4 19 2820.27 219.601 13
-3 4 -19 2765.74 236.158 11
-4 -3 -19 2638.95 240.628 11
4 3 -19 2798.83 245.344 10
4 3 -19 2448.39 213.217 11
-4 -3 -19 2539.29 233.277 24
3 4 19 2632.65 214.773 25
4 3 -19 2483.18 210.836 24
-3 -4 19 2674.38 207.236 26
3 4 19 3044.71 209.963 26
4 -3 19 2895.86 215.176 26
-3 4 -19 2482.75 225.556 24
3 -4 -19 2756.45 223.24 22
4 3 -19 2703.09 241.039 19
-4 -3 -19 2462.03 239.833 22
3 -4 -19 2576.96 200.133 18
4 3 -19 2531.09 248.014 18
3 -4 -19 2786.08 203.735 14
3 -4 -19 2668.25 220.049 17
-3 4 -18 6412.6 359.986 7
-4 -3 -18 7108.17 394.433 7
3 -4 -18 6902.53 331.318 7
4 3 -18 7442.09 358.063 7
-4 -3 -18 7295.28 370.273 6
-4 -3 -18 7306.09 371.508 5
4 3 -18 6968.43 373.122 9
-3 4 -18 7621.37 390.644 3
-4 -3 -18 6791.16 387.604 3
4 3 -18 6583.48 357.072 1
-4 -3 -18 7914.68 415.384 34
4 3 -18 7082.97 401.546 33
4 3 -18 7315.16 345.651 32
-3 4 -18 7200.15 398.18 35
3 -4 -18 6728.57 339.358 34
4 3 -18 7011.38 357.492 29
-3 -4 18 6943.92 339.848 30
4 -3 18 7557.99 337.034 30
-4 3 18 7024.5 369.736 30
4 -3 18 6619.07 361.492 28
3 4 18 6897.02 312.734 30
3 4 18 6527.76 355.051 28
4 -3 18 7274.63 352.682 13
4 3 -18 7427.37 403.946 10
-4 -3 -18 6304.62 369.504 11
4 3 -18 6737.85 354.669 11
-3 -4 18 6427.33 339.049 13
-3 4 -18 6733.38 362.012 11
4 3 -18 7103.94 357.829 24
3 4 18 6414.63 337.974 25
3 4 18 6752.02 317.184 26
4 -3 18 6872.85 334.172 26
-3 4 -18 6317.64 357.042 24
4 3 -18 7048.49 398.096 19
3 -4 -18 7838.53 380.467 22
3 -4 -18 6732.92 335.344 14
4 3 -18 6424.05 388.865 18
3 -4 -18 6940.23 330.274 18
3 -4 -18 7331.62 364.116 17
-4 -3 -17 4932.68 303.63 5
4 3 -17 5212.81 291.549 7
-3 4 -17 4730.92 300.827 7
4 3 -17 5275.73 320.017 9
-4 -3 -17 5423.35 309.587 6
-4 -3 -17 5087.93 324.438 7
3 -4 -17 5532.89 284.382 7
-4 -3 -17 5330.29 333.722 3
3 4 17 4462.81 278.334 4
4 3 -17 4914.43 310.566 1
-3 4 -17 4895.57 305.616 3
4 3 -17 4736.6 295.033 35
4 3 -17 5058.34 337.233 33
-3 4 -17 5186.05 330.395 35
3 -4 -17 4858.66 283.835 34
-4 -3 -17 5190.63 334.756 34
4 3 -17 5149.09 287.498 32
-3 -4 17 5143.54 286.931 30
3 4 17 4475.76 287.619 28
4 -3 17 5399.03 277.807 30
4 3 -17 5013.71 296.385 29
4 -3 17 4290.22 285.359 28
-4 3 17 4925.28 304.486 30
3 4 17 5034.54 256.154 30
4 -3 17 4713.63 278.981 13
-3 4 -17 5204.83 308.096 11
-3 -4 17 4652.15 280.517 13
4 3 -17 5093.57 300.476 11
-3 4 -17 5027.34 308.564 24
3 4 17 4189.24 269.4 25
4 3 -17 4819.19 283.081 24
4 3 -17 5704.87 323.16 27
3 4 17 5154.15 266.904 26
4 -3 17 5869.97 295.307 26
4 3 -17 4749.1 327.164 19
3 -4 -17 4928.92 297.671 22
4 3 -17 4945.21 332.807 18
3 -4 -17 4823.56 270.502 18
3 -4 -17 4955.79 284.822 14
3 -4 -17 4863.71 293.145 17
4 3 -16 9524.36 440.757 9
3 -4 -16 9823.26 390.259 7
-4 -3 -16 9776.48 454.33 7
-3 4 -16 9435.77 425.391 7
-4 -3 -16 10014.3 435.39 5
-4 -3 -16 9650.91 427.071 6
4 3 -16 9275.75 401.131 7
3 4 16 10158.9 430.559 4
4 3 -16 9120.8 441.348 1
-4 -3 -16 9634.3 455.933 3
-3 4 -16 9611.8 433.365 3
4 3 -16 9744.19 469.256 33
3 -4 -16 9416.83 411.182 34
4 3 -16 9606.07 425.404 35
-4 -3 -16 9851.02 472.773 34
4 3 -16 9262.65 405.542 32
-3 4 -16 9292.96 448.04 35
3 4 16 9015.57 409.457 28
4 3 -16 9797.11 420.411 29
-4 3 16 9375.27 430.458 30
-3 -4 16 9877.25 404.76 30
3 4 16 9070.09 359.178 30
4 -3 16 10153.5 387.531 30
4 -3 16 8875.27 414.478 28
-3 -4 16 9112.83 395.846 13
-3 4 -16 9206.96 416.844 11
4 -3 16 9807.33 405.384 13
4 3 -16 9828.27 423.335 11
4 3 -16 10497.3 447.656 27
4 3 -16 10172.7 417.634 24
3 4 16 9195.19 400.027 25
4 -3 16 10218.1 400.025 26
3 4 16 10092.8 382.145 26
3 -4 -16 9009.89 374.283 24
4 3 -16 9455.29 464.618 19
4 3 -16 9576.5 470.579 18
3 -4 -16 9864.79 423.034 17
3 -4 -16 9428.03 406.588 14
3 -4 -16 9733.27 391.605 18
-3 4 -15 4313.65 271.714 7
4 3 -15 4449.24 287.147 9
-4 -3 -15 4216.71 282.714 7
-4 -3 -15 4948.44 286.398 6
-4 -3 -15 4489.59 281.251 5
4 3 -15 4725.61 264.199 7
3 -4 -15 4410.22 243.844 7
4 -3 15 4440.92 253.249 4
-3 4 -15 4220.62 271.988 3
3 4 15 4503.86 278.215 4
-4 -3 -15 4418.23 292.372 3
4 3 -15 4623.45 299.315 1
4 3 -15 4921.33 280.113 32
-3 4 -15 4716.49 298.783 35
4 3 -15 4438.9 269.448 35
4 3 -15 4508.16 305.121 33
3 -4 -15 4302.49 265.731 34
-3 -4 15 4273.4 250.54 30
4 3 -15 4467.06 264.091 29
-4 3 15 4063.25 267.615 30
3 4 15 3955.66 256.07 28
3 4 15 4469.02 230.892 30
4 -3 15 4679.49 244.276 30
4 -3 15 4412.1 271.079 28
4 3 -15 4662.75 276.496 11
-3 -4 15 4450.62 258.349 13
-3 4 -15 4634.78 279.641 11
4 -3 15 4434.66 255.876 13
3 -4 -15 4482.6 241.911 24
3 4 15 4306.34 255.113 25
4 3 -15 4805.69 267.529 24
3 4 15 4839.28 243.887 26
4 -3 15 4862.26 257.285 26
4 3 -15 4561.57 284.025 27
4 3 -15 5191.51 327.565 19
3 -4 -15 4213.88 244.121 18
4 3 -15 4370.38 303.453 18
3 -4 -15 4197.23 262.968 14
3 -4 -15 4048.23 258.59 17
4 3 -14 8706.47 413.426 1
3 4 14 8609.54 399.897 4
-3 4 -14 8011.71 376.253 3
4 -3 14 8268.83 353.808 4
-4 -3 -14 8801.6 406.499 3
4 3 -14 8722.41 427.998 33
4 3 -14 8443.89 375.349 35
4 3 -14 8665.84 380.135 32
-3 4 -14 9178.69 413.714 35
3 -4 -14 8274.03 372.22 34
-4 3 14 8106.32 382.298 30
-3 -4 14 8744.65 363.479 30
4 -3 14 8347.74 334.438 30
4 3 -14 8572.18 374.527 29
3 4 14 7835.99 360.061 28
3 4 14 8657.03 324.714 30
4 -3 14 7829.17 367.664 28
4 3 -14 8924.95 381.575 11
-3 -4 14 9070.18 370.311 13
-3 4 -14 8093.99 369.457 11
4 -3 14 7944.44 347.453 13
3 -4 -14 8342.47 333.716 24
3 4 14 8421.88 359.965 25
4 3 -14 8595.54 389.613 27
4 3 -14 9046.59 368.545 24
3 4 14 8499.41 333.495 26
4 -3 14 8450.12 344.146 26
3 -4 -14 8396.93 344.101 7
4 3 -14 8221.39 398.093 9
-3 4 -14 8594.97 380.198 7
-4 -3 -14 8491.62 388.357 5
-4 -3 -14 8770.15 383.547 6
4 3 -14 8495.04 358.807 7
4 3 -14 8031.64 410.755 18
3 -4 -14 8528.17 376.685 14
3 -4 -14 8151.58 371.966 17
3 -4 -14 8896.99 354.529 18
4 -3 13 376.745 83.6346 4
-4 -3 -13 298.734 87.6463 3
-3 4 -13 255.567 75.7828 3
-4 -3 -13 443.107 102.098 5
3 4 13 340.092 88.7915 4
4 3 -13 220.59 84.0905 1
4 3 -13 344.21 78.5772 35
4 3 -13 451.98 96.5891 32
4 3 -13 391.514 104.136 33
3 -4 -13 290.182 88.6255 34
-3 4 -13 314.242 86.9021 35
3 4 13 287.093 66.9725 30
4 -3 13 283.057 80.4614 28
-3 -4 13 330.571 78.1971 30
3 4 13 176.263 63.8739 28
4 3 -13 275.758 76.6476 29
4 -3 13 318.822 71.6311 30
-4 3 13 339.522 82.6475 30
-3 -4 13 428.114 91.8056 13
4 3 -13 285.838 91.506 10
4 -3 13 338.936 79.9641 13
4 3 -13 172.094 76.7344 11
3 -4 -13 489.679 93.9235 14
-3 4 -13 477.551 95.3934 11
4 -3 13 310.505 79.1307 26
4 3 -13 442.299 98.5273 27
3 4 13 375.151 77.4837 26
3 4 13 276.118 79.8346 25
3 -4 -13 381.319 74.7813 24
4 3 -13 340.711 77.997 24
4 3 -13 284.116 92.2378 18
3 -4 -13 162.369 75.0714 17
3 -4 -13 239.064 73.0953 18
3 -4 -13 318.509 72.305 7
4 3 -13 441.676 106.283 9
4 3 -13 423.121 87.7927 7
-4 -3 -13 337.952 87.0818 6
4 3 -12 2153.35 191.611 9
-4 -3 -12 2105.11 178.93 5
-4 -3 -12 2205.96 171.646 6
-3 4 -12 1964.03 167.295 3
-4 -3 -12 2420.29 189.86 3
3 4 12 2203.84 194.79 4
4 3 -12 2004.54 188.587 1
-3 4 -12 2176.74 183.801 35
4 3 -12 2205.59 171.587 35
3 -4 -12 2124.42 176.741 34
4 3 -12 2316.57 184.028 32
4 3 -12 2629.16 185.149 29
3 4 12 1722.13 149.832 28
-4 3 12 2098.36 178.276 30
4 -3 12 1537.79 154.101 28
-3 -4 12 2540.68 173.609 30
3 4 12 2126.84 140.721 30
4 -3 12 2182.61 150.929 30
4 3 -12 2162.78 173.066 11
4 3 -12 2322.92 192.778 10
4 3 -12 2414.04 187.277 27
3 4 12 2169.04 163.88 25
3 4 12 2066.25 143.597 26
3 -4 -12 2361.86 153.578 24
4 -3 12 2392.87 163.685 26
4 3 -12 2357.23 168.18 24
3 -4 -12 2120.32 169.73 22
3 -4 -12 2275.96 180.332 17
3 -4 -12 2093.55 171.846 14
3 -4 -12 2260.44 160.668 18
-4 -3 -11 1309.17 140.666 3
-3 4 -11 1615.53 144.3 3
3 -4 -11 1292.14 135.306 34
-3 4 -11 1564.1 150.242 35
4 3 -11 1476.45 136.537 35
4 3 -11 1366.72 138.88 32
3 4 11 1364.81 130.703 28
4 3 -11 1364.63 132.005 29
4 3 -11 1415.99 119.976 31
-4 3 11 1696.26 157.353 30
-3 -4 11 1488.09 131.06 30
4 -3 11 1343.81 116.788 30
3 4 11 1525.47 115.655 30
4 -3 11 1463.54 136.456 28
4 3 -11 1687.97 163.71 10
4 3 -11 1226.67 121.035 24
4 3 -11 1613.38 148.012 27
3 4 11 1356.07 129.517 25
3 4 11 1465.72 114.831 26
4 -3 11 1633.96 132.151 26
3 -4 -11 1438.89 116.603 24
3 -4 -11 1544.38 138.808 22
3 -4 -11 1480.44 143.987 17
4 -3 10 17271.9 555.847 28
-3 4 -10 19676.1 544.008 29
-3 -4 10 18987.2 552.677 30
4 3 -10 18633.3 535.373 31
-4 3 10 18745.7 592.479 30
4 -3 10 18671.3 525.313 30
4 3 -10 18971.3 567.197 29
3 4 10 18144.1 505.297 30
3 4 10 18630.2 552.237 28
4 3 -10 20059.9 643.295 33
-3 4 -10 19570.2 594.898 35
4 3 -10 19044.1 564.36 35
3 -4 -10 19847.5 596.738 34
4 3 -10 20477.6 613.496 32
3 -4 -10 19188.7 520.868 24
4 3 -10 20256.4 600.604 27
4 3 -10 19532.1 551.807 24
3 4 10 19013.6 516.623 26
4 -3 10 19372 538.768 26
3 4 10 20205.5 569.371 25
3 -4 -10 19534.3 575.646 22
-4 -3 -10 19605.9 599.529 3
-3 4 -10 19285.3 572.688 3
4 -3 9 1508.61 131.974 28
-3 4 -9 1654.38 120.659 29
4 3 -9 1732.3 135.885 29
3 4 9 1677.96 111.353 30
4 3 -9 1801.18 130.658 31
-3 -4 9 1747.78 131.676 30
3 4 9 1560.96 125.814 28
-3 4 -9 1807.41 148.03 35
3 -4 -9 1872.93 153.887 34
4 3 -9 1733.09 162.94 33
4 3 -9 1732.23 132.569 35
4 3 -9 2175.33 167.894 32
4 3 -9 1840.17 146.985 27
3 -4 -9 1671.99 131.87 27
3 4 9 1675.55 132.133 25
4 3 -9 1980.46 134.819 24
3 4 9 1854.47 120.133 26
4 -3 9 1900.92 132.643 26
3 -4 -9 1719.66 115.264 24
3 -4 -9 1860.57 142.143 22
-3 4 -9 1620.56 132.619 3
-4 -3 -9 1531.79 140.46 3
3 4 8 30070.6 759.469 28
4 3 -8 31797.2 788.208 29
4 -3 8 29593.3 774.496 28
4 3 -8 30282.5 763.404 31
-3 -4 8 31347.9 768.154 30
3 -4 -8 31570.3 820.704 34
-3 4 -8 30664.2 798.129 35
4 3 -8 31001.7 769.37 35
4 3 -8 32168.1 836.94 32
4 3 -8 30379.8 848.533 33
4 3 -8 32823.6 812.849 27
3 -4 -8 31416.3 728.679 24
4 3 -8 31383.5 766.01 24
3 4 8 31187.8 780.983 25
3 -4 -8 29937.6 766.473 27
3 4 8 29893.8 725.033 26
4 -3 8 31831 756.635 26
3 -4 -8 30798.9 783.468 22
-3 4 -8 31204.8 774.687 3
-4 -3 -8 29841.2 797.307 3
3 4 7 46375.6 1075.95 28
4 3 -7 47558.9 1101.98 29
-3 -4 7 48532 1084.12 30
4 -3 7 46398.1 1096.2 28
4 3 -7 46762.1 1092.31 31
4 3 -7 47925.7 1081.26 35
4 3 -7 46305 1167.77 33
4 3 -7 49318.6 1162.75 32
-3 4 -7 48906.7 1122.05 35
3 -4 -7 46332.6 1037.67 24
4 3 -7 48160 1080.97 24
4 3 -7 47780.3 1123.4 27
4 -3 7 50425.2 1081.92 26
3 4 7 47187.5 1099.12 25
3 -4 -7 49093.5 1106.43 22
-3 4 -7 49756.2 1094.12 3
-4 -3 -7 46914.3 1117.06 3
4 -3 6 107.301 51.1783 28
4 3 -6 343.47 64.5691 29
3 4 6 60.243 39.8272 28
4 3 -6 58.9479 44.8257 31
4 3 -6 155.146 48.3462 35
-3 4 -6 848.159 90.0847 35
4 3 -6 89.9569 50.5672 32
4 3 -6 105.922 61.8388 33
4 -3 6 158.491 52.0049 26
3 -4 -6 130.396 38.2596 24
4 3 -6 234.474 54.4782 24
4 3 -6 248.074 62.3235 27
3 4 6 191.625 60.431 25
3 -4 -6 115.189 51.5054 22
-3 4 -6 103.935 41.9886 3
-4 -3 -6 675.548 84.3112 3
4 3 -5 13984.9 417.901 29
4 3 -5 14437.2 423.8 31
4 3 -5 14228.7 426.11 28
4 -3 5 14916.1 419.83 28
3 4 5 14426.4 392.363 28
4 3 -5 14445.5 468.48 33
4 3 -5 14535.7 395.696 35
4 3 -5 14365.8 463.42 32
3 -4 -5 13286.7 441.638 34
4 3 -5 14005.4 399.167 24
3 4 5 13902.3 419.065 25
4 3 -5 14223.6 429.347 27
4 -3 5 15027.7 408.821 26
3 -4 -5 13957.7 366.795 24
3 -4 -5 14548.6 415.611 22
-4 -3 -5 14587.1 428.915 3
-3 4 -5 14367.4 400.326 3
4 3 -4 30250.7 739.865 28
4 3 -4 30736.1 746.711 31
3 4 4 30599.1 698.765 28
4 3 -4 30271.3 735.986 29
4 -3 4 31974.5 733.932 28
4 3 -4 30989.1 789.497 33
4 3 -4 31212.8 795.959 32
3 -4 -4 29176.1 767.543 34
4 3 -4 30885.8 701.891 35
4 3 -4 30943.7 742.026 25
3 4 4 31389.6 745.543 25
3 -4 -4 29301.1 673.32 24
4 3 -4 29844 711.677 24
3 -4 -4 31310.9 729.483 22
-4 -3 -4 28641 735.912 3
-3 4 -4 30701.5 709.407 3
3 4 3 76235.5 1552.36 28
4 -3 3 78281.1 1593.7 28
4 3 -3 75156.8 1597.85 29
4 3 -3 75447.9 1615.83 31
4 3 -3 78131.4 1602.23 28
3 -4 -3 74175.8 1638.88 34
3 4 3 75206.7 1603 25
4 3 -3 74583.1 1598.78 25
4 3 -3 74092.6 1571.1 24
3 -4 -3 74515.8 1578.93 22
-4 -3 -3 73912.6 1599.13 3
-3 4 -3 73569 1557.85 3
4 -3 2 5230.38 200.775 28
3 4 2 5298.02 178.583 28
4 3 -2 5220.55 205.877 28
4 3 -2 5160.59 219.129 31
3 -4 -2 5177.68 181.345 28
3 -4 -2 4845.7 225.564 34
4 3 -2 5377.9 242.015 36
3 4 2 5171.8 210.601 25
4 3 -2 5232.55 209.862 25
3 -4 -2 5248.12 196.735 22
-3 4 -2 4965.98 180.263 3
-4 -3 -2 4820.64 202.408 3
3 -4 -1 1464.18 87.0223 28
4 3 -1 1476.04 119.529 31
3 4 1 1481.76 86.0483 28
4 -3 1 1640.85 105.81 28
4 3 -1 1556.64 107.215 28
4 3 -1 1457.14 126.979 32
3 -4 -1 1237.97 113.354 34
3 4 1 1450.75 111.53 25
4 3 -1 1559.3 111.593 25
3 -4 -1 1393.3 94.6083 22
-3 4 -1 1475.4 86.7561 3
-3 -4 1 1384.51 84.1799 3
-4 -3 -1 1557.91 108.12 3
4 -3 0 24668.4 584.368 28
4 3 0 24845.8 587.119 28
3 4 0 23839.4 546.146 28
3 -4 0 23852.9 543.841 28
4 3 0 24030.5 616.703 31
3 -4 0 21835.8 610.053 34
4 3 0 23882 634.78 32
3 4 0 23326.2 593.794 25
4 3 0 24561.2 594.831 25
4 -3 0 23467.5 583.731 22
3 -4 0 23269.1 559.419 22
-3 -4 0 22655.1 542.16 3
-3 4 0 22537 543.84 3
3 4 -1 1397.44 109.578 31
4 3 1 1619.79 106.74 28
3 -4 1 1610.42 86.1949 28
4 -3 -1 1519.44 103.371 28
4 3 1 1452.13 116.48 31
3 4 -1 1616.55 90.5134 28
3 -4 1 1498.25 117.01 34
4 3 1 1596.3 109.382 25
3 4 -1 1593.8 118.058 25
4 -3 -1 1378.03 102.176 22
3 -4 1 1524.36 94.1874 22
-4 3 -1 1475.6 104.735 3
-3 -4 -1 1417.67 85.3561 3
4 3 2 5233.78 207.178 25
3 4 -2 4484.97 201.377 25
-4 3 -2 4794.85 200.918 3
-3 -4 -2 4794.15 174.401 3
4 -3 -2 4802.48 199.336 22
3 4 -2 5314.33 183.395 28
3 -4 2 5191.35 172.014 28
4 3 2 5062.96 202.321 28
4 3 2 5166.13 224.053 31
4 -3 -2 5034.79 201.088 28
4 3 3 75186.8 1606.04 25
3 4 -3 76087.8 1546.25 24
4 -3 -3 73499.5 1575.03 24
-3 -4 -3 74274.8 1563.59 3
-4 3 -3 74488.5 1607.6 3
4 -3 -3 75778.4 1606.78 22
3 -4 3 78703.3 1555.26 28
4 3 3 75174.1 1643.62 31
3 4 -3 77862.9 1574 28
4 3 3 74573.1 1602.48 28
4 -3 -3 75447.8 1605.08 28
4 -3 -4 30503.6 736.593 28
3 4 -4 27666.5 730.573 29
4 3 4 30323.5 734.394 28
3 -4 4 31332.2 690.451 28
-4 3 -4 31256.2 705.695 35
3 4 -4 29788.7 785.559 32
4 3 4 29643 728.011 25
4 -3 -4 28907.6 701.084 24
3 4 -4 31327.4 681.497 24
4 -3 -4 30505 732.226 22
-4 3 -4 30007.4 736.098 3
-3 -4 -4 29767 697.364 3
4 3 5 14070.5 419.021 28
3 4 -5 13548.8 423.845 29
4 -3 -5 13786.6 420.167 28
3 -4 5 14743.3 385.954 28
4 -3 -5 13182.3 440.936 34
3 4 -5 14654.5 468.938 32
-4 3 -5 15255.8 404.045 35
4 -3 -5 14059 393.288 24
3 4 -5 13824.2 372.943 24
4 3 5 14290.6 415.949 25
4 3 5 13914.8 401.891 26
4 -3 -5 14060.2 428.692 27
4 -3 -5 14607.3 423.228 22
-3 -4 -5 14422 397.41 3
-4 3 -5 14904.1 431.427 3
4 3 6 247.797 63.4568 28
3 4 -6 96.0855 48.6558 29
3 -4 6 98.4426 39.1319 28
-4 3 -6 136.774 48.6785 35
3 4 -6 59.3394 60.0708 32
4 -3 -6 36.8803 57.4246 34
3 4 -6 228.867 58.4274 35
4 3 6 104.208 45.7067 26
4 -3 -6 78.7483 42.1106 24
4 -3 -6 91.2698 53.5417 27
3 4 -6 101.319 38.5278 24
4 3 6 143.764 56.3722 25
4 -3 -6 210.534 61.1842 22
-3 -4 -6 115.166 42.6962 3
3 -4 7 45491.9 1061.78 28
3 4 -7 48262.9 1118.54 29
-3 4 7 47619.4 1087.72 30
4 3 7 45338.8 1107.7 28
3 4 -7 49177.2 1118.28 35
3 4 -7 49355.6 1159.69 32
4 -3 -7 45372.7 1128.32 34
-4 3 -7 48214.4 1093.95 35
4 3 7 46925.9 1089.47 36
4 -3 -7 48396.5 1078.45 24
4 -3 -7 47608.4 1126.95 27
4 3 7 48764.4 1099.46 25
3 4 -7 49529.6 1059.35 24
4 3 7 48982.6 1081.95 26
4 -3 -7 48983.5 1111.26 22
-3 -4 -7 48306.5 1089.75 3
-4 3 -7 49231.3 1127.11 3
4 -3 -8 32278 761.809 24
3 4 -8 31332.6 738.933 24
4 -3 -8 30924 800.235 27
3 4 -8 31080 771.808 27
4 3 8 30733.1 769.501 25
4 3 8 31269.6 754.488 26
3 -4 8 31856.6 727.279 26
3 -4 8 28579.7 739.71 28
3 4 -8 31076.6 792.958 29
-3 4 8 31678 770.658 30
4 3 8 29292 784.719 28
-4 3 -8 32061.3 808.598 3
-3 -4 -8 30316.1 767.348 3
-4 3 -8 30386.3 773.055 35
3 4 -8 30537.2 793.456 35
4 -3 -8 30034.3 786.103 33
4 3 8 29978.1 757.203 36
3 4 -8 31425.2 824.365 32
4 -3 -8 29281 797.387 34
3 4 -9 1873.83 137.372 27
4 -3 -9 1640.75 123.393 24
4 3 9 1726.92 131.529 25
3 4 -9 1588.27 118.05 24
4 -3 -9 1850.12 149.71 27
4 3 9 1903.28 132.544 26
3 -4 9 1764.6 117.909 26
4 3 9 1440.11 135.707 28
-3 4 9 1976.51 138.571 30
3 4 -9 1630.61 138.645 29
3 -4 9 1802.17 112.959 30
3 -4 9 1636.42 124.89 28
-4 3 -9 1577.29 141.401 3
-3 -4 -9 1651.77 130.913 3
-4 3 -9 1849.95 140.487 35
4 -3 -9 2240.58 160.519 34
3 4 -9 1578.58 145.666 32
3 4 -9 1966.45 151.513 35
4 3 9 1827.93 129.031 36
4 -3 -10 19328.7 547.939 24
4 3 10 19896 565.093 25
3 4 -10 19996.7 542.357 24
3 4 -10 20643.9 575.525 27
4 -3 -10 19864.7 598.18 27
4 3 10 19558.8 548.299 26
-3 4 10 19646.6 565.6 30
3 4 -10 19455 584.336 29
4 3 10 18172 530.174 30
-4 -3 10 19181.8 590.986 30
3 -4 10 19916.9 514.681 30
3 -4 10 17437.4 535.766 28
4 3 10 17461.7 574.917 28
-4 3 -10 20186.2 605.927 3
-3 -4 -10 19464.5 570.949 3
3 4 -10 19185 596.016 32
4 -3 -10 19095.1 584.705 34
3 4 -10 20054.5 598.821 35
-4 3 -10 20155.5 583.678 35
-4 3 -11 1344.81 134.138 35
3 4 -11 1506.43 166.839 33
3 4 -11 1350.06 141.888 35
4 -3 -11 1251.46 131.47 34
3 4 -11 1316.37 140.188 32
3 -4 11 1395.67 127.15 28
3 4 -11 1573.38 149.366 29
-3 4 11 1397.73 130.061 30
-4 -3 11 1678.75 151.835 30
3 -4 11 1320.06 106.204 30
4 3 11 1368.08 119.473 30
4 3 11 1372.06 140.227 28
4 -3 -11 1266.9 134.895 27
4 -3 -11 1430.54 127.432 24
3 4 -11 1275.18 117.702 24
4 3 11 1371.5 126.185 25
3 4 -11 1514.52 137.701 27
4 3 11 1384.39 122.342 26
-3 -4 -11 1401.89 145.155 5
3 4 -11 1345.8 153.822 9
-3 -4 -11 1509.11 148.914 6
-4 3 -11 1556.97 150.265 3
-3 -4 -11 1607.88 140.882 3
3 4 -12 2122.1 196.955 9
-3 -4 -12 2250.05 186.217 5
-3 -4 -12 2181.01 180.597 6
-4 3 -12 2155.58 183.705 3
4 3 12 2395.34 196.692 4
-3 -4 -12 2494.8 181.465 3
3 4 -12 2097.49 200.255 1
3 4 -12 1995.48 194.328 33
4 -3 -12 2262.03 176.135 33
3 4 -12 2156.97 172.376 32
3 4 -12 2363.85 189.484 35
4 -3 -12 2133.06 169.597 34
-4 3 -12 2329.54 179.267 35
3 4 -12 2322.07 181.228 29
3 -4 12 2130.54 158.883 28
-4 -3 12 1942.4 168.121 30
-3 4 12 2314.51 170.565 30
3 -4 12 2136.67 139.841 30
4 3 12 1943.94 144.473 30
4 3 12 2128.71 176.114 28
3 -4 12 2245.89 168.395 13
3 4 -12 2022.29 185.822 10
-3 -4 -12 2459.21 184.575 12
3 4 -12 2376.34 161.35 24
4 -3 -12 2383.07 186.259 27
4 3 12 2096.28 160.648 25
3 4 -12 2233.49 167.168 27
4 -3 -12 2378.88 167.029 24
4 3 12 2443.37 165.145 26
4 -3 -12 2262.07 171.373 22
4 -3 -12 2252.67 159.953 19
4 -3 -12 2097.15 169.976 18
4 -3 -12 2425.15 175.954 17
4 -3 -12 2238.34 174.686 14
-3 -4 -13 324.388 75.9844 7
4 -3 -13 435.574 82.8375 7
-3 -4 -13 331.757 84.8037 6
3 4 -13 514.116 118.048 9
4 3 13 270.784 85.6127 4
-3 -4 -13 263.766 81.2151 3
3 4 -13 261.232 92.9164 1
-4 3 -13 273.369 89.7547 3
-3 -4 -13 361.886 85.7831 5
4 -3 -13 449.717 91.5071 34
3 4 -13 323.301 83.3343 35
3 4 -13 406.073 90.1283 32
3 4 -13 135.621 85.84 33
-3 -4 -13 306.859 90.385 34
-4 3 -13 309.749 81.5313 35
4 -3 -13 435.389 94.9697 33
3 -4 13 265.921 65.8258 30
3 -4 13 336.503 78.4898 28
4 3 13 312.566 87.9157 28
4 3 13 427.569 80.537 30
3 4 -13 449.666 88.513 29
-4 -3 13 432.259 97.9828 30
-3 4 13 426.569 85.4385 30
3 -4 13 345.715 82.7811 13
3 4 -13 377.846 101.685 10
-4 3 -13 356.082 91.8741 11
3 -4 13 300.437 74.8818 26
4 3 13 257.447 77.2424 26
4 3 13 239.631 71.291 25
4 -3 -13 292.273 79.4813 24
3 4 -13 432.647 79.6893 24
4 -3 -13 294.064 80.3251 27
3 4 -13 388.859 84.153 27
4 -3 -13 343.622 88.6759 22
4 -3 -13 302.972 76.836 19
4 -3 -13 312.238 79.7203 17
4 -3 -13 304.818 87.3031 14
4 -3 -13 261.337 79.3963 18
-3 -4 -14 8740.2 401.174 5
-3 -4 -14 9341.07 404.838 6
-3 -4 -14 7682.28 364.871 7
3 4 -14 8708.77 421.302 9
4 -3 -14 8211.25 353.582 7
3 4 -14 8710.95 351.813 7
-4 3 -14 8712.2 408.788 3
3 4 -14 8585.36 432.322 1
-3 -4 -14 8521.95 381.671 3
4 3 14 9405.45 413.638 4
3 4 -14 8856.07 369.074 32
3 4 -14 8723.48 432.756 33
-3 -4 -14 8684.74 418.728 34
3 4 -14 8744.15 406.745 35
4 -3 -14 8054.99 359.463 34
-4 3 -14 8967.14 390.654 35
4 -3 -14 8295.39 374.455 33
3 4 -14 9084.92 393.747 29
3 -4 14 7689.76 347.632 28
-3 4 14 7838.1 354.859 30
-4 -3 14 8886.6 392.471 30
3 -4 14 8558.47 324.008 30
4 3 14 8961.17 346.4 30
4 3 14 7144.99 367.076 28
3 4 -14 8940.71 394.617 11
3 4 -14 8307.36 413.475 10
-4 3 -14 8617.15 384.672 11
3 -4 14 8766.62 369.273 13
4 3 14 8567.98 361.262 25
3 4 -14 8447.91 350.576 24
4 -3 -14 8726.15 391.413 27
4 3 14 8367.17 347.692 26
4 -3 -14 8768.09 358.409 24
3 -4 14 8733.06 336.563 26
4 -3 -14 8670.91 340.895 19
4 -3 -14 8885.65 376.869 22
-3 -4 -14 8660.58 391.609 14
4 -3 -14 8591.83 373.474 18
4 -3 -14 8738.37 367.307 17
4 -3 -14 8830.34 375.705 14
-3 -4 -15 4602.49 278.441 7
-3 -4 -15 4774.2 290.468 6
-4 3 -15 4377.16 289.904 7
3 4 -15 4575.6 249.449 7
3 4 -15 4146.67 299.281 9
4 -3 -15 4438.34 254.351 7
-3 -4 -15 4742.53 293.05 5
-4 3 -15 4397.08 290.26 3
4 3 15 4201.22 271.086 4
3 4 -15 4703.09 317.035 1
-3 -4 -15 4479.06 276.501 3
3 4 -15 4495.34 291.037 35
-3 -4 -15 4673.33 307.986 34
-4 3 -15 4754.27 282.521 35
3 4 -15 4086.53 302.167 33
4 -3 -15 4512.03 256.06 34
3 4 -15 4679.75 259.653 32
4 3 15 4376.26 239.013 30
-4 -3 15 4630.26 277.324 30
-3 4 15 4242.56 255.107 30
3 4 -15 4521.66 276.991 29
3 -4 15 4338.43 224.555 30
3 -4 15 4310.74 257.806 28
4 3 15 4026.66 270.233 28
3 -4 15 4681.62 268.441 13
-4 3 -15 4068.93 266.293 11
3 4 -15 4799.8 311.989 10
3 4 -15 4384.03 277.382 11
3 4 -15 4627.67 255.636 24
4 3 15 4559.64 258.521 25
4 -3 -15 4560.5 255.784 24
3 -4 15 4653.36 240.233 26
4 -3 -15 4105.74 267.615 27
4 3 15 4811.41 255.973 26
4 -3 -15 4459.05 237.102 19
4 -3 -15 4324.89 262.932 22
4 -3 -15 4360.45 257.398 17
4 -3 -15 4397.18 264.56 18
4 -3 -15 4696.4 269.262 14
-3 -4 -15 4745.34 284.582 14
-3 -4 -16 10082.6 445.262 6
-3 -4 -16 9874.69 441.561 5
3 4 -16 9829.39 467.793 9
3 4 -16 9466.2 393.512 7
-4 3 -16 9701.31 453.884 7
4 -3 -16 9660 403.876 7
-3 -4 -16 9533.71 427.451 7
-4 3 -16 10195.3 468.168 3
4 3 16 9738.7 424.542 4
-3 -4 -16 9755.15 436.095 3
3 4 -16 8959.86 459.726 1
4 -3 -16 9457.11 397.701 34
3 4 -16 10723.9 471.114 35
3 4 -16 10052.9 398.474 32
3 4 -16 9525.09 476.256 33
-4 3 -16 10273.1 444.567 35
-3 -4 -16 10089.8 472.891 34
-4 -3 16 9985.2 436.318 30
4 3 16 9111 431.401 28
-3 4 16 9598.89 404.482 30
3 -4 16 9043.91 402.492 28
3 -4 16 9423.81 366.384 30
4 3 16 9762.81 384.364 30
3 4 -16 9911.22 436.203 29
3 -4 16 9744.68 414.079 13
3 4 -16 9581.88 470.751 10
3 4 -16 10351.1 444.496 11
-4 3 -16 9951.61 439.204 11
-3 -4 -16 10053.6 425.65 24
3 4 -16 9484.91 396.139 24
4 3 16 9997.94 409.706 25
4 -3 -16 10009.8 441.556 27
3 -4 16 9980.04 383.078 26
4 -3 -16 9336.77 394.833 24
4 3 16 10631.5 407.054 26
4 -3 -16 9429.79 411.497 22
4 -3 -16 9534.42 371.448 19
4 -3 -16 10006.1 421.96 18
4 -3 -16 11056.7 427.523 14
-3 -4 -16 10209.3 435.653 14
4 -3 -16 9380 402.295 17
3 4 -17 5204.4 333.149 9
-3 -4 -17 5667.64 325.966 6
-4 3 -17 5093.98 329.665 7
-3 -4 -17 4804.11 299.428 7
3 4 -17 4999.35 278.51 7
4 -3 -17 4571.93 271.715 7
-3 -4 -17 4877.11 308.947 5
3 4 -17 5353.87 340.243 1
-4 3 -17 5004.37 326.527 3
4 3 17 5048.15 291.665 4
4 -3 -17 4488.17 262.763 34
3 4 -17 5576.06 353.145 33
3 4 -17 5554.77 337.688 35
-3 -4 -17 5349.14 335.317 34
-4 3 -17 4969.79 306.38 35
-4 -3 17 5128.15 306.426 30
-3 4 17 5165.04 286.984 30
3 4 -17 5734.83 322.66 29
3 -4 17 4868.26 255.383 30
3 -4 17 4418.81 278.96 28
4 3 17 4928.29 266.762 30
4 3 17 4452.99 297.095 28
-4 -3 17 5137.41 271.025 13
3 -4 17 4985.19 291.527 13
3 4 -17 5021.31 333.839 10
-4 3 -17 5663.88 326.412 11
3 4 -17 4962.93 304.54 11
4 -3 -17 4617.18 296.221 27
3 4 -17 4527.9 268.828 24
4 3 17 5011.64 284.871 25
4 -3 -17 4638.91 273.193 24
3 -4 17 5460.22 274.419 26
4 3 17 5082.8 276.307 26
4 -3 -17 5191.21 256.61 19
4 -3 -17 4724.74 287.745 22
4 -3 -17 4961.99 277.198 14
4 -3 -17 4992.83 289.872 18
4 -3 -17 4843.38 280.611 17
-3 -4 -17 4838.45 288.258 14
3 4 -18 6739.81 394.994 9
-3 -4 -18 7062.67 376.72 5
-3 -4 -18 7297.41 376.219 7
-3 -4 -18 7127.94 380.594 6
-4 3 -18 6711.03 389.177 7
4 -3 -18 7006.45 348.19 7
3 4 -18 7003.72 337.971 7
3 4 -18 6592.55 381.891 1
4 3 18 7205.52 345.492 4
-4 3 -18 6510.68 388.776 3
3 4 -18 6725.23 400.879 33
-3 -4 -18 7645.27 402.939 34
3 4 -18 7073.83 393.575 35
4 3 18 6186.83 358.545 28
3 4 -18 6763.56 362.976 29
-3 4 18 6684.84 336.794 30
-4 -3 18 7239.99 367.7 30
3 -4 18 6659.58 309.027 30
4 3 18 6712.66 321.984 30
3 -4 18 6105.97 340.655 28
-3 -4 -18 6988.99 369.392 11
-4 3 -18 7440.61 385.101 11
3 4 -18 7130.99 410.082 10
-4 -3 18 7626.53 334.949 13
3 -4 18 7239.36 360.166 13
3 4 -18 7958.26 393.686 11
3 4 -18 6778.8 336.114 24
4 -3 -18 7507.68 354.674 24
4 3 18 6343.52 334.514 25
3 -4 18 7437.35 331.571 26
4 3 18 6843.12 331.733 26
4 -3 -18 7330.63 308.888 19
4 -3 -18 7314.59 365.025 22
4 -3 -18 7105.08 356.667 18
4 -3 -18 7053.31 343.109 17
3 4 -19 3231.83 264.389 9
-3 -4 -19 2659.42 234.699 5
-4 3 -19 2604.67 244.559 7
-3 -4 -19 2713.15 232.499 6
-3 -4 -19 2906.73 236.649 7
4 -3 -19 2984.1 225.021 7
3 4 -19 2949.78 215.111 7
3 4 -19 2502.33 235.735 1
-4 3 -19 2674.9 248.627 3
3 4 -19 2754.7 251.656 33
-3 -4 -19 2717.87 239.001 34
3 4 -19 2925.11 251.621 35
3 -4 19 2601.51 215.437 28
3 4 -19 2839.18 238.349 29
-4 -3 19 2943.83 231.23 30
3 -4 19 2744.26 193.43 30
4 3 19 2397.37 192.976 30
4 3 19 2734.29 237.719 28
-3 4 19 2833.99 214.824 30
3 4 -19 3065.12 245.699 11
-3 -4 -19 2482.69 222.533 11
-4 -3 19 2856.34 210.055 13
3 -4 19 2940.51 232.185 13
-4 3 -19 2546.58 228.462 11
3 4 -19 2337.87 241.249 10
4 3 19 2353.88 205.36 25
4 -3 -19 2834.95 215.589 24
-3 4 19 3101.29 223.736 26
3 4 -19 2679.44 210.682 24
3 -4 19 3052.35 208.594 26
4 3 19 2855.52 216.065 26
3 4 -19 2589.23 248.27 19
4 -3 -19 2495.86 217.204 22
4 -3 -19 2988.57 219.072 17
4 -3 -19 2530.75 213.165 18
-3 -4 -19 2892.95 266.743 17
-3 -4 -20 7579.04 386.748 7
-3 -4 -20 8157.86 400.966 5
4 -3 -20 6881.45 350.523 7
3 4 -20 7169.62 402.167 9
-3 -4 -20 7583.69 393.259 6
-4 3 -20 7356.3 405.72 7
3 4 -20 7829.38 358.202 7
3 4 -20 7734.18 393.754 1
-4 3 -20 7646.93 420.113 3
-3 -4 -20 7600.39 395.178 34
3 4 -20 7969.61 416.312 35
3 4 -20 7832.94 420.847 33
3 4 -20 7474.36 384.766 29
-4 -3 20 7945.85 385.845 30
-3 4 20 7644.98 356.523 30
4 3 20 7096.85 335.162 31
3 -4 20 6911.55 322.113 30
4 3 20 6881.02 334.913 30
3 -4 20 6854.36 364.657 28
4 3 20 6514.23 377.014 28
3 -4 20 7236.69 369.648 13
-4 -3 20 7407.13 335.841 13
-3 -4 -20 7190.22 375.058 11
3 4 -20 7310.05 385.532 11
-4 3 -20 7980.09 403.917 11
-4 3 -20 6718.61 391.083 24
3 4 -20 7851.82 363.059 24
4 -3 -20 7242.4 356.041 24
4 3 20 6666.85 346.788 25
-3 4 20 8100.06 367.007 26
3 -4 20 8040.5 345.945 26
4 3 20 7722.68 357.562 26
-3 -4 -20 7214.36 373.339 24
3 4 -20 6537.61 390.529 19
-3 -4 -20 7592.77 417.943 22
4 -3 -20 7862.72 380.411 22
4 -3 -20 7360.29 359.62 18
3 4 -20 6958.8 429.153 18
4 -3 -20 7347.16 347.582 17
-3 -4 -20 7430.54 424.141 17
-3 -4 -21 239.688 98.4607 7
3 4 -21 384.053 98.2084 7
3 4 -21 606.158 123.927 9
4 -3 -21 229.738 98.5267 7
-3 -4 -21 355.623 113.494 6
-4 3 -21 274.873 110 7
-3 -4 -21 475.009 118.398 5
3 4 -21 394.557 105.55 1
-4 3 -21 328.713 101.433 3
3 4 -21 309.367 103.357 33
-3 -4 -21 605.708 126.467 34
4 3 21 416.12 114.493 28
4 3 21 495.144 103.019 30
4 3 21 271.309 83.2351 31
3 -4 21 272.161 84.2188 30
3 -4 21 287.002 90.76 28
-4 -3 21 383.412 102.416 30
-4 -3 21 541.866 103.532 13
3 -4 21 339.002 108.367 13
3 4 -21 274.102 104.172 11
-4 3 -21 470.23 125.555 11
-3 -4 -21 356.537 105.684 11
3 -4 21 458.416 101.126 26
4 3 21 414.945 109.356 26
-3 4 21 457.556 108.028 26
4 3 21 271.788 84.8468 25
-4 3 -21 299.204 103.04 24
4 -3 -21 315.805 87.7782 24
4 -3 -21 251.998 92.5046 22
-3 -4 -21 642.712 128.783 22
3 4 -21 319.317 120.88 19
4 -3 -21 423.287 97.041 17
4 -3 -21 314.937 92.4572 18
-3 -4 -21 607.365 146.417 17
3 4 -21 364.296 121.631 18
-3 -4 -22 370.737 111.512 6
3 4 -22 316.699 107.635 9
-3 -4 -22 380.763 106.921 7
4 -3 -22 234.106 96.4659 7
3 4 -22 268.946 97.4501 7
-4 3 -22 350.612 123.015 7
-3 -4 -22 272.008 94.2469 34
3 4 -22 339.016 108.206 33
3 -4 22 300.822 104.368 13
-4 3 -22 471.537 130.457 11
4 3 22 463.351 125.762 13
-3 -4 -22 219.448 94.5205 11
3 4 -22 233.137 99.2483 11
-3 -4 -22 356.734 104.356 5
3 4 -22 325.706 94.1099 1
3 -4 22 352.096 93.8727 26
4 3 22 454.86 106.527 26
-4 -3 22 324.207 100.863 26
-3 4 22 311.032 93.8674 26
3 4 -22 387.51 115.48 19
4 -3 -22 215.205 94.7753 23
3 4 -22 636.014 154.571 18
4 -3 -22 336.925 94.0006 17
4 -3 -22 399.91 99.7082 18
-3 -4 -22 333.611 122.324 17
3 4 -23 4447.39 281.827 9
-3 -4 -23 4733.63 282.279 7
-4 3 -23 4682.19 301.934 7
-3 -4 -23 4348.99 270.484 5
4 -3 -23 4486.96 261.621 7
3 4 -23 4835.58 259.716 7
3 -4 23 4480.32 273.021 13
-3 -4 -23 4249.62 262.491 11
-4 3 -23 4729.49 296.146 11
3 4 -23 4588.02 286.239 11
4 3 23 4241.22 282.344 13
3 4 -23 4492.88 288.418 33
-3 -4 -23 4388.09 266.807 34
-4 -3 23 4557.57 269.497 26
-3 4 23 4538.7 253.018 26
3 -4 23 4492.73 246.453 26
4 3 23 4384.74 258.152 26
3 4 -23 4285.71 269.878 19
4 -3 -23 4604.85 278.246 23
3 4 -23 4236.36 321.851 18
4 -3 -23 4421.15 254.52 18
4 -3 -23 4435.85 242.772 17
3 -4 23 5049.62 279.728 15
-3 -4 -23 4717.19 306.284 17
-4 3 -24 3736.57 256.418 7
3 4 -24 3878.29 245.591 9
4 -3 -24 3422.78 218.799 7
3 4 -24 3861.44 218.975 7
-3 -4 -24 3670.18 236.977 7
-4 3 -24 3694.17 287.121 10
-4 3 -24 3634 254.225 11
3 4 -24 4090.67 279.367 10
-3 -4 -24 2858.53 207.195 11
3 -4 24 4102.62 252.153 13
3 4 -24 3902 249.068 33
-3 -4 -24 3625.65 221.609 34
3 -4 24 3694.46 213.743 26
-4 -3 24 3710.46 233.922 26
4 3 24 3406.96 220.183 26
-3 4 24 3927.66 224.02 26
4 -3 -24 3812.87 238.505 23
3 4 -24 3636.47 229.792 19
-3 -4 -24 3810.43 263.322 17
4 -3 -24 3632.28 206.147 17
4 -3 -24 3777.89 224.103 18
3 4 -24 3530.06 270.806 18
3 -4 24 3933.38 236.587 15
-4 3 -25 533.813 106.887 9
3 4 -25 522.562 85.3437 7
-4 3 -25 310.347 90.7468 7
3 4 -25 365.956 85.7539 9
4 -3 -25 476.62 95.6479 7
-3 -4 -25 362.102 88.0648 7
3 4 -25 381.536 103.791 10
-4 3 -25 333.824 97.5705 11
-4 3 -25 446.517 119.286 10
-3 -4 -25 408.623 85.1257 11
3 -4 25 355.381 93.9966 13
3 4 -25 460.763 90.8468 33
-3 4 25 417.639 84.7656 26
4 3 25 357.623 88.0828 26
3 -4 25 274.427 80.387 26
-4 -3 25 505.207 99.8106 26
3 4 -25 35.9911 25.195 19
4 -3 -25 441.563 98.2999 23
3 -4 25 393.254 91.7503 15
-3 -4 -25 278.235 99.8513 17
4 -3 -25 376.117 79.8829 18
3 4 -25 447.729 116.318 18
-3 -4 -26 3144.79 186.379 7
-4 3 -26 3009.14 201.129 7
-4 3 -26 2724.57 197.915 9
4 -3 -26 2855.85 178.437 7
3 4 -26 2785.63 160.83 7
-4 3 -26 2648.37 195.755 11
3 4 -26 3281.57 218.928 10
3 -4 26 3154.22 199.623 13
-4 3 -26 2977.45 226.161 10
3 4 -26 2974.1 179.294 33
3 -4 26 2585.41 161.247 26
-4 -3 26 3186.61 190.91 26
4 3 26 3073.82 182.814 26
4 -3 -26 2891.72 180.438 23
4 -3 -26 3038.51 169.384 18
3 -4 26 3170.57 186.25 15
3 4 -26 2503.35 204.469 18
-3 -4 -26 2685.33 192.289 17
3 -4 27 398.423 72.0946 15
3 4 -27 258.022 81.8124 18
-3 -4 -27 292.451 72.1477 17
-4 -3 27 395.856 73.2365 26
4 -3 -27 208.822 62.4757 23
4 -3 -27 325.621 67.2488 7
-4 3 -27 232.469 68.2304 7
3 4 -27 305.39 77.9988 10
3 -4 27 307.789 74.0835 13
-4 3 -27 359.176 84.8911 11
-4 3 -27 358.025 87.8568 10
3 4 -28 923.816 103.885 18
-3 -4 -28 814.584 83.25 17
4 -3 -28 754.105 73.6234 23
3 -4 28 827.357 89.3401 13
3 4 -28 910.005 95.8153 10
-4 3 -28 846.704 97.6912 11
-4 3 -28 1055.79 108.576 10
-4 3 -28 774.34 81.4764 7
3 4 -29 389.005 55.9969 10
-4 -3 29 408.725 57.9293 12
3 -4 29 445.798 62.1582 13
-4 3 -29 359.461 57.388 10
-4 3 -29 345.822 60.601 11
3 4 -29 466.981 65.8662 18
-4 4 0 55839.6 1243.88 3
-4 -4 0 55296.2 1238.59 3
4 -4 0 58623.7 1256.39 22
4 4 0 57866.5 1306.24 31
4 4 0 59234.9 1246.51 28
4 -4 0 58603.8 1240.7 28
4 4 -1 29706 742.044 31
4 4 1 29247.8 748.418 31
4 -4 1 30362.3 686.673 28
4 4 1 29927.3 689.841 28
4 4 -1 28953.4 691.391 28
4 -4 -1 29216.1 688.821 28
-4 -4 -1 27383.7 683.451 3
-4 -4 1 27684.2 682.528 3
-4 4 -1 28576.5 689.553 3
4 4 -1 26474.2 711.954 25
4 -4 -1 28982.9 700.055 22
4 4 1 28879 743.924 36
4 -4 1 29257.5 712.495 36
4 4 2 10530.2 317.112 28
4 4 -2 10310 350.753 31
4 4 2 10810.7 371.716 31
4 -4 -2 10463.2 322.312 28
4 -4 2 10112.5 308.887 28
4 4 -2 10543.5 324.749 28
-4 4 -2 9969.22 318.381 3
-4 -4 -2 10213.3 319.951 3
4 4 -2 10057.2 347.351 25
4 -4 -2 10375.4 331.42 22
4 -4 -2 8944.02 357.601 34
4 -4 2 10254.3 335.571 36
4 4 -3 9272.09 299.196 28
4 4 -3 8925.07 319.92 31
4 -4 -3 8307.69 288.752 28
4 4 3 9478.83 294.67 28
4 4 -3 8399.18 311.504 29
4 -4 3 8847.77 282.259 28
-4 4 -3 8971.94 297.119 3
-4 -4 -3 8906.43 293.538 3
4 4 -3 9367.22 323.105 25
4 -4 -3 8487.8 299.282 22
4 4 -3 8623.2 348.415 32
4 -4 -3 7867.7 329.953 34
4 4 -4 11048.3 354.15 28
4 4 -4 11127.1 373.278 29
4 4 4 11570.2 348.165 28
4 4 -4 11164.3 369.229 31
4 -4 4 11584.3 343.475 28
-4 4 -4 11274.4 354.936 3
-4 -4 -4 10908.1 351.137 3
4 4 -4 11203.1 373.847 25
4 4 -4 11053.8 357.944 27
4 4 -4 11805.7 337.548 24
4 -4 -4 11456.3 363.137 22
4 -4 -4 10419.9 393.409 34
4 4 -4 11655.1 419.502 32
4 4 5 252.817 58.0756 28
4 -4 5 285.136 62.3644 28
4 4 -5 342.853 71.3214 29
4 4 -5 159.077 60.5498 31
-4 4 -5 274.867 57.9429 3
-4 -4 -5 259.134 58.6387 3
4 -4 -5 208.981 49.7809 24
4 4 -5 289.351 60.0941 24
4 -4 5 191.585 53.5847 26
4 4 5 269.341 60.4398 26
4 4 -5 235.123 59.6689 27
4 -4 -5 257.052 64.8446 27
4 -4 -5 241.05 64.7315 22
-4 4 -5 173.952 59.1154 35
4 4 -5 227.481 59.2088 35
4 4 -5 281.53 83.4752 32
4 4 -5 290.391 82.3114 33
4 4 -6 48989.5 1126.83 31
4 -4 6 49427.8 1106.55 28
4 4 6 48324.1 1111.56 28
4 4 -6 49639.6 1153.14 29
-4 4 -6 50447 1135.25 3
-4 -4 -6 48480.5 1126.23 3
4 -4 -6 47786.2 1131.67 27
4 4 -6 49441.1 1139.81 27
4 4 6 47809.9 1095.4 26
4 -4 6 49773.8 1098.57 26
4 -4 -6 47688.3 1080.22 24
4 4 -6 48257.7 1089.99 24
4 -4 -6 49879.9 1139.62 22
-4 4 -6 49442.1 1130.81 35
4 4 -6 50244.3 1128.38 35
4 4 -6 50085.1 1210.96 32
4 4 -6 50027.4 1224 33
4 4 -7 6837.46 292.194 29
4 -4 7 7348.31 273.528 28
4 4 -7 7410.01 282.471 31
4 4 7 7100.22 278.807 28
-4 -4 -7 6930.56 284.714 3
-4 4 -7 7874.81 299.054 3
4 -4 -7 7089.53 254.915 24
4 4 -7 6860.76 256.574 24
4 -4 -7 6952.65 288.254 27
4 4 -7 7595.87 294.786 27
4 4 7 7253.39 263.985 26
4 -4 -7 6814.64 284.411 22
4 4 -7 6911.19 333.422 33
4 4 -7 6974.3 280.2 35
-4 4 -7 7127.23 288.319 35
4 -4 -7 6824.92 311.639 34
4 4 -7 7198.67 328.94 32
4 4 8 210.276 58.4428 28
4 -4 8 183.604 55.4752 28
4 4 -8 177.225 55.4303 31
4 4 -8 151.17 58.8331 29
-4 4 -8 265.94 66.6209 3
-4 -4 -8 141.405 50.2599 3
4 -4 -8 143.465 48.8709 24
4 4 8 130.817 52.9299 26
4 4 -8 94.5654 40.7101 24
4 4 -8 231.066 62.1289 27
4 -4 -8 197.326 61.9996 22
4 4 -8 55.2939 49.9461 35
4 4 -8 139.211 75.3789 33
4 4 -8 196.544 73.6446 32
4 -4 -8 92.1837 63.4108 34
-4 4 -8 123.306 55.3802 35
-4 -4 -9 2456.64 191.216 5
-4 4 -9 2605.59 178.46 3
4 4 -9 2835.28 228.308 1
-4 -4 -9 2184.23 164 3
4 4 -9 2567.12 210.968 33
-4 4 -9 2827.62 183.501 35
4 4 -9 2652.36 176.507 35
4 4 -9 2886.51 204.63 32
4 -4 -9 2557.22 193.116 34
4 4 9 2712.56 175.558 28
4 -4 9 2431.04 160.808 28
-4 -4 9 2689.35 177.389 30
-4 4 9 2403.45 175.288 30
4 4 -9 2194.09 168.636 29
4 4 -9 2735.26 161.028 31
4 -4 -9 2544.73 150.538 24
4 4 -9 2489.24 174.769 27
4 4 9 2713.64 157.84 26
4 4 -9 2530.86 154.389 24
4 -4 -9 2223.58 165.179 22
4 -4 -9 2430.86 177.062 17
-4 -4 -10 18930.3 612.568 5
-4 -4 -10 19350.6 599.424 6
4 4 -10 18207.5 636.669 9
-4 -4 -10 19523.5 590.32 3
4 4 10 18186.4 642.018 4
4 4 -10 17937.3 656.458 1
-4 4 -10 19266.9 589.728 3
-4 4 -10 19589.7 592.016 35
4 -4 -10 17181.3 588.173 34
4 4 -10 19627.5 660.203 33
4 4 -10 19200.1 619.969 32
4 4 -10 18696.3 577.67 35
4 4 10 17538.7 561.206 28
-4 4 10 18726.5 581.831 30
-4 -4 10 18828.4 577.179 30
4 4 -10 18833.6 586.954 29
4 -4 10 17098.5 544.822 28
4 4 -10 18444.3 615.629 10
4 -4 -10 18593.5 528.709 24
4 4 -10 19540.5 544.497 24
4 4 -10 19029 583.882 27
4 4 10 19660.5 541.08 26
4 -4 -10 19078.1 579.757 22
4 -4 -10 19063.1 556.566 19
4 -4 -10 19029.8 589.978 17
4 -4 -10 18827.8 665.431 16
4 -4 -10 19621.9 569.801 18
4 -4 -10 18933.6 607.167 14
4 -4 10 19378.2 580.671 15
4 4 -11 9521.42 428.087 9
4 4 -11 9407.53 419.135 8
-4 -4 -11 9858.68 415.082 5
-4 -4 -11 9406.49 394.473 6
4 4 11 10382.3 447.882 4
4 4 -11 9619.27 451.895 1
-4 -4 -11 10047.6 396.511 3
-4 4 -11 9965.92 400.629 3
4 4 -11 10131.3 397.713 35
4 -4 -11 10143.7 412.143 34
4 4 -11 9604.55 410.373 32
-4 4 -11 9935.68 401.026 35
4 4 11 9123.98 374.968 28
4 -4 11 9909.65 373.91 28
4 4 -11 9394.33 388.632 29
-4 4 11 9406.04 385.395 30
-4 -4 11 8779.73 371.306 30
4 4 -11 9564.33 417.427 10
-4 -4 -11 9815.71 392.782 12
4 -4 -11 10089.4 351.925 24
4 4 11 10504.7 358.584 26
4 4 -11 10742.3 401.173 27
4 4 -11 9620.19 356.096 24
4 -4 -11 8871.57 369.192 20
4 -4 -11 10208.5 369.05 19
4 -4 -11 10154.1 393.508 22
4 -4 -11 9938.94 461.008 16
4 -4 -11 9759.92 373.471 18
4 -4 11 9975.18 384.927 15
4 -4 -11 9773.04 394.219 17
4 -4 -11 10565 416.237 14
4 4 -12 175.049 62.8145 7
4 4 -12 287.962 103.203 9
4 4 -12 292.785 81.8215 8
-4 -4 -12 239.759 83.9833 6
4 -4 -12 113.863 62.6661 7
4 4 -12 141.294 89.2738 1
-4 -4 -12 199.984 81.0415 5
-4 4 -12 117.988 68.7227 3
-4 -4 -12 181.971 72.6705 3
4 4 12 223.144 93.0217 4
4 4 -12 260.618 90.4956 32
4 -4 -12 291.345 94.6551 34
4 4 -12 243.477 79.8388 35
-4 4 -12 251.55 77.2993 35
4 4 12 201.493 78.2222 28
4 4 -12 269.129 84.5628 29
4 -4 12 219.483 71.6513 28
-4 4 12 210.851 76.3352 30
-4 -4 12 263.218 77.2279 30
-4 -4 12 183.722 69.7786 13
-4 4 -12 176.998 74.4216 11
4 4 -12 228.413 97.1196 10
4 -4 -12 212.202 78.4995 14
4 -4 12 248.594 75.4319 13
-4 -4 -12 257.678 90.9006 12
4 4 12 223.242 69.547 26
4 -4 -12 203.146 60.9908 24
4 -4 -12 146.681 71.3833 27
4 -4 12 225.828 71.4267 26
4 4 -12 221.136 71.7436 27
4 4 -12 177.889 66.6571 24
4 -4 -12 234.433 69.2214 19
4 -4 -12 156.665 72.303 22
4 4 -12 173.996 68.9405 20
4 -4 12 173.687 78.8688 15
4 -4 -12 172.539 84.7813 17
4 -4 -12 285.518 78.5221 18
4 -4 -13 212.312 72.9301 7
4 4 -13 233.255 98.5369 9
4 4 -13 203.624 77.4798 8
-4 -4 -13 182.614 84.2085 6
4 4 -13 165.794 71.9806 7
-4 -4 -13 149.613 88.4944 5
4 4 13 209.379 96.5352 4
-4 4 -13 28.1196 64.1615 3
-4 -4 -13 209.2 75.5259 3
4 4 -13 90.7058 82.7486 1
-4 4 -13 127.888 67.7215 35
4 4 -13 275.036 77.9868 35
4 -4 -13 286.104 90.821 34
4 4 -13 139.808 78.1107 32
-4 -4 -13 216.499 109.537 34
4 -4 13 11.7146 55.857 28
4 4 13 102.146 70.26 28
4 4 -13 460.476 104.513 29
-4 4 13 259.079 75.5959 30
-4 -4 13 100.057 67.7443 30
-4 -4 13 180.542 79.8917 13
4 4 -13 161.011 88.5679 10
4 -4 13 166.325 81.4139 13
4 -4 -13 164.084 74.0501 14
-4 4 -13 177.415 76.9708 11
4 -4 13 134.666 62.7831 26
4 -4 -13 138.284 62.2852 24
4 4 -13 219.575 79.4462 27
4 -4 -13 89.9666 62.5265 27
4 4 13 186.559 69.536 26
4 4 -13 180.086 61.8449 24
4 -4 -13 239.323 66.5077 19
4 4 -13 224.355 84.1581 20
4 -4 -13 64.292 70.755 17
4 -4 -13 321.939 82.924 18
4 4 -13 32.8499 91.7464 18
4 -4 13 181.515 78.9479 15
-4 4 -14 250.324 90.6473 7
4 -4 -14 299.67 81.3929 7
4 4 -14 293.558 117.58 9
4 4 -14 241.691 83.5403 7
-4 -4 -14 291.993 97.4026 7
-4 -4 -14 235.871 98.3491 6
4 4 -14 185.449 100.473 1
-4 4 -14 209.758 81.229 3
4 4 14 339.308 103.092 4
-4 -4 -14 249.516 99.5101 5
-4 -4 -14 312.345 91.5593 3
-4 -4 -14 279.297 125.469 34
4 4 -14 212.172 82.6342 32
4 4 -14 308.063 90.3081 35
-4 4 -14 227.375 89.7506 35
4 -4 -14 336.348 93.5095 34
4 4 -14 433.34 138.33 33
4 -4 14 311.289 85.7158 28
4 4 14 243.891 82.3893 28
4 4 -14 185.185 87.7021 29
-4 4 14 379.212 98.624 30
-4 -4 14 261.703 88.2487 30
-4 -4 14 223.258 75.0542 13
4 4 -14 270.925 100.225 10
4 -4 -14 224.093 90.4294 14
-4 4 -14 404.078 95.4302 11
4 -4 14 306.873 83.6592 13
4 -4 14 244.775 78.8349 26
4 4 14 353.528 85.2971 26
4 4 -14 237.006 77.7222 24
4 4 -14 242.812 84.0956 27
4 -4 -14 315.114 77.9069 24
4 -4 -14 214.86 81.658 27
4 -4 -14 141.587 71.0559 19
4 4 -14 166.742 78.0095 20
4 4 -14 296.374 100.362 18
4 -4 14 315.595 91.9467 15
4 -4 -14 293.833 97.264 17
4 -4 -14 383.425 93.2938 18
4 4 -15 20972.6 634.78 7
4 4 -15 20628.7 730.547 9
-4 4 -15 20473.3 689.938 7
-4 -4 -15 21652.2 702.814 6
-4 -4 -15 20314.2 698.737 5
-4 -4 -15 20231.2 687.84 7
4 -4 -15 20356.3 626.801 7
-4 -4 -15 20653.4 697.313 3
-4 4 -15 20134.4 690.771 3
4 4 -15 19049.9 721.036 1
4 4 15 18885.5 685.184 4
4 4 -15 21314.8 682.797 32
4 -4 -15 20381.2 671.459 34
4 4 -15 21245.9 755.679 33
4 4 -15 20708 690.076 35
-4 -4 -15 21969.6 761.916 34
-4 4 -15 21475.7 704.925 35
4 4 15 20077.6 667.339 28
4 -4 15 20182.4 655.544 28
4 4 -15 21527.3 692.473 29
-4 -4 15 19888.9 656.019 30
-4 4 15 19815.8 661.461 30
4 -4 15 20396.9 605.548 30
4 -4 15 20759.8 650.695 13
-4 4 -15 19067.3 662.85 11
4 4 -15 20005.9 719.214 10
-4 -4 15 20958.6 645.679 13
4 4 -15 22232.6 650.439 24
4 4 -15 20957.4 676.781 27
4 -4 -15 20142.1 620.356 24
4 -4 -15 20140.8 663.61 27
4 -4 15 20748.3 620.46 26
4 4 15 21203.9 628.638 26
4 -4 -15 21814.1 617.724 19
4 4 -15 19081 718.185 18
-4 -4 -15 18612.9 674.336 14
4 -4 -15 20756.3 649.084 18
4 -4 -15 21057.6 674.164 17
4 -4 15 21995.6 675.623 15
4 -4 -15 21452.5 684.315 14
4 4 -16 3995.5 291.052 9
-4 4 -16 3950.04 272.751 7
4 -4 -16 3958.54 238.62 7
-4 -4 -16 3767.47 269.992 7
-4 -4 -16 4190.25 282.83 5
-4 -4 -16 3725.24 267.655 6
4 4 -16 4383.67 251.581 7
4 4 16 4115.38 273.74 4
4 4 -16 4083.39 300.847 1
-4 4 -16 4020.53 277.607 3
4 -4 -16 3420.42 245.863 34
4 4 -16 3923.88 257.006 32
4 4 -16 3963.63 271.69 35
4 4 -16 4160.78 314.805 33
-4 4 -16 3878.5 271.918 35
-4 -4 -16 4336.76 310.684 34
4 4 16 4111.36 266.303 28
4 -4 16 3874.81 253.468 28
4 4 -16 3814.64 262.198 29
-4 4 16 4110.79 265.715 30
-4 -4 16 4185.11 262.318 30
4 -4 16 3954.13 227.033 30
-4 4 -16 4100.23 271.891 11
4 -4 16 4144.8 255.256 13
4 4 -16 4526.71 308.277 10
-4 -4 16 4382.22 256.637 13
4 4 -16 3888.71 241.495 24
4 4 16 3664.64 229.241 26
4 -4 16 4263.23 242.558 26
4 -4 -16 4308.41 228.15 19
4 -4 16 4015.16 259.517 15
4 -4 -16 3910.44 248.347 18
4 4 -16 3650.97 284.223 18
4 -4 -16 4026.37 262.051 17
-4 -4 -16 4035.43 271.056 14
4 -4 -16 3965.48 263.177 14
4 4 -17 1061.88 164.177 9
4 4 -17 980.5 127.929 7
-4 4 -17 1111.09 156.58 7
-4 -4 -17 908.782 147.527 7
-4 -4 -17 1070.46 158.766 6
4 -4 -17 977.079 126.062 7
-4 4 -17 1290.02 163.178 3
4 4 17 1143.82 152.342 4
-4 -4 -17 974.991 149.154 5
4 4 -17 1262.71 176.918 1
4 4 -17 726.278 122.087 32
-4 4 -17 841.103 138.872 35
-4 -4 -17 1205.37 169.007 34
4 4 -17 1163.12 153.523 35
4 4 -17 725.422 152.878 33
4 -4 -17 670.214 121.516 34
4 -4 17 1085.12 140.489 28
-4 4 17 1001.95 136.424 30
-4 -4 17 969.186 132.051 30
4 -4 17 1168.56 128.339 30
4 4 17 1347 158.953 28
4 4 -17 919.511 141.649 29
4 4 -17 1109.1 172.429 10
-4 -4 17 892.64 130.777 13
4 -4 17 718.921 119.435 13
-4 4 -17 1006.58 147.915 11
-4 -4 -17 963.038 143.053 14
4 4 17 1143.47 136.882 26
4 4 -17 1256.82 138.102 24
4 -4 17 1282.23 140.608 26
4 -4 -17 916.358 109.161 19
4 4 -17 910.593 158.47 19
4 -4 -17 823.373 132.315 22
4 -4 -17 1000.27 140.169 17
4 -4 -17 1009.49 138.519 18
4 -4 -17 929.01 137.417 14
4 -4 17 1022.34 140.822 15
4 4 -17 984.581 164.609 18
-4 -4 -18 2065.35 205.6 7
4 4 -18 2296.27 188.342 7
-4 4 -18 1647.76 187.539 7
-4 -4 -18 2096.6 206.377 6
4 4 -18 2427.8 229.047 9
4 -4 -18 2415.82 188.675 7
-4 -4 -18 2186.65 215.451 5
-4 4 -18 2035.44 204.755 3
4 4 18 2214.36 197.453 4
4 4 -18 2339.74 225.266 1
4 -4 -18 1951.14 184.612 34
4 4 -18 2153.94 231.219 33
4 4 -18 2226.24 184.465 32
-4 4 -18 2375.42 216.201 35
4 4 -18 2450.99 217.717 35
-4 -4 -18 2349.11 231.557 34
4 4 18 1791.2 189.025 28
4 -4 18 2114.04 191.32 28
4 4 -18 2539.03 221.058 29
-4 4 18 2250.21 198.663 30
-4 -4 18 2105.44 190.479 30
-4 -4 18 2361.79 191.446 13
4 4 -18 2355.04 232.934 10
-4 4 -18 2405.53 210.65 11
4 -4 18 2405.45 203.513 13
-4 -4 -18 2260.16 220.783 11
-4 4 -18 1947.81 199.61 24
4 4 -18 2331.96 190.045 24
4 4 18 2597.05 194.876 26
4 -4 18 2545.44 190.798 26
4 4 -18 1922.22 220.79 19
4 -4 -18 2543.29 211.491 22
4 -4 -18 2019.43 191.992 17
4 -4 18 2372.84 200.628 15
4 4 -18 1899.07 219.583 18
4 -4 -18 2279.42 198.214 14
4 -4 -18 2012.5 182.975 18
-4 -4 -19 1042.1 158.066 6
4 4 -19 1020.52 163.657 9
-4 -4 -19 1007.03 153.596 7
4 -4 -19 1227.65 142.734 7
4 4 -19 1173.2 140.833 7
-4 4 -19 1324.15 171.367 7
-4 -4 -19 943.482 149.799 5
-4 4 -19 1127.41 159.238 3
-4 -4 -19 1144.46 155.439 3
4 4 -19 905.312 149.047 1
4 4 19 1164.18 142.832 4
-4 -4 -19 1087.45 163.32 34
4 4 -19 1464.8 190.632 33
4 -4 19 964.711 137.699 28
4 4 19 1008.23 141.557 28
-4 -4 19 1261.14 148.54 30
-4 4 19 1449.76 158.602 30
4 4 -19 1171.42 153.457 29
-4 4 -19 1440.77 175.213 11
-4 -4 19 1157.27 140.869 13
4 -4 19 1025.79 140.191 13
-4 -4 -19 1169.8 163.458 11
4 -4 19 1246.1 145.569 26
4 4 19 1075.4 134.521 26
4 4 -19 1214.76 140.711 24
4 -4 -19 1096.16 132.266 24
-4 -4 -19 1018.22 137.654 24
-4 4 -19 962.425 147.126 24
4 4 -19 700.655 152.779 19
4 -4 -19 1025.63 146.527 22
4 -4 19 1210.87 152.089 15
4 -4 -19 1077.59 139.867 18
4 -4 -19 1083.44 138.57 14
4 4 -19 760.177 150.814 18
4 -4 -19 1188.09 151.423 17
4 4 -20 334.452 91.8939 7
-4 -4 -20 366.001 106.206 6
4 -4 -20 398.127 91.7864 7
-4 -4 -20 279.725 97.4705 7
-4 4 -20 131.052 97.0404 7
4 4 -20 188.885 91.6165 9
4 4 -20 471.171 107.026 1
-4 -4 -20 271.254 100.689 5
4 4 -20 210.17 101.895 33
-4 -4 -20 411.411 124.3 34
4 4 20 361.943 105.033 28
4 -4 20 354.255 95.3588 28
-4 -4 20 439.744 104.493 30
4 4 -20 378.08 108.436 29
-4 -4 -20 370.252 111.105 11
4 -4 20 321.08 98.0316 13
-4 -4 20 433.376 102.298 13
-4 4 -20 364.99 116.602 11
4 -4 20 308.379 89.5045 26
4 4 20 489.328 103.93 26
-4 4 20 246.835 88.6217 26
-4 -4 -20 371.017 117.15 22
4 -4 -20 227.113 89.7231 22
4 4 -20 407.504 129.958 19
4 4 -20 490.84 132.341 18
4 -4 20 368.144 99.3581 15
4 -4 -20 150.516 88.4301 17
-4 -4 -20 412.02 138.847 17
4 -4 -20 346.489 90.2127 18
4 -4 -21 6379.88 305.945 7
-4 -4 -21 6016.8 336.09 6
-4 -4 -21 5836.96 334.264 7
4 4 -21 6358.4 308.326 7
-4 4 -21 6196.85 339.813 7
4 4 -21 5995.82 338.776 9
-4 -4 -21 5627 325.85 5
4 4 -21 6049.04 319.32 1
4 4 -21 6519.97 373.163 33
-4 -4 -21 6425.63 353.928 34
4 4 21 5923.94 305.606 31
-4 -4 21 5424.97 286.729 13
4 -4 21 6213.77 323.447 13
-4 -4 -21 6271.41 347.778 11
-4 4 -21 5698.49 329.091 11
4 -4 21 6181.31 299.318 26
-4 4 21 6050.26 313.949 26
4 4 21 6452.12 306.104 26
-4 -4 21 5135.89 292.832 26
4 4 -21 5537.08 342.255 19
4 -4 -21 5639.94 303.571 17
4 4 -21 6206.14 371.049 18
4 -4 -21 5866.44 295.845 18
-4 -4 -21 6521.13 384.321 17
4 -4 21 6589.88 326.779 15
-4 4 -22 29.1253 90.623 7
4 4 -22 58.5735 76.64 9
4 -4 -22 21.8533 70.4424 7
-4 -4 -22 57.0194 85.4011 6
-4 -4 -22 117.947 85.9723 7
4 4 -22 133.915 79.7 7
-4 -4 -22 27.4555 69.3272 5
4 4 -22 -11.5371 62.4323 1
4 4 -22 -49.9972 87.2229 33
-4 -4 -22 120.259 93.5454 34
4 4 22 11.0672 63.6356 31
-4 -4 22 65.5711 66.3315 13
4 -4 22 13.0205 76.9739 13
-4 4 -22 -14.7807 91.98 11
-4 -4 -22 15.0021 86.2571 11
4 -4 22 21.9892 72.4732 26
4 4 22 154.275 77.9688 26
-4 -4 22 35.5289 70.0137 26
-4 4 22 158.119 78.4119 26
4 4 -22 170.318 93.9734 19
4 -4 22 110.912 75.7496 15
-4 -4 -22 91.4631 90.6501 17
4 4 -22 106.765 93.1279 18
4 -4 -22 21.6724 63.1916 18
4 -4 -22 24.0299 80.9009 17
-4 4 -23 157.762 82.9085 7
4 4 -23 192.208 81.768 9
4 -4 -23 280.048 79.6734 7
4 4 -23 193.051 77.8654 7
-4 -4 -23 481.676 110.414 7
4 4 -23 269.337 97.6389 33
-4 -4 -23 223.172 81.7998 34
4 -4 23 109.58 74.9549 13
-4 -4 23 254.315 74.3628 13
-4 4 -23 275.488 94.7497 11
-4 -4 -23 81.5621 82.6089 11
-4 -4 -23 279.162 92.2224 5
4 -4 23 225.228 78.4541 26
4 4 23 358.359 83.3579 26
-4 -4 23 182.63 75.4046 26
-4 4 23 198.292 75.8198 26
4 4 -23 215.063 81.6863 19
4 -4 -23 194.95 92.0484 23
4 -4 -23 215.552 77.0834 17
4 4 -23 163.074 99.0604 18
-4 -4 -23 365.001 111.786 17
4 -4 23 135.275 82.0909 15
4 -4 -23 273.239 79.4579 18
-4 -4 -24 3788.69 232.825 7
-4 -4 -24 3593.96 214.429 5
4 -4 -24 3783.22 207.572 7
-4 4 -24 4125.98 238.318 7
4 4 -24 4119.35 214.115 7
4 -4 24 3626.41 223.761 13
4 4 -24 3958.07 223.94 9
-4 -4 -24 3853.46 235.664 11
-4 4 -24 4067.63 250.796 11
4 4 -24 3862.58 255.119 10
-4 -4 -24 3542.59 216.528 34
4 4 -24 4312.15 257.721 33
-4 4 24 3603.88 208.839 26
-4 -4 24 3753.42 211.599 26
4 -4 24 3472.96 203.747 26
4 4 24 3930.92 212.499 26
4 -4 -24 4117.27 244.17 23
4 4 -24 3382.96 218.91 19
4 -4 24 4152.37 224.887 15
4 4 -24 3940.04 263.121 18
4 -4 -24 3516.87 203.477 17
4 -4 -24 3939.3 204.714 18
-4 -4 -24 4103.85 267.248 17
4 -4 -25 1845.52 135.76 7
-4 4 -25 2239.15 195.901 9
-4 -4 -25 1944.6 153.381 7
-4 4 -25 1840.24 149.029 7
4 4 -25 2169.23 179.394 10
4 -4 25 1697.06 148.695 13
-4 -4 -25 1933.16 152.322 11
-4 4 -25 2088.19 170.804 11
4 4 -25 2158.28 166.614 33
-4 -4 25 2075.51 143.157 26
-4 4 25 1757.25 135.845 26
4 4 25 1726.19 133.627 26
4 -4 25 1864.14 139.823 26
4 4 -25 1863.19 141.965 19
4 -4 -25 2244.9 139.318 18
4 -4 -25 2070.22 166.177 23
4 -4 25 2069.37 148.796 15
4 -4 -25 1852.93 135.179 17
4 4 -25 1934.8 176.225 18
-4 -4 -25 2033.36 175.26 17
-4 4 -26 -22.7623 59.563 9
-4 4 -26 -73.1177 54.5811 7
4 4 -26 10.0045 60.7183 10
-4 4 -26 -38.6851 88.6124 10
4 -4 26 -33.5021 58.1285 13
-4 4 -26 18.8425 60.7333 11
4 4 -26 -60.4977 56.343 33
4 -4 -26 51.1513 56.1923 23
-4 -4 -26 50.1069 62.3606 17
4 -4 -26 -22.2113 47.6604 17
4 4 -26 10.4578 69.6754 18
-4 -4 -27 1222.8 108.658 17
4 4 -27 911.074 103.182 18
4 -4 -27 1027.26 99.2096 23
-4 4 -27 1114.26 111.747 9
-4 4 -27 722.693 74.6101 7
4 -4 27 1060.53 100.611 13
-4 4 -27 1124.94 107.578 11
-4 -4 27 1055.54 102.921 12
4 4 -27 1005.4 106.026 10
-4 4 -27 772.74 103.789 10
4 4 -28 7179.73 240.464 10
-4 4 -28 6253.09 254.115 10
-4 -4 28 6177.08 224.665 12
4 -4 28 6482.72 224.55 13
-4 4 -28 6687.49 237.055 11
4 -4 -28 6380.32 214.491 23
-4 -4 -28 6344.79 218.768 17
4 4 -28 6880.89 244.65 18
0 5 1 8908.83 260.599 25
5 0 1 8500.77 226.861 25
0 5 -1 8863.86 261.391 25
5 0 -1 8674.04 227.118 25
5 0 1 8741.31 297.157 26
5 0 1 8810.49 317.776 36
0 -5 -1 8431.51 220.862 22
5 0 -1 8525.9 300.532 27
5 0 -1 8682.18 300.323 28
5 0 1 8090.06 293.798 28
5 0 -1 8375.14 291.2 31
5 0 1 8247.52 286.114 31
5 0 1 7956.47 288.944 27
5 0 2 1758.62 121.604 31
5 0 2 1820.18 131.613 28
5 0 -2 1855.98 131.285 28
5 0 2 1672.68 123.826 27
5 0 -2 1907.97 136.406 27
0 -5 -2 2081.43 137.441 34
5 0 2 1673.03 135.156 36
5 0 -2 2064 134.392 32
5 0 2 1796.3 130.035 26
5 0 2 1848.19 91.6537 25
0 5 2 2218.75 115.459 25
0 5 -2 1843.27 112.203 25
5 0 -2 1689.99 115.53 24
0 -5 -2 1925.05 97.8501 22
-5 0 -2 1772.27 130.291 3
0 5 -3 42709.6 964.989 29
5 0 3 42757.2 977.196 31
5 0 3 41047.1 996.446 28
5 0 -3 41239.2 1005.88 27
5 0 -3 41959.9 1002.73 28
5 0 -3 43790.1 1008.36 32
5 0 -3 43167.8 1042.75 36
0 -5 -3 43671.4 1012.4 34
5 0 3 42105.2 1019.22 36
5 0 3 42739.1 910.523 25
0 5 3 43321.5 945.552 25
5 0 3 42848.8 991.695 26
5 0 -3 41760.8 969.626 24
0 -5 -3 44419.4 938.273 22
-5 0 -3 41746.3 1005.66 3
0 5 -4 18884.1 510.716 29
5 0 -4 19006 538.07 31
5 0 -4 20301.2 559.367 27
5 0 4 18867.9 514.497 31
5 0 4 18226.9 537.143 28
5 0 -4 19596.7 549.959 28
5 0 -4 20041.2 552.392 32
0 -5 -4 19185.5 550.958 34
5 0 -4 19274.4 575.903 36
5 0 4 19198.2 550.963 36
0 5 4 19497.6 493.275 25
5 0 4 19606.8 533.223 26
5 0 -4 19326.6 518.942 24
5 0 4 19392.5 464.865 25
5 0 -4 19566.9 526.29 22
0 -5 -4 19361.8 495.981 22
-5 0 -4 19032.9 547.213 3
0 5 -5 18734.3 514.567 29
5 0 -5 18959.5 540.073 31
5 0 -5 18652.2 553.695 27
5 0 5 17817.8 537.826 28
5 0 -5 18875.7 550.916 28
5 0 5 18650.4 510.213 31
5 0 5 19144.7 551.419 36
5 0 -5 19208.4 552.322 32
5 0 -5 18354.7 571.409 36
5 0 -5 20404.4 540.805 33
0 -5 -5 20045.6 564.297 34
5 0 -5 17609.2 509.801 24
5 0 5 19077.1 466.064 25
0 5 5 19514.1 493.178 25
5 0 5 19785.8 533.621 26
0 -5 -5 19087.9 506.617 22
5 0 -5 19348.3 523.82 22
-5 0 -5 19738.8 560.147 3
0 5 -6 37578.7 890.556 29
5 0 6 36729.6 877.536 31
5 0 -6 36780.1 932.517 28
5 0 -6 36985.8 917.979 31
5 0 -6 38600.3 969.099 36
0 -5 -6 38785.9 949.36 34
5 0 6 36825 923.291 36
5 0 -6 38829.2 937.799 32
5 0 -6 37299.8 916.328 33
5 0 -6 36266.3 887.701 24
5 0 6 38114.6 836.201 25
0 5 6 38220.9 862.981 25
5 0 -6 37303.9 938.913 27
5 0 6 38682.8 904.629 26
5 0 -6 37485.4 892.907 22
0 -5 -6 39273 891.655 22
-5 0 -6 38555.5 940.636 3
0 -5 7 7.59794 22.4353 30
5 0 -7 46.1204 53.7895 31
5 0 7 76.9823 73.0417 28
5 0 7 70.3668 47.3831 31
5 0 -7 30.2665 57.1741 28
0 5 -7 8.05739 51.3518 29
0 -5 -7 103.276 68.075 34
5 0 -7 55.966 48.8207 33
5 0 7 48.5888 58.8973 26
5 0 -7 63.5628 51.8019 24
5 0 -7 -10.4416 54.6496 27
0 5 7 88.0173 46.9356 25
5 0 7 20.983 34.9572 25
5 0 -7 85.0476 55.2189 22
0 -5 -7 23.8754 48.3053 22
-5 0 -7 133.226 66.8129 3
5 0 -8 15004.6 470.81 31
0 -5 8 14551.6 350.986 30
5 0 8 12265.1 453.986 28
5 0 8 14445.1 423.764 31
0 5 -8 14713 453.404 29
0 -5 -8 14468.8 488.049 34
5 0 -8 13972.1 468.678 33
5 0 -8 13698.2 440.179 24
5 0 -8 14208.5 485.676 27
5 0 8 14873.7 403.486 25
0 5 8 14903.1 422.003 25
0 -5 -8 13530.1 351.435 24
5 0 8 15415.9 455.393 26
5 0 -8 14873.3 446.637 22
0 -5 -8 14379.4 450.666 22
-5 0 -8 15473.4 497.287 3
5 0 9 9321.68 389.488 28
5 0 9 11222.4 354.087 31
5 0 -9 10927.2 398.674 31
0 -5 9 11194.7 297.153 30
0 5 -9 11060.9 385.687 29
5 0 -9 11266.2 411.249 32
0 5 -9 10308 404.518 35
5 0 -9 10709.8 402.035 33
0 -5 -9 10656.5 414.664 34
5 0 9 10536 333.194 25
0 5 9 11060.2 352.301 25
5 0 -9 10954.6 420.93 27
0 -5 -9 10336.2 300.578 24
0 5 -9 11200 323.725 24
5 0 9 11373.6 382.241 26
5 0 -9 10705.7 378.95 24
5 0 -9 10765.2 371.814 22
0 -5 -9 11120.8 389.804 22
-5 0 -9 11923 431.763 3
5 0 10 4002.8 244.221 28
5 0 -10 4427.78 242.494 31
0 -5 10 4948.19 181.495 30
0 5 -10 5226.49 252.541 29
5 0 -10 5095.77 265.811 33
0 5 -10 4992.83 269.65 35
5 0 -10 5427.93 273.627 32
5 0 10 5253.91 215.284 25
5 0 -10 5143.78 278.532 27
0 5 10 5162.8 223.333 25
5 0 -10 4670.42 236.708 24
0 -5 -10 4690.37 187.39 24
0 5 -10 5087.07 205.627 24
5 0 10 4618.67 233.789 26
0 -5 -10 4771.89 248.114 22
5 0 -10 5080.7 238.457 22
-5 0 -10 5143.68 278.092 3
-5 0 -11 7104.46 344.187 3
5 0 -11 6867.2 323.389 32
0 5 -11 7046.86 342.684 35
5 0 -11 6892.26 324.865 33
0 -5 11 6987.71 236.332 30
0 5 -11 6808.27 305.492 29
5 0 -11 7021.87 304.701 24
0 5 11 6891.9 275.012 25
5 0 11 7150.08 270.087 25
0 -5 -11 6419.27 243.029 24
0 5 -11 7069.07 264.829 24
5 0 11 7409.7 305.174 26
5 0 -11 7048.97 341.342 27
5 0 -11 6406.05 314.864 19
0 -5 -11 6405.05 305.426 22
5 0 -11 6669.26 287.304 22
5 0 -11 6549.83 295.803 7
0 -5 -12 6645.82 323.386 5
5 0 -12 6460.19 305.713 7
0 -5 -12 6655.7 313.411 6
5 0 12 6599.12 314.209 4
-5 0 -12 6602.62 344.611 3
0 5 -12 6375.99 337.016 35
0 -5 -12 7339.47 345.763 34
5 0 -12 7555.17 341.883 32
5 0 -12 7542.86 345.584 33
0 5 -12 7044.91 320.551 29
0 -5 12 7013.6 245.795 30
5 0 12 6676.69 294.035 30
0 5 -12 6653.23 312.501 11
0 5 -12 6063.75 339.327 10
5 0 -12 6590.38 310.454 10
5 0 -12 7247.75 353.542 27
0 5 12 7017 283.938 25
0 -5 -12 6716.54 256.777 24
0 5 -12 6398.98 267.549 24
5 0 12 6618.54 300.039 26
5 0 12 6693.03 270.892 25
5 0 -12 6867.91 310.68 24
5 0 -12 7112.81 315.049 23
5 0 -12 6083.45 314.543 19
0 -5 -12 7011.42 324.321 22
5 0 -12 6738 292.885 22
0 -5 -12 6470.75 329.018 17
0 -5 -12 7034.83 333.722 14
5 0 -12 6460.67 322.808 18
5 0 -13 2915.14 200.831 7
0 -5 -13 2610.42 197.672 6
0 -5 -13 2465.8 200.894 5
5 0 13 2337.22 185.229 4
-5 0 -13 2545.02 216.536 3
0 5 -13 2800.67 228.259 35
5 0 -13 2541.61 201.395 32
0 5 -13 2375.22 211.183 33
0 -5 -13 2996.73 220.106 34
0 5 -13 2848.74 205.546 29
-5 0 13 2512.24 219.181 30
0 -5 13 2419.94 144.351 30
5 0 13 2686.36 184.753 30
0 5 -13 2492.03 194.823 11
5 0 -13 2554.69 194.313 10
0 5 -13 2447.32 220.819 10
5 0 13 2853.97 173.883 25
0 5 13 2782.37 176.256 25
5 0 -13 3166.41 235.737 27
0 -5 -13 2618.7 157.701 24
0 5 -13 2485.01 168.067 24
5 0 13 2829.01 196.097 26
5 0 -13 2316.86 186.904 24
5 0 -13 3020.13 193.027 22
5 0 -13 2433.45 200.276 19
0 -5 -13 2771.36 206.303 22
5 0 -13 2241.82 169.801 20
5 0 -13 2906.2 204.871 23
0 -5 -13 2798.61 207.725 14
5 0 -13 2862.75 216.464 18
0 5 -14 179.496 113.051 9
0 -5 -14 106.399 74.2534 6
5 0 -14 25.1488 71.2592 7
-5 0 -14 17.3128 82.4287 3
5 0 14 37.9063 74.6968 4
5 0 -14 69.6627 66.3369 32
0 -5 -14 44.3123 74.5927 34
0 5 -14 33.8675 67.8571 35
0 5 -14 -32.6966 92.6432 33
0 -5 14 45.3889 47.081 30
5 0 14 43.9985 65.9005 30
0 5 -14 147.145 83.2436 29
-5 0 14 149.435 91.2825 30
0 -5 -14 41.9908 66.6435 14
0 5 -14 70.709 89.2688 10
5 0 14 12.2065 69.1749 13
5 0 -14 -25.5635 75.5616 10
0 -5 14 77.8484 76.7025 13
0 5 -14 67.6565 70.8195 11
5 0 14 93.9807 84.671 26
5 0 14 75.8682 51.3209 25
0 5 14 10.1779 53.2718 25
0 -5 -14 44.5178 45.7933 24
0 5 -14 20.2567 50.1962 24
5 0 -14 64.5284 79.9438 27
5 0 -14 37.9135 66.1441 24
5 0 -14 42.1884 59.7724 20
0 -5 -14 83.7404 66.452 22
5 0 -14 41.2833 68.1957 19
5 0 -14 36.4367 77.4037 23
5 0 -14 21.8592 61.022 22
5 0 -14 29.4873 70.1981 18
0 -5 -15 21247.1 691.221 6
5 0 -15 20898.4 676.087 7
-5 0 -15 22626.6 773.408 3
5 0 15 21006.7 671.135 4
0 5 -15 21687.3 741.489 33
0 5 -15 19212 723.88 35
0 -5 -15 22969.3 733.432 34
5 0 -15 21592.9 702.976 32
-5 0 15 22464.5 753.676 30
0 5 -15 21577.4 699.171 29
0 -5 15 21744.2 594.801 30
5 0 15 20810.4 650.943 30
0 5 -15 22613.7 707.745 11
0 -5 15 21544 689.115 13
5 0 15 22128.8 679.106 13
0 5 -15 21405.7 760.066 10
-5 0 -15 20519.2 712.925 11
5 0 -15 22013.4 687.534 10
5 0 15 21369.6 630.051 25
0 5 15 22448.8 646.848 25
0 -5 -15 21436.5 618.254 24
0 -5 15 22762 609.648 26
0 5 -15 21788.8 646.182 24
5 0 15 22905.9 682.342 26
5 0 -15 21991.6 742.162 27
5 0 -15 22569.3 659.095 22
5 0 -15 22611.8 682.556 23
5 0 -15 22429.8 701.055 19
0 -5 -15 22572.7 714.913 22
5 0 -15 20806.3 705.778 18
0 -5 -15 21917.2 700.405 14
0 -5 -16 1553.23 176.127 6
5 0 -16 1446.88 163.163 7
0 -5 -16 1590.76 173.265 5
-5 0 -16 1470.07 185.991 3
5 0 16 1625.94 162.251 4
5 0 -16 1451 167.242 32
0 5 -16 1541.42 192.253 35
0 5 -16 1751.73 189.592 33
5 0 -16 1663.94 181.943 33
0 -5 -16 1654.19 182.195 34
-5 0 16 1639.84 187.607 30
0 5 -16 1775.8 180.568 29
0 -5 16 1520 126.541 30
5 0 16 1684.84 162.693 30
0 5 -16 1387.7 188.059 10
0 5 -16 1703.94 183 11
5 0 -16 1288.71 149.421 10
5 0 16 1760.55 178.84 13
-5 0 -16 1359.51 169.656 11
0 -5 16 1368.31 159.995 13
0 5 16 1809.48 160.068 25
5 0 16 1669.88 147.967 25
0 -5 -16 1224.95 125.734 24
0 5 -16 1322.96 137.736 24
0 -5 16 1626.71 139.045 26
5 0 -16 1388.85 175.821 27
5 0 16 1612.9 167.366 26
0 -5 -16 1724.63 179.751 22
5 0 -16 1581.01 161.748 23
5 0 -16 1421.33 146.234 22
5 0 -16 1478.85 167.062 19
5 0 -16 1137.37 159.787 18
0 -5 -16 1685.4 172.501 14
0 -5 -16 1390.35 168.549 17
0 -5 -17 4667.62 296.423 6
5 0 -17 4571.53 286.85 7
0 -5 -17 4732.02 302.527 5
-5 0 -17 4820.26 338.456 3
5 0 17 4846.2 276.274 4
0 5 -17 4539.39 304.298 33
5 0 -17 4853.83 309.349 33
0 -5 -17 5605.34 324.491 34
-5 0 17 5118.98 333.788 30
0 -5 17 4924.94 239.023 30
0 5 -17 4479.17 286.503 29
5 0 17 4604.57 274.38 30
5 0 -17 5315.9 296.8 10
0 5 -17 5319.47 311.731 11
0 -5 17 4762.96 292.968 13
5 0 17 5126.88 294.469 13
0 5 -17 4686.97 333.948 10
-5 0 -17 5392.42 330.026 11
5 0 17 4613.46 255.068 25
0 5 17 4792.77 266 25
5 0 -17 4964.78 322.408 27
0 -5 17 4888.74 243.842 26
5 0 17 4700.75 285.868 26
0 -5 -17 5088.69 307.531 22
5 0 -17 4886.61 286.741 23
5 0 -17 5247.4 296.065 19
5 0 -17 5128.64 274.714 22
0 -5 -17 4727.49 309.691 17
5 0 -17 4847.07 311.071 18
0 -5 -17 4834.23 290.592 14
5 0 -18 104.155 89.1684 7
0 -5 -18 253.867 103.464 6
0 -5 -18 107.763 64.8312 7
0 5 -18 21.1814 96.5785 9
-5 0 -18 103.64 108.504 7
-5 0 -18 -21.4092 85.8177 3
0 -5 -18 49.6408 80.4381 5
5 0 18 62.889 63.5589 4
0 5 -18 213.341 117.306 1
5 0 -18 82.904 88.2892 33
0 -5 -18 113.03 85.9818 34
0 5 -18 187.735 89.3488 33
0 -5 18 96.9956 65.35 30
5 0 18 158.291 81.1104 30
0 5 -18 144.305 88.1769 29
-5 0 18 113.173 93.4984 30
0 -5 -18 57.4604 79.0068 14
0 5 -18 107.169 106.238 10
5 0 18 264.44 103.966 13
0 5 -18 146.372 101.23 11
5 0 -18 283.47 102.178 10
0 -5 18 182.524 100.282 13
-5 0 -18 126.427 96.1655 11
0 -5 18 149.847 74.6083 26
5 0 18 97.8389 85.9397 26
5 0 -18 166.179 93.2697 27
5 0 18 235.928 77.7884 25
0 5 18 199.042 81.1339 25
5 0 -18 81.3928 81.3011 23
5 0 -18 111.576 68.1948 22
5 0 -18 200.788 91.427 19
0 -5 -18 233.718 98.7132 22
5 0 -18 -17.154 85.0366 18
0 -5 -18 140.327 100.876 17
0 5 -19 2106.5 236.748 9
0 -5 -19 2016.49 202.67 6
5 0 -19 2208.38 202.602 7
-5 0 -19 1906.91 221.339 7
0 -5 -19 1974.01 205.446 5
0 -5 -19 2080.56 173.685 7
0 5 -19 1914.09 224.483 1
-5 0 -19 1406.67 193.774 3
5 0 19 1871.71 167.173 4
0 -5 -19 2231.76 207.695 34
0 5 -19 1948.05 197.048 33
5 0 -19 2311.04 221.404 33
-5 0 19 2262.11 223.531 30
0 5 -19 2039.89 204.937 29
5 0 19 2130.93 187.552 30
0 -5 19 1902 197.466 13
0 5 -19 1887.79 200.233 11
5 0 -19 2341.35 198.165 10
0 5 -19 2013.02 238.051 10
5 0 19 1720.69 185.143 13
-5 0 -19 2059.81 216.484 11
0 5 19 2118.95 180.1 25
5 0 -19 2172.51 225.11 27
5 0 19 1788.79 167.727 25
0 -5 19 2057.44 161.387 26
5 0 19 1852.62 193.815 26
5 0 -19 2039.39 176.086 22
5 0 -19 2101.12 189.843 23
5 0 -19 2208.95 193.177 19
0 -5 -19 2058.83 200.146 22
5 0 -19 2079.85 207.87 18
0 -5 -19 2248.4 189.443 14
0 -5 -19 2150.88 215.449 17
-5 0 -20 1619.31 214.451 7
5 0 -20 1136.37 159.61 7
0 5 -20 1501.81 207.71 9
0 -5 -20 1076.97 134.04 7
0 5 -20 1537.65 197.993 1
-5 0 -20 1088.85 182.171 3
0 -5 -20 1115.21 161.815 5
0 5 -20 1354.91 157.551 33
5 0 -20 1134.29 163.017 33
-5 0 -20 1191.33 152.874 34
0 -5 -20 1143.38 155.48 34
-5 0 20 1111.67 170.415 30
5 0 20 1346.62 153.077 30
0 5 -20 1133.26 161.201 11
5 0 -20 1387.09 156.241 10
0 -5 -20 1199.62 141.321 14
5 0 20 1020.51 148.41 13
0 -5 20 1256.03 168.067 13
0 5 -20 1449.29 203.783 10
-5 0 -20 1253.8 175.28 11
5 0 20 1389.58 161.634 26
5 0 20 1014.95 125.111 25
0 -5 20 1181.11 128.38 26
0 5 20 1058.43 134.193 25
5 0 -20 1223.3 150.831 23
5 0 -20 1389.36 155.909 19
5 0 -20 1120.39 171.59 18
0 -5 -20 1426.88 176.466 17
5 0 -21 596.797 121.789 7
0 -5 -21 388.175 87.7244 7
0 5 -21 441.259 138.915 9
-5 0 -21 777.086 168.653 7
-5 0 -21 727.856 154.943 3
0 5 -21 621.52 141.002 1
0 5 -21 695.997 117.624 33
5 0 -21 510.884 116.605 33
0 -5 -21 597.092 115.647 34
-5 0 21 625.559 137.763 30
5 0 21 562.138 119.038 13
0 -5 21 672.54 129.092 13
0 5 -21 742.269 141.075 11
0 5 -21 865.378 179.958 10
-5 0 -21 453.984 122.741 11
5 0 -21 616.23 110.873 10
0 -5 21 535.424 98.2777 26
5 0 21 413.669 108.805 26
5 0 21 668.749 104.915 25
0 5 21 474.913 100.371 25
5 0 -21 510.655 103.27 19
5 0 -21 612.926 112.204 23
5 0 -21 502.275 124.382 18
0 -5 -21 505.667 132.503 17
5 0 -22 360.01 109.487 7
-5 0 -22 304.18 132.353 7
0 5 -22 322.333 128.54 9
0 -5 -22 333.967 89.4393 7
0 -5 -22 317.892 96.1342 34
5 0 -22 349.278 108.636 33
0 5 -22 312.853 129.942 10
0 5 -22 175.815 95.9623 11
5 0 22 114.273 92.3002 13
5 0 -22 339.984 84.5103 10
-5 0 -22 438.236 123.009 11
0 -5 22 473.962 117.11 13
0 5 -22 268.972 96.8607 1
0 -5 22 320.027 84.536 26
5 0 22 373.569 114.271 26
5 0 -22 418.011 99.3713 23
5 0 -22 439.377 91.1689 19
0 -5 -22 495.589 122.498 17
5 0 -23 353.838 114.944 7
0 5 -23 451.409 124.347 9
0 -5 -23 633.787 96.2887 7
-5 0 -23 458.791 134.312 7
0 -5 -23 468.261 99.9429 34
5 0 23 398.825 92.3827 36
5 0 -23 437.231 106.61 33
0 5 23 452.441 114.877 13
0 -5 23 590.05 119.414 13
0 5 -23 485.306 123.688 11
5 0 23 688.531 124.151 13
0 5 -23 492.229 139.634 10
5 0 -23 576.018 103.398 10
-5 0 -23 397.134 126.989 11
0 5 -23 590.79 108.931 1
0 -5 23 470.701 87.6186 26
5 0 23 582.709 116.944 26
5 0 -23 480.037 89.8321 19
0 5 -23 465.96 88.0997 19
5 0 -23 637.189 104.348 23
0 -5 -23 519.311 115.758 17
0 -5 -24 784.222 95.6792 7
0 5 -24 919.827 150.487 9
-5 0 -24 895.071 157.805 7
5 0 -24 627.656 115.851 7
0 5 -24 813.324 150.657 10
5 0 -24 709.238 95.6098 10
0 5 24 1040.42 137.107 13
0 5 -24 816.676 139.508 11
-5 0 -24 746.934 132.336 11
0 -5 24 938.748 131.737 13
5 0 24 796.667 125.252 13
5 0 24 675.367 102.081 36
5 0 -24 612.046 108.132 33
0 -5 24 799.894 96.7593 26
5 0 24 553.044 110.911 26
-5 0 24 680.462 128.098 26
5 0 -24 354.115 68.1307 19
5 0 -24 700.671 101.155 23
-5 0 -24 713.772 116.35 17
0 -5 -24 788.471 128.596 17
5 0 25 1898.7 159.219 13
0 -5 25 1945.22 168.446 13
0 5 25 2325.83 181.79 13
-5 0 -25 1948.11 164.191 10
0 5 -25 1984 175.723 11
5 0 25 1789.92 143.839 36
-5 0 25 1744.31 173.143 26
5 0 25 2096.94 166.408 26
-5 0 -25 1943.13 150.522 17
0 -5 -25 1678.78 158.277 17
-5 0 -25 2049.57 195.953 7
0 5 -25 2097.26 189.08 9
5 0 -25 2223.07 174.15 7
-5 0 26 4976.59 266.949 26
5 0 26 5087.47 254.365 26
0 -5 -26 4771.42 245.203 17
0 5 -26 5442.93 277.069 11
5 0 26 4834.44 246.456 13
0 -5 26 5437.33 267.699 13
0 5 26 5347.13 255.575 13
0 5 -26 5000.01 274.034 9
-5 0 -26 5169.77 293.103 7
5 0 -26 5168.02 259.795 7
-5 0 27 2206.96 161.296 26
5 0 27 2191.07 153.922 26
5 0 27 2082.55 146.058 13
0 5 27 2322.13 146.514 13
0 5 -27 2300.59 167.247 11
0 -5 27 2246.48 157.614 13
-5 0 -27 2339.39 180.789 7
0 5 -27 2229.36 162.147 9
0 -5 -27 2240.07 148.058 17
5 0 -27 2425.7 157.104 18
0 -5 28 994.55 97.9708 13
5 0 28 808.951 88.5141 13
0 5 28 698.191 71.7491 13
-5 0 -28 808.906 102.298 7
5 0 -28 861.104 90.8064 18
0 -5 -28 862.737 83.0214 17
5 0 29 12839.2 348.932 13
0 -5 29 13319.5 365.102 13
0 5 -29 12975.1 382.43 10
-5 0 -29 12658.1 379.713 7
5 0 -29 13830.2 357.263 18
5 -1 29 745.58 66.0475 13
-5 -1 -29 893.796 77.4654 11
-1 5 -29 791.076 84.3184 10
-1 -5 29 712.564 67.9795 13
-5 -1 -29 792.066 81.2249 7
-1 5 -29 616.432 77.9615 18
-1 -5 29 898.021 76.3995 15
-1 -5 28 2083.67 130.518 13
1 5 28 1952.14 124.447 13
-5 -1 -28 1754.24 131.294 11
5 -1 28 1985.73 124.988 13
-1 5 -28 1929.05 137.65 11
-1 5 -28 2163.05 159.839 18
-1 -5 28 2217.38 136.644 15
1 -5 -28 1745.03 108.83 17
1 -5 -28 2078.42 127.294 23
-5 -1 -28 2267.27 152.337 7
-5 1 27 1586.04 139.271 26
5 -1 27 1644.84 130.362 26
1 -5 -27 1473.81 115.194 17
-1 5 -27 1432 154.588 18
-5 -1 -27 1472.59 146.735 7
-1 5 -27 1569.37 142.172 9
-1 -5 27 1467.61 126.804 13
-5 -1 -27 1431.83 135.706 11
1 5 27 1383.69 125.226 13
5 -1 27 1175.78 115.294 13
-1 5 -27 1776.02 144.582 11
5 1 -26 4199.35 201.83 10
5 -1 26 4306.07 224.606 13
-5 -1 -26 4870.43 265.589 11
-1 5 -26 4574.12 248.55 11
1 5 26 4656.78 246.792 13
-1 -5 26 4238.62 231.308 13
5 -1 26 4153.48 223.268 36
-5 1 26 4216.73 244.141 26
5 -1 26 4559.29 235.091 26
-5 -1 -26 4546.96 269.852 7
5 1 -26 4455.58 235.161 7
-1 5 -26 4691.19 266.293 9
5 1 -26 4218.79 238.099 18
1 -5 -26 4526.64 228.851 17
-5 -1 -26 4020.17 215.019 17
-1 -5 25 704.177 97.4466 12
-1 5 -25 621.121 114.56 11
1 5 25 797.421 122.398 13
-1 -5 25 692.573 113.2 13
5 -1 25 652.481 107.233 13
-1 5 -25 697.212 133.348 10
5 1 -25 485.499 89.758 10
-5 -1 -25 525.907 117.133 11
5 -1 25 606.451 98.4054 36
5 1 -25 568.833 97.1756 33
5 -1 25 602.101 104.43 26
-5 1 25 811.785 132.193 26
-5 -1 -25 689.478 116.186 17
1 -5 -25 610.805 101.318 17
5 1 -25 752.581 115.665 18
5 1 -25 715.915 112.433 7
-5 -1 -25 608.856 116.193 7
-1 5 -25 726.038 124.477 9
-1 5 -24 396.679 123.209 9
-5 -1 -24 343.058 110.62 7
1 -5 -24 400.989 71.8777 7
5 1 -24 283.01 97.9343 7
5 1 -24 221.74 85.0946 33
-1 5 -24 468.595 112.107 11
-5 -1 -24 34.6795 19.7284 10
5 -1 24 346.465 89.9921 13
5 1 -24 377.979 85.8133 10
-1 5 -24 254.887 110.541 10
-1 -5 24 278.116 96.7893 13
1 5 24 418.967 111.486 13
-1 -5 24 313.055 74.486 26
5 -1 24 349.064 99.3091 26
-5 1 24 328.053 101.91 26
5 1 -24 417.927 80.9871 19
-5 -1 -24 391.975 102.762 17
1 -5 -24 414.189 101.371 17
5 1 -24 392.403 105.545 18
-1 5 -23 3512.05 280.196 9
5 1 -23 3426.75 241.787 7
1 -5 -23 3499.06 202.153 7
-5 -1 -23 3502.63 281.412 7
5 1 -23 3666.32 252.212 33
1 -5 -23 3023.5 206.863 34
5 1 -23 3429.88 229.939 10
-1 -5 23 3753.8 247.765 13
-1 5 -23 3474.08 289.759 10
5 -1 23 3410.7 231.749 13
-1 5 -23 3664.84 256.778 11
-1 5 -23 2741.4 212.575 1
5 -1 23 3576.89 238.489 26
-1 -5 23 3522.83 198.87 26
5 1 -23 3631.98 217.06 19
5 1 -23 3371.14 247.741 18
1 -5 -23 3521.03 246.434 17
-5 -1 -22 1155.15 169.276 7
-1 5 -22 1135.05 183.133 9
5 1 -22 1207.64 157.986 7
1 -5 -22 1142.17 126.83 7
-1 5 -22 1316.63 169.745 1
1 -5 -22 1086.96 133.479 34
5 1 -22 1441.89 167.13 33
5 -1 22 1537.36 162.359 13
-1 5 -22 1370.27 191.451 10
-1 -5 22 1277.06 158.812 13
-1 5 -22 1208.25 160.951 11
5 1 -22 1401.44 160.16 10
-1 -5 22 1234 129.562 26
5 -1 22 1212.33 158.956 26
5 1 -22 1072.28 133.179 19
1 -5 -22 1463.38 168.187 17
5 1 -22 1027.68 150.38 18
-5 -1 -21 2440.22 252.189 7
-1 5 -21 2746.67 265.53 9
5 1 -21 2581.69 217.306 7
1 -5 -21 2338.47 177.234 7
-1 5 -21 2500.32 236.824 1
-5 -1 -21 2521.13 260.358 3
-1 5 -21 2859.54 266.645 35
-5 -1 -21 2368.17 207.23 34
5 1 -21 2765.02 237.314 33
1 -5 -21 2171.59 193.61 34
5 -1 21 2360.77 224.814 28
-5 1 21 2086.97 210.486 30
5 -1 21 2572.13 210.611 13
-1 -5 21 2722.75 222.347 13
5 1 -21 2238.49 197.869 10
-1 5 -21 2643.99 227.284 11
-1 5 -21 2362.03 253.173 10
5 -1 21 2350.43 208.694 26
1 5 21 2228.33 193.914 25
-1 -5 21 2285.25 170.132 26
5 1 -21 2664.65 217.696 24
5 -1 21 2571.16 182.853 25
5 1 -21 2433.09 200.549 19
5 1 -21 2810.24 195.202 23
1 -5 -21 2311.66 213.108 17
5 1 -21 2498.32 225.431 18
-1 5 -20 7455.59 431.06 9
5 1 -20 7844.97 382.228 7
1 -5 -20 6962.66 325.23 7
-5 -1 -20 7292 427.884 7
-1 5 -20 7586.58 429.47 1
-5 -1 -20 7396.47 434.071 3
5 1 -20 7175.72 387.553 33
1 -5 -20 6965.77 362.212 34
-1 5 -20 7259.55 425.015 35
-5 -1 -20 7148.24 386.879 34
5 -1 20 7646.59 401.685 28
-5 1 20 6821.5 396.132 30
5 -1 20 6703.77 338.889 30
-1 5 -20 7495.13 386.979 11
5 1 -20 7165.75 367.906 10
5 -1 20 7709.24 372.298 13
-1 -5 20 7291.29 371.423 13
-1 5 -20 7197.79 433.481 10
5 1 -20 6654.27 358.116 24
5 -1 20 6970.37 318.024 25
-1 -5 20 7263.04 314.988 26
1 5 20 7750.64 360.858 25
5 -1 20 7146.79 361.98 26
5 1 -20 7624.96 368.818 19
5 1 -20 7123.5 333.014 23
1 -5 -20 7262.18 343.287 14
5 1 -20 7398.34 398.902 18
1 -5 -20 7007.9 376.384 17
5 1 -19 10946.3 461.571 7
-1 5 -19 10350.5 523.603 9
-5 -1 -19 10876.5 418.988 6
1 -5 -19 10335.4 406.964 7
-5 -1 -19 10476.2 520.206 7
-5 -1 -19 10660.9 531.834 3
5 -1 19 9875.84 403.392 4
-1 5 -19 10742.6 522.914 35
-5 -1 -19 9718.35 470.888 34
1 -5 -19 10537 458.144 34
5 1 -19 10830.1 489.845 33
5 -1 19 9444.95 463.507 28
5 -1 19 10239.6 428.617 30
-5 1 19 10637.6 497.907 30
5 1 -19 10875.6 468.792 10
5 -1 19 10644.1 448.562 13
-1 -5 19 10273.4 454.323 13
-1 5 -19 11496 486.654 11
-1 5 -19 10356 529.247 10
1 5 19 10295.1 430.532 25
5 1 -19 10943 503.713 27
5 -1 19 10252.4 399.967 25
5 1 -19 10784.2 462.26 24
-1 -5 19 10685.4 395.089 26
5 -1 19 10585.9 446.184 26
5 1 -19 10437 455.029 19
5 1 -19 9848.54 413.407 23
5 1 -19 10502.7 490.693 18
1 -5 -19 10919.5 447.168 14
1 -5 -19 10034.7 462.737 17
5 1 -18 27608.2 829.037 7
1 -5 -18 28287.1 863.044 5
-5 -1 -18 29941.3 800.296 6
-5 -1 -18 27449.8 916.663 7
1 -5 -18 25748.5 755.18 7
-5 -1 -18 26471.2 915.644 3
5 -1 18 26968.7 783.085 4
1 -5 -18 27675.7 842.921 34
-1 5 -18 28009.8 826.529 33
-1 5 -18 27619 925.365 35
5 1 -18 28044.9 875.343 33
5 1 -18 25436.7 809.781 32
-1 -5 18 25733.1 729.486 30
-5 1 18 27184.3 884.922 30
5 -1 18 27152.4 794.852 30
5 -1 18 25839.7 856.977 28
5 -1 18 27754.6 817.959 13
-5 -1 -18 26336.3 870.594 11
-1 5 -18 26272 922.448 10
-1 5 -18 28380.8 856.988 11
-1 -5 18 28488.9 845.581 13
5 1 -18 26553.8 836.981 10
5 1 -18 27682.7 833.212 24
5 -1 18 25494.1 746.116 25
1 5 18 27089.3 797.712 25
-1 -5 18 27463.2 746.423 26
5 -1 18 25813.6 800.862 26
5 1 -18 27213.7 881.225 27
1 -5 -18 26595.6 841.163 22
5 1 -18 27352.6 789.127 23
5 1 -18 26796.2 838.011 19
5 1 -18 26074.6 861.322 18
1 -5 -18 27735.3 861.046 17
1 -5 -18 28115.3 820.703 14
1 -5 -17 16792.4 596.054 6
5 1 -17 16583.8 589.296 7
-5 -1 -17 16991.7 556.068 6
-5 -1 -17 16446.4 671.657 3
5 -1 17 17290.4 570.433 4
5 1 -17 15413.2 580.85 32
-1 5 -17 17128 674.358 35
5 1 -17 17453.1 638.215 33
-1 5 -17 16283.7 592.15 33
1 -5 -17 16330.6 602 34
-1 5 -17 17780.9 611.669 29
-5 1 17 17143.8 651.429 30
-1 -5 17 15887.4 507.932 30
5 -1 17 16653.6 561.098 30
5 -1 17 15906.3 612.188 28
-1 5 -17 16374.9 602.134 11
5 -1 17 16356.7 573.285 13
-1 -5 17 16559.2 593.353 13
5 1 -17 17290.5 614.025 10
-5 -1 -17 15953.4 623.812 11
-1 5 -17 15193.4 657.125 10
5 1 -17 16738.5 594.292 24
5 -1 17 15428.8 519.857 25
1 5 17 16486 561.364 25
5 1 -17 16360.5 634.987 27
-1 -5 17 17531.9 528.252 26
5 -1 17 15863 569.266 26
1 -5 -17 16752.1 610.315 22
5 1 -17 16244.2 529.936 22
5 1 -17 15813.2 599.557 19
5 1 -17 18340.2 579.158 23
1 -5 -17 15102.5 593.373 17
1 -5 -17 16337.3 584.386 14
5 1 -17 15684.4 615.529 18
-5 -1 -16 2573.75 189.099 6
1 -5 -16 2161.58 193.725 6
5 1 -16 2235.62 197.596 7
5 -1 16 2326.96 187.738 4
-5 -1 -16 2107.17 222.552 3
1 -5 -16 2228.09 208.36 34
-1 5 -16 1973.98 189.944 33
-1 5 -16 2470.49 233.901 35
5 1 -16 2611.5 225.114 33
5 1 -16 2278.31 201.136 32
5 1 -16 1904.34 159.238 29
-1 5 -16 2479.02 206.68 29
-5 1 16 2192.39 215.315 30
-1 -5 16 2191.79 158.365 30
5 -1 16 2151.46 179.255 30
5 -1 16 2342.59 217.864 28
-1 5 -16 2322.39 207.237 11
5 1 -16 2066.32 198.569 10
-1 -5 16 2099.58 190.263 13
5 -1 16 2300.79 193.131 13
1 -5 -16 2043.43 157.591 24
1 5 16 2169.7 177.124 25
5 1 -16 2216.21 192.594 24
-1 -5 16 2220.99 163.355 26
-1 5 -16 1747.81 164.434 24
5 -1 16 2107.9 190.946 26
5 1 -16 2239.46 215.019 27
5 -1 16 1742.37 146.326 25
5 1 -16 2208.07 205.234 19
5 1 -16 2322.01 188.983 23
5 1 -16 2107.42 168.228 22
1 -5 -16 2052.28 193.981 22
1 -5 -16 2152.84 196.424 14
5 1 -16 2073.66 207.489 18
1 -5 -16 2317.47 211.317 17
1 -5 -15 5538.42 303.427 6
5 1 -15 5223.6 292.767 7
5 1 -15 5614.37 289.779 1
-5 -1 -15 5602.97 348.861 3
5 -1 15 5457.39 289.883 4
-1 5 -15 5248.95 310.277 33
1 -5 -15 5764.29 323.392 34
5 1 -15 6114.96 326.246 32
-1 5 -15 5548.02 339.539 35
-1 5 -15 5582.68 302.165 29
-1 -5 15 5810.75 254.065 30
5 1 -15 5810.58 275.571 29
-5 1 15 5682.69 343.349 30
5 -1 15 5322.56 277.657 30
5 -1 15 5183.84 311.241 28
-1 -5 15 6032.19 315.256 13
5 1 -15 5583.1 282.662 9
5 1 -15 5590.47 315.903 10
5 -1 15 5496.9 286.425 13
-1 5 -15 6061.45 319.129 11
5 -1 15 5422.44 253.917 25
5 1 -15 5507.75 298.714 24
1 5 15 6122.25 292.49 25
5 1 -15 5206.6 323.505 27
-1 -5 15 5380.2 251.305 26
1 -5 -15 5638.63 256.767 24
5 -1 15 5118.55 284.393 26
-1 5 -15 5593.93 280.78 24
5 1 -15 5555.14 317.351 19
5 1 -15 5695.2 293.896 23
1 -5 -15 5678.08 313.268 22
5 1 -15 5492.92 267.438 22
1 -5 -15 5498.59 307.048 14
1 -5 -15 5250.87 309.462 17
5 1 -15 5527.11 324.07 18
1 -5 -14 16264.7 573.581 5
1 -5 -14 17012.7 564.214 6
5 1 -14 16748.7 558.702 7
5 -1 14 16200.1 552.017 4
-5 -1 -14 16821.2 624.433 3
5 1 -14 15341 537.893 1
-1 5 -14 15505.5 578.607 33
1 -5 -14 17030.3 589.313 34
5 1 -14 15403.1 568.426 32
-1 5 -14 17358.3 628.537 35
-5 1 14 16917.3 619.969 30
5 1 -14 16346.8 515.083 29
-1 -5 14 16296.6 480.979 30
-1 5 -14 16591.1 561.691 29
5 -1 14 15929 525.754 30
5 -1 14 15750.6 577.596 28
-1 5 -14 16899.5 569.241 11
-1 -5 14 16674.8 566.397 13
5 1 -14 16385.8 572.985 10
5 1 -14 16487.4 538.438 9
5 -1 14 15497.5 529.688 13
5 -1 14 15792.3 486.562 25
1 5 14 15693.4 525.424 25
5 1 -14 16673.9 559.566 24
5 1 -14 15491.5 595.364 27
-1 5 -14 15962.2 521.028 24
1 -5 -14 15758.4 483.343 24
5 -1 14 16529 543.825 26
5 1 -14 16349.9 541.964 23
5 1 -14 16427.9 512.308 22
5 1 -14 16748.9 595.796 19
1 -5 -14 15353 557.778 22
5 1 -14 16826.9 531.273 20
1 -5 -14 16073.9 567.843 14
5 1 -14 14832.1 571.854 18
1 -5 -13 17875.3 585.409 5
1 -5 -13 16200.4 551.284 6
5 1 -13 17159.6 557.803 7
5 -1 13 17612.5 567.278 4
-5 -1 -13 17333.3 618.271 3
5 1 -13 17079.7 561.616 1
-1 5 -13 16087.8 585.882 33
-1 5 -13 15190.4 587.147 35
1 -5 -13 16512.1 582.094 34
5 1 -13 17138.1 583.968 32
-5 1 13 16274.4 607.071 30
-1 5 -13 17385.3 561.773 29
-1 -5 13 16325.8 476.327 30
5 -1 13 15802.4 517.695 30
5 -1 13 15998 576.039 28
-1 5 -13 17249.2 567.915 11
5 1 -13 16865.2 547.842 9
5 1 -13 16554.4 574.973 10
5 -1 13 16565.2 534.052 13
-1 -5 13 17668.9 573.671 13
5 1 -13 16607.6 602.532 27
5 -1 13 16319.5 488.238 25
1 5 13 16121.9 523.681 25
5 1 -13 16841.9 556.025 24
-1 5 -13 17289.2 523.956 24
1 -5 -13 16895.8 485.269 24
5 -1 13 18270.8 555.098 26
5 1 -13 16831.8 596.142 19
5 1 -13 16337.5 537.394 20
5 1 -13 16161.5 536.299 23
5 1 -13 17197.3 521.313 22
1 -5 -13 17404.8 573.958 22
1 -5 -13 17336.6 583.281 14
5 1 -13 15945.3 580.82 18
5 1 -12 13179.8 462.616 7
1 -5 -12 13381.5 481.788 5
1 -5 -12 13326.2 462.308 6
5 -1 12 13632.3 472.595 4
[truncated: 5,499,835 more chars]
